# Supplementary material for: Transcriptomic analysis to elucidate the effects of high stocking density on grass carp (Ctenopharyngodon idella)
Source: BMC Genomics. 2021 Aug 16;22:620. doi: 10.1186/s12864-021-07924-4 (PMC8369720; doi:10.1186/s12864-021-07924-4)
Supplement: Supplementary file 2 — Additional file 2: The gene structure optimization information by PacBio SMRT sequencing. [file 12864_2021_7924_MOESM2_ESM.xlsx]

## Sheet: Additional file 1 Table S1
Chr_id	Strand	Start	End	GeneID
CI01000000	+	84533	89072	CI01000000_00084533_00088200
CI01000000	+	90413	97186	Novelgene11169
CI01000000	+	522949	606209	CI01000000_00588173_00605818
CI01000000	+	704399	799536	CI01000000_00753279_00782484
CI01000000	+	813201	820904	CI01000000_00814932_00820795
CI01000000	+	825276	828904	CI01000000_00825374_00827067
CI01000000	+	974978	994046	CI01000000_00977418_00984766
CI01000000	+	1005130	1009804	CI01000000_01005677_01006063
CI01000000	+	1061788	1083028	CI01000000_01061972_01081591
CI01000000	+	1099309	1104136	CI01000000_01100131_01102607
CI01000000	+	1105085	1112966	Novelgene18426
CI01000000	+	1149334	1163999	CI01000000_01149697_01163047
CI01000000	+	1176195	1180650	CI01000000_01176488_01180221
CI01000000	+	1217697	1221284	CI01000000_01209256_01229839
CI01000000	+	1405607	1411318	CI01000000_01405606_01410241
CI01000000	+	1456266	1486737	CI01000000_01459294_01485147
CI01000000	+	1632535	1694280	CI01000000_01680507_01690297
CI01000000	+	1873772	1875753	Novelgene11204
CI01000000	+	1899373	1901699	CI01000000_01899373_01901550
CI01000000	+	2018856	2033091	CI01000000_02018856_02033091
CI01000000	+	2062005	2065439	Novelgene11211
CI01000000	+	2080057	2088010	CI01000000_02080057_02086228
CI01000000	+	2092285	2104743	CI01000000_02092375_02096188
CI01000000	+	2552678	2560797	CI01000000_02553141_02553901
CI01000000	+	2608926	2619096	CI01000000_02608926_02617589
CI01000000	+	2620064	2638185	CI01000000_02622249_02636433
CI01000000	+	2660602	2663055	CI01000000_02660983_02661759
CI01000000	+	2952637	2956280	Novelgene11227
CI01000000	+	3116676	3122997	Novelgene11232
CI01000000	+	3163415	3172065	CI01000000_03163645_03170599
CI01000000	+	3184726	3191015	CI01000000_03184726_03189468
CI01000000	+	3508193	3511098	Novelgene11238
CI01000000	+	3630643	3638622	CI01000000_03630643_03637287
CI01000000	+	3660428	3668145	Novelgene11246
CI01000000	+	3768991	3772277	Novelgene11250
CI01000000	+	3938737	3967690	CI01000000_03962507_03966711
CI01000000	+	4024066	4035707	CI01000000_04027941_04033360
CI01000000	+	4080607	4088032	CI01000000_04082293_04087343
CI01000000	+	4137828	4144978	CI01000000_04138020_04144928
CI01000000	+	4148596	4158607	CI01000000_04149689_04156988
CI01000000	+	4572185	4587859	CI01000000_04576065_04586515
CI01000000	+	5173882	5182540	CI01000000_05173896_05177992
CI01000000	+	5204803	5266733	CI01000000_05204803_05264985
CI01000000	+	5267323	5284337	CI01000000_05267332_05282842
CI01000000	+	5287486	5366149	CI01000000_05321817_05358603
CI01000000	+	5368813	5370358	CI01000000_05368831_05369719
CI01000000	+	5391955	5402033	CI01000000_05392450_05401810
CI01000000	+	5402925	5406773	CI01000000_05403325_05406432
CI01000000	+	5450874	5453989	CI01000000_05453074_05453808
CI01000000	+	5467014	5472136	CI01000000_05467113_05471297
CI01000000	+	5480070	5486320	CI01000000_05480685_05486200
CI01000000	+	5504927	5524763	CI01000000_05509066_05523921
CI01000000	+	5754262	5763419	CI01000000_05754551_05762914
CI01000000	+	5772121	5781478	CI01000000_05772514_05781160
CI01000000	+	5786470	5789368	CI01000000_05786612_05788178
CI01000000	+	5829202	5833246	CI01000000_05829574_05832335
CI01000000	+	6020810	6025053	CI01000000_06020887_06024866
CI01000000	+	6214872	6218283	Novelgene11301
CI01000000	+	6594095	6604735	CI01000000_06594095_06603856
CI01000000	+	6849633	6864120	CI01000000_06849632_06863920
CI01000000	+	7519846	7537299	CI01000000_07519844_07537299
CI01000000	+	7563089	7580272	CI01000000_07563089_07578548
CI01000000	+	7608374	7616567	CI01000000_07608372_07615419
CI01000000	+	7617281	7619227	CI01000000_07618023_07618587
CI01000000	+	7661803	7673721	CI01000000_07661879_07673345
CI01000000	+	7703939	7706862	CI01000000_07703939_07706122
CI01000000	+	7708135	7719909	CI01000000_07708216_07719096
CI01000000	+	7800799	7875687	CI01000000_07818095_07875687
CI01000000	+	8121587	8157008	CI01000000_08122662_08157008
CI01000000	+	8420958	8425947	CI01000000_08423126_08425947
CI01000000	+	8709636	8714340	Novelgene11361
CI01000000	+	8871448	8912495	CI01000000_08897160_08912495
CI01000000	+	8953288	8957015	CI01000000_08953786_08956527
CI01000000	+	8962721	8971253	CI01000000_08962721_08970678
CI01000000	+	8980818	8987118	CI01000000_08980818_08984618
CI01000000	+	8987631	8992040	CI01000000_08987936_08991586
CI01000000	+	8996323	9017408	CI01000000_08996817_09010564
CI01000000	+	9044526	9047074	Novelgene11372
CI01000000	+	9237735	9246695	Novelgene11375
CI01000000	+	10060106	10096318	CI01000000_10066332_10095064
CI01000000	+	10128531	10141700	CI01000000_10131547_10140955
CI01000000	+	10142487	10149075	CI01000000_10143843_10147932
CI01000000	+	10326699	10330899	CI01000000_10327801_10328403
CI01000000	+	10339456	10349982	CI01000000_10340249_10349242
CI01000000	+	10350702	10371117	CI01000000_10351921_10370020
CI01000000	+	10398693	10405022	Novelgene11402
CI01000000	+	10436456	10445793	CI01000000_10438043_10440571
CI01000000	+	10762033	10771942	CI01000000_10762185_10770168
CI01000000	+	10775688	10784488	CI01000000_10776465_10782715
CI01000000	+	10828449	10845708	CI01000000_10828551_10844940
CI01000000	+	10853994	10862381	CI01000000_10857057_10861468
CI01000000	+	10898990	10910849	CI01000000_10899343_10909936
CI01000000	+	10910996	10914366	CI01000000_10911953_10912619
CI01000000	+	10938621	10941635	CI01000000_10938621_10941220
CI01000000	+	10984153	10996815	CI01000000_10984317_10995531
CI01000000	+	11178858	11183064	Novelgene11430
CI01000000	+	11569925	11574676	CI01000000_11569924_11573883
CI01000000	+	11576529	11582397	CI01000000_11577295_11582295
CI01000000	+	11618894	11640745	CI01000000_11627091_11639685
CI01000000	+	11842893	11846595	CI01000000_11842893_11845222
CI01000000	+	11892683	11894614	CI01000000_11893395_11894471
CI01000000	+	11907421	11917232	CI01000000_11912313_11914217
CI01000000	+	11948972	11962235	CI01000000_11948972_11961155
CI01000000	+	11963386	11969717	CI01000000_11963497_11964798
CI01000000	+	11974676	12003754	CI01000000_11975344_12001661
CI01000000	+	12085037	12108114	CI01000000_12099698_12099864
CI01000000	+	12182316	12190000	CI01000000_12182460_12189353
CI01000000	+	12235348	12239080	Novelgene11458
CI01000000	+	12281888	12283332	CI01000000_12282405_12283133
CI01000000	+	12284538	12300973	CI01000000_12284808_12298270
CI01000000	+	12506740	12514991	Novelgene11464
CI01000000	+	12562914	12565066	CI01000000_12563108_12564521
CI01000000	+	12717351	12733534	CI01000000_12719986_12732435
CI01000000	+	12821508	12826037	CI01000000_12822349_12826037
CI01000000	+	12829341	12853563	CI01000000_12831074_12852405
CI01000000	+	13041118	13060294	CI01000000_13046905_13057421
CI01000000	+	13065140	13068618	CI01000000_13065762_13067441
CI01000000	+	13072028	13089246	CI01000000_13072028_13087210
CI01000000	+	13215821	13262072	CI01000000_13219725_13261575
CI01000000	+	13270989	13311435	CI01000000_13270989_13309067
CI01000000	+	13365761	13371756	CI01000000_13367865_13371609
CI01000000	+	13371978	13377336	CI01000000_13373290_13377035
CI01000000	+	13549179	13558264	CI01000000_13555115_13557600
CI01000000	+	13568792	13588098	CI01000000_13579971_13586927
CI01000000	+	13683055	13689333	CI01000000_13683183_13689176
CI01000000	+	13787460	13844924	CI01000000_13787460_13844061
CI01000000	+	13849975	13857357	CI01000000_13849975_13855802
CI01000000	+	13917350	13920376	CI01000000_13917448_13919323
CI01000000	+	13971301	14010167	CI01000000_13971301_14008905
CI01000000	+	14124328	14175506	CI01000000_14143399_14175045
CI01000000	+	14178355	14190972	CI01000000_14178546_14189186
CI01000000	+	14276014	14280654	Novelgene11491
CI01000000	+	15193923	15196885	Novelgene11515
CI01000000	+	15510820	15535415	CI01000000_15519933_15528742
CI01000000	+	15684820	15696865	CI01000000_15684820_15696865
CI01000000	+	16002465	16016224	CI01000000_16011590_16014992
CI01000000	+	16024484	16056924	CI01000000_16034357_16056363
CI01000000	+	16065880	16087212	CI01000000_16066787_16081915
CI01000000	+	16194943	16197981	Novelgene11546
CI01000000	+	16220990	16277860	CI01000000_16226281_16275284
CI01000000	+	16357225	16369419	CI01000000_16362843_16368520
CI01000000	+	16374733	16382982	CI01000000_16375958_16382103
CI01000000	+	16573539	16580982	CI01000000_16573665_16580545
CI01000000	+	16588005	16613547	CI01000000_16611284_16612778
CI01000000	+	16671236	16681410	CI01000000_16676128_16679215
CI01000000	+	16860532	16863796	CI01000000_16861880_16863508
CI01000000	+	16894331	16902350	CI01000000_16894331_16900440
CI01000000	+	16902718	16915101	CI01000000_16903722_16914680
CI01000000	+	17339156	17346188	CI01000000_17339270_17345013
CI01000000	+	17434040	17436089	Novelgene11562
CI01000000	+	17472154	17484336	CI01000000_17478377_17481058
CI01000000	+	17507574	17510762	CI01000000_17507574_17510080
CI01000000	+	17540240	17546795	CI01000000_17540827_17545953
CI01000000	+	17644414	17655716	CI01000000_17644414_17655141
CI01000000	+	17797929	17800403	Novelgene11572
CI01000000	+	17828960	17854647	CI01000000_17831876_17854247
CI01000000	+	17897739	17904593	CI01000000_17897786_17904428
CI01000000	+	18251761	18258260	Novelgene11580
CI01000000	+	18439006	18450766	CI01000000_18441823_18447239
CI01000000	+	18451314	18455774	CI01000000_18441823_18447239
CI01000000	+	18586406	18598117	CI01000000_18586406_18593775
CI01000000	+	18651287	18663125	CI01000000_18651815_18661568
CI01000000	+	18785551	18789080	CI01000000_18785690_18788783
CI01000000	+	18889016	18894360	CI01000000_18889071_18893893
CI01000000	+	18908901	18945822	CI01000000_18909537_18945496
CI01000000	-	32098	102401	CI01000000_00034855_00045035
CI01000000	-	430640	436191	Novelgene11177
CI01000000	-	437262	533269	CI01000000_00439484_00523798
CI01000000	-	656542	676577	CI01000000_00669765_00672658
CI01000000	-	683407	689448	CI01000000_00683745_00689383
CI01000000	-	691450	702106	CI01000000_00691526_00698902
CI01000000	-	827811	849591	CI01000000_00834650_00849542
CI01000000	-	914960	941800	CI01000000_00921369_00931954
CI01000000	-	957595	974106	CI01000000_00957794_00974051
CI01000000	-	1090171	1098784	CI01000000_01092471_01098757
CI01000000	-	1160895	1175719	CI01000000_01164660_01175113
CI01000000	-	1181952	1185870	CI01000000_01182989_01185534
CI01000000	-	1188552	1195310	CI01000000_01188552_01195213
CI01000000	-	1353188	1359953	CI01000000_01357072_01359013
CI01000000	-	1362024	1377844	CI01000000_01363054_01377844
CI01000000	-	1400062	1404700	CI01000000_01400145_01404700
CI01000000	-	1410680	1450908	CI01000000_01411979_01443908
CI01000000	-	1489740	1529326	CI01000000_01489740_01508942
CI01000000	-	1530445	1537333	CI01000000_01532051_01537246
CI01000000	-	1829518	1832036	Novelgene11201
CI01000000	-	1904514	1911645	CI01000000_01904551_01911645
CI01000000	-	1998116	2018311	CI01000000_01999025_02018302
CI01000000	-	2042935	2072128	CI01000000_02044627_02071415
CI01000000	-	2088027	2092076	CI01000000_02088219_02091989
CI01000000	-	2104466	2117268	CI01000000_02110517_02117247
CI01000000	-	2126247	2149303	CI01000000_02127038_02149249
CI01000000	-	2285647	2287528	Novelgene11215
CI01000000	-	2446662	2478520	CI01000000_02461645_02466865
CI01000000	-	2662396	2664142	CI01000000_02662396_02664142
CI01000000	-	2767617	2768969	Novelgene11222
CI01000000	-	3172060	3175863	CI01000000_03172562_03175863
CI01000000	-	3193711	3209841	CI01000000_03195338_03205585
CI01000000	-	3234435	3237511	CI01000000_03235219_03236826
CI01000000	-	3250253	3266707	CI01000000_03260989_03265875
CI01000000	-	3663588	3683915	Novelgene11247
CI01000000	-	3758924	3780738	CI01000000_03767897_03770852
CI01000000	-	3784571	3805696	CI01000000_03786592_03794075
CI01000000	-	3852085	3861926	CI01000000_03856089_03861849
CI01000000	-	3870343	3895047	CI01000000_03873177_03886416
CI01000000	-	3897550	3917682	CI01000000_03899429_03911829
CI01000000	-	3972083	3984423	CI01000000_03973898_03984423
CI01000000	-	3986437	4013536	CI01000000_03986437_04013536
CI01000000	-	4015624	4023236	CI01000000_04019072_04022985
CI01000000	-	4048491	4064137	CI01000000_04052975_04063017
CI01000000	-	4064476	4068834	CI01000000_04064625_04068473
CI01000000	-	4079572	4081112	CI01000000_04079738_04081018
CI01000000	-	4494431	4500600	Novelgene11267
CI01000000	-	4597283	4599765	CI01000000_04597720_04599733
CI01000000	-	4969750	4974874	Novelgene11277
CI01000000	-	5408223	5414791	CI01000000_05409025_05413963
CI01000000	-	5422241	5429404	CI01000000_05422567_05424822
CI01000000	-	5464311	5466434	CI01000000_05465020_05466303
CI01000000	-	5475838	5479644	CI01000000_05477927_05479435
CI01000000	-	5487598	5501620	CI01000000_05488574_05498163
CI01000000	-	5527077	5536991	CI01000000_05527503_05531978
CI01000000	-	5537990	5549497	CI01000000_05537990_05549497
CI01000000	-	5550043	5558598	CI01000000_05550969_05558473
CI01000000	-	5640923	5663039	CI01000000_05659006_05662864
CI01000000	-	5696022	5704189	CI01000000_05701534_05704189
CI01000000	-	5712712	5716476	CI01000000_05715062_05715540
CI01000000	-	5747100	5750364	CI01000000_05747272_05748096
CI01000000	-	5801202	5816532	CI01000000_05801307_05816221
CI01000000	-	5864959	5874531	Novelgene11288
CI01000000	-	5895517	5933395	Novelgene11289
CI01000000	-	6002390	6014473	CI01000000_06003835_06013643
CI01000000	-	6014850	6020725	CI01000000_06015043_06020725
CI01000000	-	6533832	6536720	Novelgene11311
CI01000000	-	6605375	6610684	Novelgene11313
CI01000000	-	7269390	7280695	CI01000000_07270096_07275294
CI01000000	-	7385260	7396070	CI01000000_07386332_07396038
CI01000000	-	7590839	7610173	CI01000000_07591686_07596133
CI01000000	-	7632994	7651079	CI01000000_07634521_07647078
CI01000000	-	7673722	7680273	CI01000000_07674307_07680244
CI01000000	-	7680906	7691443	CI01000000_07682089_07691079
CI01000000	-	7894274	7902999	CI01000000_07895431_07902576
CI01000000	-	8021732	8024764	Novelgene11336
CI01000000	-	8034387	8036526	Novelgene11338
CI01000000	-	8389898	8391797	Novelgene11347
CI01000000	-	8554742	8559576	CI01000000_08554281_08560566
CI01000000	-	8576034	8581448	CI01000000_08583036_08591896
CI01000000	-	8586658	8590391	CI01000000_08583036_08591896
CI01000000	-	8603730	8608082	Novelgene11357
CI01000000	-	8619746	8627502	Novelgene11358
CI01000000	-	8662631	8665723	Novelgene11359
CI01000000	-	8972244	8974222	Novelgene11369
CI01000000	-	8975466	8977963	Novelgene11370
CI01000000	-	9044779	9059046	CI01000000_09046286_09058330
CI01000000	-	9059627	9060474	CI01000000_09059743_09060201
CI01000000	-	9582831	9586210	Novelgene11388
CI01000000	-	10096708	10101654	CI01000000_10096840_10101549
CI01000000	-	10106089	10125108	CI01000000_10106854_10121986
CI01000000	-	10149602	10164709	CI01000000_10151976_10164598
CI01000000	-	10167428	10187744	CI01000000_10168220_10187727
CI01000000	-	10319760	10324678	CI01000000_10320014_10324130
CI01000000	-	10331194	10336941	CI01000000_10333352_10335572
CI01000000	-	10404336	10414512	CI01000000_10407402_10409508
CI01000000	-	10414942	10426746	CI01000000_10417521_10426279
CI01000000	-	10427140	10433021	CI01000000_10431043_10433001
CI01000000	-	10446166	10460511	CI01000000_10448446_10452941
CI01000000	-	10480018	10483809	CI01000000_10481263_10483211
CI01000000	-	10533216	10540624	CI01000000_10533216_10540624
CI01000000	-	10541887	10581364	CI01000000_10544400_10562125
CI01000000	-	10743132	10750212	CI01000000_10745761_10748814
CI01000000	-	10785498	10794413	CI01000000_10785646_10788722
CI01000000	-	10824306	10827558	CI01000000_10824957_10825464
CI01000000	-	10862395	10894825	CI01000000_10865036_10883334
CI01000000	-	11064988	11069269	CI01000000_11066680_11069224
CI01000000	-	11376196	11443248	CI01000000_11384532_11410549
CI01000000	-	11514847	11516611	Novelgene11443
CI01000000	-	11534904	11538580	CI01000000_11536835_11537863
CI01000000	-	11541446	11559682	CI01000000_11541564_11559682
CI01000000	-	11599355	11602519	Novelgene11445
CI01000000	-	11641968	11648043	CI01000000_11644676_11648034
CI01000000	-	11659901	11706596	CI01000000_11661528_11696310
CI01000000	-	11821315	11839968	CI01000000_11821402_11828549
CI01000000	-	11846623	11852314	CI01000000_11847606_11852314
CI01000000	-	11853919	11866634	CI01000000_11855933_11866514
CI01000000	-	11868719	11891824	CI01000000_11870031_11891782
CI01000000	-	11894953	11903264	CI01000000_11894953_11903178
CI01000000	-	11905495	11910570	CI01000000_11906348_11910227
CI01000000	-	11915067	11926935	CI01000000_11917032_11926937
CI01000000	-	11935949	11947634	CI01000000_11939644_11947553
CI01000000	-	11970666	11972843	CI01000000_11971505_11972458
CI01000000	-	12003469	12014225	CI01000000_12004859_12011229
CI01000000	-	12017766	12031278	CI01000000_12018146_12030528
CI01000000	-	12213796	12217251	CI01000000_12214894_12216826
CI01000000	-	12234985	12264883	CI01000000_12242613_12255688
CI01000000	-	12266271	12276791	CI01000000_12267178_12276741
CI01000000	-	12592727	12633543	CI01000000_12593396_12609807
CI01000000	-	12747197	12751577	CI01000000_12749973_12751202
CI01000000	-	13058735	13064273	CI01000000_13061811_13064265
CI01000000	-	13068626	13071215	CI01000000_13069375_13070057
CI01000000	-	13116083	13118527	CI01000000_13117207_13118382
CI01000000	-	13151620	13208501	CI01000000_13152692_13175605
CI01000000	-	13350939	13358948	CI01000000_13350939_13358816
CI01000000	-	13439221	13444358	Novelgene11475
CI01000000	-	13639011	13662572	CI01000000_13641099_13651719
CI01000000	-	13675860	13680668	CI01000000_13676092_13680653
CI01000000	-	13689289	13694704	CI01000000_13689569_13694664
CI01000000	-	13856104	13862736	CI01000000_13857002_13862576
CI01000000	-	13865446	13896796	Novelgene11482
CI01000000	-	13934747	13939993	CI01000000_13934872_13936612
CI01000000	-	13941085	13945066	CI01000000_13941671_13945038
CI01000000	-	14132391	14136751	Novelgene18444
CI01000000	-	14195820	14197521	CI01000000_14195942_14196532
CI01000000	-	14198478	14436182	CI01000000_14200000_14436182
CI01000000	-	14803036	14814887	CI01000000_14804926_14814888
CI01000000	-	14840876	14847321	CI01000000_14841466_14845039
CI01000000	-	14858829	14878040	CI01000000_14860321_14870819
CI01000000	-	14878441	14881703	CI01000000_14878575_14879403
CI01000000	-	14911972	14961634	Novelgene11508
CI01000000	-	15568458	15571701	Novelgene11524
CI01000000	-	15636192	15638875	Novelgene11527
CI01000000	-	15704740	15709880	Novelgene11531
CI01000000	-	15785581	15828062	CI01000000_15794752_15824681
CI01000000	-	15828383	15854053	CI01000000_15829395_15841876
CI01000000	-	15862909	15866762	Novelgene11538
CI01000000	-	15871774	15884489	CI01000000_15875749_15884489
CI01000000	-	15934482	15974062	CI01000000_15934482_15962471
CI01000000	-	16056847	16064507	CI01000000_16058344_16063500
CI01000000	-	16187079	16196034	CI01000000_16188243_16189302
CI01000000	-	16300610	16339221	CI01000000_16302021_16337921
CI01000000	-	16323350	16327261	Novelgene11549
CI01000000	-	16392078	16460673	CI01000000_16395230_16423976
CI01000000	-	16627656	16631067	CI01000000_16628234_16631045
CI01000000	-	16637047	16660661	CI01000000_16639394_16651227
CI01000000	-	17537395	17539991	Novelgene11566
CI01000000	-	17561870	17564427	Novelgene11567
CI01000000	-	17574148	17582899	CI01000000_17574594_17582809
CI01000000	-	17730627	17749562	CI01000000_17732430_17745324
CI01000000	-	17753618	17773362	CI01000000_17759341_17772818
CI01000000	-	17797782	17819195	CI01000000_17798685_17818665
CI01000000	-	17864569	17873154	CI01000000_17867711_17872984
CI01000000	-	17875752	17879139	CI01000000_17875886_17878748
CI01000000	-	17883952	17897265	CI01000000_17884239_17897080
CI01000000	-	17904495	17941456	CI01000000_17908883_17915640
CI01000000	-	17941820	17990517	CI01000000_17943046_17977294
CI01000000	-	18118480	18123314	Novelgene11577
CI01000000	-	18408584	18437392	CI01000000_18409095_18422809
CI01000000	-	18469455	18486186	CI01000000_18470390_18486185
CI01000000	-	18570075	18584010	CI01000000_18574740_18584010
CI01000000	-	18599093	18603092	CI01000000_18599527_18602359
CI01000000	-	18617298	18646866	CI01000000_18618397_18645425
CI01000000	-	18662939	18710175	CI01000000_18665046_18710097
CI01000000	-	18719834	18772372	CI01000000_18721338_18772372
CI01000000	-	18789110	18795653	CI01000000_18789985_18793339
CI01000000	-	18815454	18834909	CI01000000_18815522_18834911
CI01000000	-	19057192	19070171	CI01000000_19057376_19068807
CI01000001	+	86356	92709	CI01000001_00089680_00091054
CI01000001	+	303962	308807	Novelgene10882
CI01000001	+	400475	416841	CI01000001_00400604_00401694
CI01000001	+	1067329	1071149	Novelgene10900
CI01000001	+	1087611	1093668	CI01000001_01088316_01091350
CI01000001	+	1209206	1212275	CI01000001_01209204_01212045
CI01000001	+	1357430	1366491	CI01000001_01357469_01365104
CI01000001	+	1501491	1507608	CI01000001_01504275_01507238
CI01000001	+	1517463	1522215	CI01000001_01517517_01521698
CI01000001	+	1544007	1554244	CI01000001_01545235_01551987
CI01000001	+	1606374	1614349	Novelgene10910
CI01000001	+	1656705	1660099	CI01000001_01656726_01659321
CI01000001	+	1748436	1756986	CI01000001_01748436_01754956
CI01000001	+	1762602	1772313	CI01000001_01762809_01771029
CI01000001	+	1877019	1896097	CI01000001_01878297_01894123
CI01000001	+	1939471	1972242	CI01000001_01955349_01972242
CI01000001	+	2007273	2055481	CI01000001_02009224_02019961
CI01000001	+	2103561	2115267	CI01000001_02106280_02114656
CI01000001	+	2152125	2158325	CI01000001_02152125_02157921
CI01000001	+	2163106	2172710	CI01000001_02166796_02171151
CI01000001	+	2392137	2409403	CI01000001_02393859_02406849
CI01000001	+	2505125	2507375	CI01000001_02505727_02507172
CI01000001	+	2526326	2546265	CI01000001_02526729_02544932
CI01000001	+	2565732	2569625	CI01000001_02567315_02569427
CI01000001	+	2591770	2594362	CI01000001_02591835_02593987
CI01000001	+	2666739	2675887	CI01000001_02666739_02671962
CI01000001	+	2705567	2724481	CI01000001_02708472_02723568
CI01000001	+	2784839	2792936	CI01000001_02787356_02792545
CI01000001	+	2838291	2859740	CI01000001_02838290_02859249
CI01000001	+	2861916	2866847	CI01000001_02838290_02859249
CI01000001	+	3179858	3182532	Novelgene10942
CI01000001	+	3482327	3487430	CI01000001_03482362_03485979
CI01000001	+	3505728	3511750	CI01000001_03506220_03510588
CI01000001	+	3593193	3603352	CI01000001_03593892_03602210
CI01000001	+	3635565	3648775	CI01000001_03638240_03647295
CI01000001	+	3650066	3663964	CI01000001_03650790_03662852
CI01000001	+	3669386	3673950	CI01000001_03669438_03673748
CI01000001	+	3719057	3778497	CI01000001_03719251_03775929
CI01000001	+	3821918	3827007	CI01000001_03821989_03823336
CI01000001	+	3828530	3835918	CI01000001_03830254_03833027
CI01000001	+	3942016	3946192	Novelgene10954
CI01000001	+	4054996	4225894	CI01000001_04085864_04225894
CI01000001	+	4058077	4063222	CI01000001_04085864_04225894
CI01000001	+	4157253	4163392	CI01000001_04085864_04225894
CI01000001	+	4239764	4271604	Novelgene10957
CI01000001	+	4357857	4376909	CI01000001_04369131_04373697
CI01000001	+	4378040	4380064	CI01000001_04369131_04373697
CI01000001	+	4422039	4432650	CI01000001_04422037_04431229
CI01000001	+	4433144	4438255	CI01000001_04433559_04437385
CI01000001	+	4441860	4446967	Novelgene10960
CI01000001	+	4448033	4464639	CI01000001_04462781_04463560
CI01000001	+	4543103	4553689	CI01000001_04543164_04553053
CI01000001	+	4778819	4794660	CI01000001_04779079_04792659
CI01000001	+	4914162	4925704	CI01000001_04914279_04922772
CI01000001	+	4936808	4943477	CI01000001_04936808_04943256
CI01000001	+	4950532	4960789	CI01000001_04950531_04960550
CI01000001	+	4960916	4972259	CI01000001_04962494_04971921
CI01000001	+	4972598	4989446	CI01000001_04976994_04988795
CI01000001	+	4989782	5000157	CI01000001_04993860_04998535
CI01000001	+	5051557	5060250	CI01000001_05051664_05059659
CI01000001	+	5337640	5342232	Novelgene10978
CI01000001	+	5365373	5384320	CI01000001_05365373_05384192
CI01000001	+	5398846	5402892	CI01000001_05401665_05402500
CI01000001	+	5473777	5480327	CI01000001_05478200_05480124
CI01000001	+	5565645	5568500	CI01000001_05565644_05568075
CI01000001	+	5579221	5580716	CI01000001_05579315_05580553
CI01000001	+	5631666	5635804	Novelgene10991
CI01000001	+	5689002	5704568	CI01000001_05689002_05702184
CI01000001	+	5793570	5798812	CI01000001_05795264_05798555
CI01000001	+	5802988	5812959	CI01000001_05803416_05809184
CI01000001	+	5814686	5836751	CI01000001_05814686_05836203
CI01000001	+	5842633	5846705	CI01000001_05842665_05846705
CI01000001	+	5860612	5864617	CI01000001_05861486_05864311
CI01000001	+	5866037	5868165	CI01000001_05861486_05864311
CI01000001	+	5941512	5944329	CI01000001_05942155_05943721
CI01000001	+	5964059	5967084	Novelgene11000
CI01000001	+	6121398	6124894	CI01000001_06121398_06124748
CI01000001	+	6127386	6133965	Novelgene11005
CI01000001	+	6154185	6160880	Novelgene11008
CI01000001	+	6295300	6300530	CI01000001_06297032_06300530
CI01000001	+	6302392	6305860	CI01000001_06303405_06305351
CI01000001	+	6309041	6322872	CI01000001_06309664_06321614
CI01000001	+	6361981	6372492	CI01000001_06363645_06370085
CI01000001	+	6385050	6431177	CI01000001_06420606_06430104
CI01000001	+	6435132	6456688	CI01000001_06442969_06455699
CI01000001	+	6458769	6470748	CI01000001_06458769_06470107
CI01000001	+	6484769	6504195	CI01000001_06484769_06502296
CI01000001	+	6518936	6526646	CI01000001_06519105_06525958
CI01000001	+	6541264	6547889	CI01000001_06541966_06547403
CI01000001	+	6561091	6568295	CI01000001_06564886_06568295
CI01000001	+	6583310	6643309	CI01000001_06583486_06641365
CI01000001	+	6825232	6836481	CI01000001_06825263_06835397
CI01000001	+	6837506	6890419	CI01000001_06884020_06889266
CI01000001	+	6892786	6917387	CI01000001_06893068_06917387
CI01000001	+	6954372	6959637	CI01000001_06956478_06959048
CI01000001	+	6980849	6981824	CI01000001_06981183_06981774
CI01000001	+	6985909	6988142	Novelgene11019
CI01000001	+	6993370	7041688	CI01000001_06996957_07040074
CI01000001	+	7219958	7267663	CI01000001_07231558_07266828
CI01000001	+	7516465	7520044	Novelgene11031
CI01000001	+	7544571	7548724	CI01000001_07544981_07548224
CI01000001	+	7555837	7565359	CI01000001_07558102_07564471
CI01000001	+	7577777	7588470	CI01000001_07577777_07584809
CI01000001	+	7653092	7763212	CI01000001_07678904_07760870
CI01000001	+	7698312	7703133	CI01000001_07678904_07760870
CI01000001	+	7811789	7872590	CI01000001_07811962_07871073
CI01000001	+	7876866	7879821	Novelgene11035
CI01000001	+	8353432	8384919	CI01000001_08365139_08380569
CI01000001	+	8403767	8408306	Novelgene11040
CI01000001	+	8427986	8439379	CI01000001_08427984_08438912
CI01000001	+	8441525	8450939	CI01000001_08444733_08450428
CI01000001	+	8537812	8551995	CI01000001_08540376_08551579
CI01000001	+	8666129	8672317	CI01000001_08667814_08671039
CI01000001	+	8714077	8721009	CI01000001_08714618_08721009
CI01000001	+	8728780	8759513	CI01000001_08748236_08757869
CI01000001	+	8841482	8845376	CI01000001_08841482_08845223
CI01000001	+	8929305	8941769	CI01000001_08934325_08940532
CI01000001	+	8950041	8961251	CI01000001_08950041_08960737
CI01000001	+	8962013	8968796	CI01000001_08962231_08968219
CI01000001	+	8969855	8984619	CI01000001_08971649_08984224
CI01000001	+	9038941	9046434	CI01000001_09039724_09045754
CI01000001	+	9047626	9102337	CI01000001_09059083_09101251
CI01000001	+	9104520	9132370	CI01000001_09113045_09130978
CI01000001	+	9132718	9145278	CI01000001_09132867_09145278
CI01000001	+	9147519	9163822	CI01000001_09147684_09162673
CI01000001	+	9322504	9352292	CI01000001_09334528_09350703
CI01000001	+	9400789	9407245	CI01000001_09400828_09406357
CI01000001	+	9477722	9483047	CI01000001_09477768_09481888
CI01000001	+	9483794	9485771	CI01000001_09483845_09484834
CI01000001	+	9533298	9540466	CI01000001_09533674_09538902
CI01000001	+	9578467	9602029	CI01000001_09582178_09593275
CI01000001	+	9782518	9785803	CI01000001_09782626_09784851
CI01000001	+	9786041	9790150	Novelgene11066
CI01000001	+	9930292	9934551	CI01000001_09932205_09934551
CI01000001	+	9945853	9958849	CI01000001_09946111_09958162
CI01000001	+	10141191	10146911	CI01000001_10141190_10146911
CI01000001	+	10301952	10303908	Novelgene11083
CI01000001	+	10538472	10539846	CI01000001_10538498_10539667
CI01000001	+	10590766	10596640	CI01000001_10590766_10595793
CI01000001	+	10600426	10636025	CI01000001_10604980_10633286
CI01000001	+	10807204	10820070	CI01000001_10807407_10818870
CI01000001	+	10825849	10830169	Novelgene11096
CI01000001	+	11019871	11028765	CI01000001_11019871_11028065
CI01000001	+	11144792	11207704	CI01000001_11182552_11204143
CI01000001	+	11216027	11230356	CI01000001_11216246_11230227
CI01000001	+	11232092	11238871	CI01000001_11232168_11238289
CI01000001	+	11246680	11247559	CI01000001_11246797_11247315
CI01000001	+	11265640	11283404	CI01000001_11265638_11283027
CI01000001	+	11293953	11377535	CI01000001_11359106_11376288
CI01000001	+	11558906	11563945	Novelgene11105
CI01000001	+	11656563	11662759	CI01000001_11656975_11660666
CI01000001	+	11725851	11727046	Novelgene11111
CI01000001	+	11988290	11991213	CI01000001_11990189_11991073
CI01000001	+	12006266	12050944	CI01000001_12006266_12048809
CI01000001	+	12057918	12062009	CI01000001_12058281_12060612
CI01000001	+	12079948	12084765	Novelgene11125
CI01000001	+	12486722	12496476	CI01000001_12486765_12495297
CI01000001	+	12503839	12516332	CI01000001_12503839_12514653
CI01000001	+	12580216	12601040	CI01000001_12580225_12599311
CI01000001	+	12602374	12614113	CI01000001_12602382_12613489
CI01000001	+	12653381	12669100	CI01000001_12657571_12666609
CI01000001	+	12814396	12815734	CI01000001_12814416_12815426
CI01000001	+	12907597	12920033	CI01000001_12912442_12919516
CI01000001	+	12925297	12930216	CI01000001_12926362_12928572
CI01000001	+	12986479	12990479	Novelgene11141
CI01000001	+	13010171	13018156	CI01000001_13011184_13014251
CI01000001	+	13158204	13168521	CI01000001_13160253_13167224
CI01000001	+	13220895	13224382	CI01000001_13220895_13223877
CI01000001	+	13264304	13285523	CI01000001_13266612_13285039
CI01000001	+	13297251	13300864	CI01000001_13297434_13300865
CI01000001	+	13308365	13319900	CI01000001_13309045_13319725
CI01000001	+	13322618	13335960	CI01000001_13329841_13334948
CI01000001	+	13470823	13478816	CI01000001_13470823_13478394
CI01000001	-	124107	134915	CI01000001_00124107_00131285
CI01000001	-	167858	169934	Novelgene10880
CI01000001	-	191846	196488	CI01000001_00192545_00195828
CI01000001	-	237426	257540	CI01000001_00238241_00249437
CI01000001	-	304347	334760	CI01000001_00305883_00333574
CI01000001	-	361214	378211	CI01000001_00362143_00378213
CI01000001	-	444948	466179	CI01000001_00445369_00466166
CI01000001	-	492474	499427	CI01000001_00493196_00498517
CI01000001	-	500072	501747	CI01000001_00500347_00500698
CI01000001	-	535912	559081	CI01000001_00538192_00559082
CI01000001	-	576989	631413	CI01000001_00580789_00602408
CI01000001	-	635182	664316	CI01000001_00636063_00642086
CI01000001	-	706087	745139	CI01000001_00716122_00741331
CI01000001	-	751689	806210	CI01000001_00754687_00806154
CI01000001	-	1036331	1043546	Novelgene10898
CI01000001	-	1157080	1168640	CI01000001_01158947_01164142
CI01000001	-	1376783	1409292	CI01000001_01377825_01378304
CI01000001	-	1418130	1467564	CI01000001_01421483_01453330
CI01000001	-	1553016	1558157	CI01000001_01555180_01558113
CI01000001	-	1760154	1761830	CI01000001_01760676_01761671
CI01000001	-	1902371	1918490	CI01000001_01902970_01917410
CI01000001	-	1929559	1937507	CI01000001_01932927_01933914
CI01000001	-	1976318	1992467	CI01000001_01976950_01992032
CI01000001	-	1998118	2002925	CI01000001_01999489_02002753
CI01000001	-	2056796	2079745	CI01000001_02057429_02071506
CI01000001	-	2135622	2142917	CI01000001_02141590_02142836
CI01000001	-	2158291	2162572	CI01000001_02159372_02162554
CI01000001	-	2273057	2277651	Novelgene10920
CI01000001	-	2288066	2294987	Novelgene10922
CI01000001	-	2415831	2473510	CI01000001_02416674_02429967
CI01000001	-	2547187	2557711	CI01000001_02547325_02557711
CI01000001	-	2580144	2591011	CI01000001_02581454_02591012
CI01000001	-	2637041	2653044	CI01000001_02641721_02653037
CI01000001	-	2677368	2695867	CI01000001_02679428_02695867
CI01000001	-	2860887	2881655	CI01000001_02863703_02865768
CI01000001	-	3381191	3453737	CI01000001_03402460_03453617
CI01000001	-	3454597	3461493	CI01000001_03455306_03461493
CI01000001	-	3474495	3481605	CI01000001_03474495_03481164
CI01000001	-	3488772	3496855	CI01000001_03489900_03496853
CI01000001	-	3500869	3505171	CI01000001_03502743_03504170
CI01000001	-	3513665	3530710	CI01000001_03515448_03525499
CI01000001	-	3621512	3631043	CI01000001_03623291_03628923
CI01000001	-	3778242	3809087	CI01000001_03779021_03796563
CI01000001	-	4038775	4043653	Novelgene10956
CI01000001	-	4364722	4391792	CI01000001_04378975_04384527
CI01000001	-	4392325	4399425	CI01000001_04395469_04399381
CI01000001	-	4401608	4419874	CI01000001_04402985_04419845
CI01000001	-	4468149	4542216	CI01000001_04468566_04523431
CI01000001	-	4726278	4728217	CI01000001_04726550_04727511
CI01000001	-	4729350	4744219	CI01000001_04732844_04744038
CI01000001	-	4745748	4754209	CI01000001_04746153_04754209
CI01000001	-	4845572	4847219	CI01000001_04846242_04846925
CI01000001	-	4944470	4950629	CI01000001_04944573_04950116
CI01000001	-	5003724	5017036	CI01000001_05003724_05017009
CI01000001	-	5061609	5067887	CI01000001_05062950_05065565
CI01000001	-	5191047	5196346	CI01000001_05191382_05196348
CI01000001	-	5200799	5221210	CI01000001_05205733_05220435
CI01000001	-	5286743	5295491	CI01000001_05288832_05293421
CI01000001	-	5295514	5310838	CI01000001_05295894_05308912
CI01000001	-	5312668	5316125	CI01000001_05313109_05313728
CI01000001	-	5317503	5350114	CI01000001_05318747_05341451
CI01000001	-	5354703	5356328	CI01000001_05355269_05356224
CI01000001	-	5386214	5398706	CI01000001_05387081_05398706
CI01000001	-	5403184	5409297	CI01000001_05403970_05409286
CI01000001	-	5434574	5438207	Novelgene10983
CI01000001	-	5499703	5506395	CI01000001_05498507_05500723
CI01000001	-	5507858	5539255	CI01000001_05509301_05539080
CI01000001	-	5541259	5562098	CI01000001_05544032_05558747
CI01000001	-	5574922	5577991	CI01000001_05575469_05577709
CI01000001	-	5594247	5596227	CI01000001_05594766_05595939
CI01000001	-	5738115	5751736	CI01000001_05738554_05751605
CI01000001	-	5752599	5758384	CI01000001_05753118_05757768
CI01000001	-	5848358	5855468	CI01000001_05848734_05855468
CI01000001	-	5864673	5868177	Novelgene18412
CI01000001	-	5945762	5955388	CI01000001_05945762_05955388
CI01000001	-	5959860	6015943	CI01000001_05969709_06015943
CI01000001	-	6032977	6040043	CI01000001_06037150_06039894
CI01000001	-	6070928	6094926	CI01000001_06071846_06084571
CI01000001	-	6125570	6135628	CI01000001_06126262_06133051
CI01000001	-	6139240	6143155	CI01000001_06140368_06142824
CI01000001	-	6143605	6165867	CI01000001_06146900_06161111
CI01000001	-	6166668	6206457	CI01000001_06167374_06195286
CI01000001	-	6207603	6253491	CI01000001_06209325_06237504
CI01000001	-	6307387	6309729	CI01000001_06307614_06307988
CI01000001	-	6343638	6358691	CI01000001_06325915_06358454
CI01000001	-	6505016	6512408	CI01000001_06507334_06512409
CI01000001	-	6575332	6580641	Novelgene11015
CI01000001	-	6755044	6798700	Novelgene11016
CI01000001	-	6929358	6946316	CI01000001_06921000_06929478
CI01000001	-	6965044	6976280	CI01000001_06965170_06976281
CI01000001	-	6982057	6991836	CI01000001_06983345_06990659
CI01000001	-	7069597	7114820	CI01000001_07071090_07114820
CI01000001	-	7120803	7130556	CI01000001_07121674_07129337
CI01000001	-	7137510	7203822	CI01000001_07137510_07187079
CI01000001	-	7269674	7306490	CI01000001_07270003_07290702
CI01000001	-	7490543	7508877	CI01000001_07492000_07496973
CI01000001	-	7734279	7741840	Novelgene18416
CI01000001	-	7875565	7905686	CI01000001_07875805_07905655
CI01000001	-	7935564	7951925	CI01000001_07935720_07951221
CI01000001	-	7952782	7959971	CI01000001_07953501_07958007
CI01000001	-	8036218	8038072	CI01000001_08036532_08037745
CI01000001	-	8384502	8390416	CI01000001_08386044_08386700
CI01000001	-	8454011	8471531	CI01000001_08454713_08460418
CI01000001	-	8496324	8508443	CI01000001_08496771_08508424
CI01000001	-	8508966	8515409	CI01000001_08511118_08515391
CI01000001	-	8518589	8529575	CI01000001_08518981_08528451
CI01000001	-	8530519	8533595	CI01000001_08531360_08533429
CI01000001	-	8553636	8567232	CI01000001_08556504_08563679
CI01000001	-	8579490	8604775	CI01000001_08581266_08604666
CI01000001	-	8626505	8656172	CI01000001_08628335_08656011
CI01000001	-	8662195	8664719	CI01000001_08663046_08664386
CI01000001	-	8759718	8771876	CI01000001_08764768_08766941
CI01000001	-	8776894	8782957	CI01000001_08778667_08782959
CI01000001	-	8847317	8887599	CI01000001_08851970_08866723
CI01000001	-	8942226	8949997	CI01000001_08942877_08948672
CI01000001	-	9029305	9038584	CI01000001_09032204_09038149
CI01000001	-	9213449	9224266	CI01000001_09213449_09223894
CI01000001	-	9355157	9365915	CI01000001_09356265_09365557
CI01000001	-	9366441	9372248	CI01000001_09367413_09370794
CI01000001	-	9438459	9469567	CI01000001_09439380_09449840
CI01000001	-	9522941	9532224	CI01000001_09524946_09530660
CI01000001	-	9602010	9615654	CI01000001_09608760_09615654
CI01000001	-	9616994	9684860	CI01000001_09618505_09684857
CI01000001	-	9786041	9803439	CI01000001_09787166_09791073
CI01000001	-	9824028	9941118	CI01000001_09824213_09894721
CI01000001	-	9960016	9974631	Novelgene11074
CI01000001	-	9976334	10014601	CI01000001_09977773_10014601
CI01000001	-	10134536	10141593	CI01000001_10137862_10139041
CI01000001	-	10153558	10180436	CI01000001_10153558_10173225
CI01000001	-	10258892	10319975	CI01000001_10259586_10315835
CI01000001	-	10334322	10355675	CI01000001_10335652_10355677
CI01000001	-	10393577	10426876	CI01000001_10396483_10409163
CI01000001	-	10428369	10433577	CI01000001_10429436_10432248
CI01000001	-	10437325	10457383	CI01000001_10440005_10457383
CI01000001	-	10459953	10473466	CI01000001_10460515_10473374
CI01000001	-	10474973	10484891	CI01000001_10475281_10484892
CI01000001	-	10485438	10496768	CI01000001_10487487_10496560
CI01000001	-	10501869	10509067	CI01000001_10503104_10506678
CI01000001	-	10542497	10552857	CI01000001_10542497_10550979
CI01000001	-	10555987	10559394	CI01000001_10556067_10557569
CI01000001	-	10636118	10656332	CI01000001_10638148_10656332
CI01000001	-	10676846	10691280	CI01000001_10676846_10683262
CI01000001	-	10821047	10848747	CI01000001_10822800_10843434
CI01000001	-	10892404	10973128	CI01000001_10896443_10925951
CI01000001	-	11287585	11293613	CI01000001_11288035_11293399
CI01000001	-	11505939	11511198	Novelgene11104
CI01000001	-	11797844	11800400	CI01000001_11798501_11800359
CI01000001	-	11801610	11809211	CI01000001_11802690_11807444
CI01000001	-	11816230	11863530	CI01000001_11822308_11849165
CI01000001	-	11890286	11950315	CI01000001_11906787_11948732
CI01000001	-	11953131	11954834	Novelgene11121
CI01000001	-	11956576	11972300	CI01000001_11957291_11972213
CI01000001	-	11972535	11984843	CI01000001_11973849_11984738
CI01000001	-	12063025	12085993	CI01000001_12064801_12077571
CI01000001	-	12319320	12322397	CI01000001_12280407_12327837
CI01000001	-	12323727	12327128	CI01000001_12280407_12327837
CI01000001	-	12359948	12376154	Novelgene11129
CI01000001	-	12413376	12415796	Novelgene11132
CI01000001	-	12516341	12522045	CI01000001_12517063_12519435
CI01000001	-	12522658	12535608	CI01000001_12523502_12535608
CI01000001	-	12616969	12630064	CI01000001_12619421_12625322
CI01000001	-	12817491	12820747	CI01000001_12818013_12820748
CI01000001	-	12825387	12869117	CI01000001_12825387_12869026
CI01000001	-	12930145	12969195	CI01000001_12934002_12952770
CI01000001	-	12990629	12994935	CI01000001_12993865_12994921
CI01000001	-	13019704	13028471	CI01000001_13020219_13027805
CI01000001	-	13116337	13136545	Novelgene11143
CI01000001	-	13224466	13235000	CI01000001_13225062_13233285
CI01000001	-	13251701	13260380	CI01000001_13256688_13260380
CI01000001	-	13335441	13341406	CI01000001_13337533_13341398
CI01000001	-	13371723	13377212	CI01000001_13373261_13375516
CI01000001	-	13404220	13420048	CI01000001_13405095_13420029
CI01000001	-	13421245	13453908	CI01000001_13422146_13435637
CI01000001	-	13456911	13470557	CI01000001_13458908_13462457
CI01000001	-	13487329	13511119	CI01000001_13490506_13510044
CI01000002	+	166357	209859	Novelgene10827
CI01000002	+	546334	556609	Novelgene10841
CI01000002	+	696618	708931	CI01000002_00699406_00707935
CI01000002	+	718143	721021	CI01000002_00718489_00718872
CI01000002	+	746619	767469	Novelgene10854
CI01000002	+	772164	791917	CI01000002_00772164_00786566
CI01000002	+	963348	969041	Novelgene10860
CI01000002	+	1153419	1172018	CI01000002_01154239_01172018
CI01000002	+	1404429	1413906	Novelgene10870
CI01000002	+	1443297	1477935	CI01000002_01474926_01477596
CI01000002	+	1523897	1565708	CI01000002_01546448_01547246
CI01000002	+	1559368	1562525	CI01000002_01546448_01547246
CI01000002	+	1650178	1678470	CI01000002_01650177_01674596
CI01000002	+	1713568	1805908	CI01000002_01755342_01805760
CI01000002	+	1821988	1844999	CI01000002_01821988_01829384
CI01000002	-	2282	6722	Novelgene10825
CI01000002	-	245358	248196	Novelgene10829
CI01000002	-	512587	669729	CI01000002_00516316_00659922
CI01000002	-	830213	831715	Novelgene10856
CI01000002	-	850116	863359	CI01000002_00850525_00860443
CI01000002	-	866366	913583	CI01000002_00869204_00897499
CI01000002	-	980586	987803	Novelgene10862
CI01000002	-	1283662	1294024	CI01000002_01290439_01291890
CI01000002	-	1567337	1571807	CI01000002_01568659_01570990
CI01000002	-	1707722	1711588	CI01000002_01708161_01711125
CI01000002	-	1845577	1857681	Novelgene10875
CI01000003	+	266342	275005	CI01000003_00266342_00275005
CI01000003	+	323130	336784	CI01000003_00323130_00336023
CI01000003	+	325585	329072	CI01000003_00323130_00336023
CI01000003	+	379841	386101	CI01000003_00380494_00385991
CI01000003	+	390997	408981	CI01000003_00390997_00406970
CI01000003	+	412989	415111	CI01000003_00413809_00414819
CI01000003	+	538178	551610	CI01000003_00538178_00547944
CI01000003	+	568546	573894	CI01000003_00568546_00573291
CI01000003	+	727924	744596	CI01000003_00731635_00742538
CI01000003	+	945438	949260	Novelgene10779
CI01000003	+	1079432	1081970	Novelgene10780
CI01000003	+	1485550	1496257	CI01000003_01489211_01493471
CI01000003	+	1560848	1590804	CI01000003_01561017_01590804
CI01000003	+	1796651	1804990	CI01000003_01797491_01803265
CI01000003	+	1863421	1868182	CI01000003_01863421_01867859
CI01000003	+	1892353	1903104	CI01000003_01893593_01901539
CI01000003	+	1921072	1929642	CI01000003_01921110_01928830
CI01000003	+	1969531	1975431	CI01000003_01969544_01973134
CI01000003	+	2258733	2350255	CI01000003_02259112_02344710
CI01000003	+	2283003	2286462	CI01000003_02259112_02344710
CI01000003	+	2380207	2383359	Novelgene10817
CI01000003	+	2420627	2448715	CI01000003_02422051_02446833
CI01000003	+	2549527	2558894	CI01000003_02551541_02556812
CI01000003	-	95661	105036	Novelgene10769
CI01000003	-	227123	265553	CI01000003_00228735_00265553
CI01000003	-	283087	285618	Novelgene10772
CI01000003	-	418464	425235	CI01000003_00418856_00424844
CI01000003	-	447884	468936	CI01000003_00458786_00461307
CI01000003	-	719569	720219	CI01000003_00719773_00720087
CI01000003	-	1194276	1196693	Novelgene10784
CI01000003	-	1199156	1220206	CI01000003_01200556_01220189
CI01000003	-	1346429	1353049	CI01000003_01348419_01352984
CI01000003	-	1361560	1376591	CI01000003_01368353_01374263
CI01000003	-	1599869	1629578	CI01000003_01601113_01624224
CI01000003	-	1630597	1710488	CI01000003_01632757_01671893
CI01000003	-	1834996	1849425	CI01000003_01836259_01849326
CI01000003	-	1853985	1858735	CI01000003_01856167_01857447
CI01000003	-	1931008	1950835	CI01000003_01931888_01950409
CI01000003	-	2118390	2124235	CI01000003_02101903_02151773
CI01000003	-	2204606	2257048	CI01000003_02221239_02254635
CI01000003	-	2352006	2383337	CI01000003_02353398_02370544
CI01000003	-	2384769	2419565	CI01000003_02385930_02406911
CI01000003	-	2448623	2459248	CI01000003_02449147_02456088
CI01000004	+	29464	35512	Novelgene8719
CI01000004	+	94079	120358	CI01000004_00098017_00119297
CI01000004	+	146321	181546	CI01000004_00150251_00175611
CI01000004	+	256297	283634	CI01000004_00266091_00278846
CI01000004	+	287377	294278	CI01000004_00291677_00292816
CI01000004	+	311036	317681	CI01000004_00311036_00314134
CI01000004	+	544004	549139	CI01000004_00544278_00547753
CI01000004	+	582036	607066	CI01000004_00584081_00605137
CI01000004	+	615799	622737	CI01000004_00617015_00621040
CI01000004	+	711101	721277	CI01000004_00711100_00720189
CI01000004	+	973817	978636	Novelgene8749
CI01000004	+	1056535	1059985	Novelgene8753
CI01000004	+	1069445	1077048	CI01000004_01069526_01076799
CI01000004	+	1113112	1162874	CI01000004_01113222_01149263
CI01000004	+	1165447	1195204	CI01000004_01167271_01194834
CI01000004	+	1210149	1221644	CI01000004_01210703_01220270
CI01000004	+	1260598	1280467	CI01000004_01263941_01279547
CI01000004	+	1301261	1304676	CI01000004_01302094_01304391
CI01000004	+	1321018	1330754	CI01000004_01321057_01329157
CI01000004	+	1332533	1348305	CI01000004_01332533_01345585
CI01000004	+	1426686	1435600	CI01000004_01426795_01429440
CI01000004	+	1623400	1630696	CI01000004_01623427_01625278
CI01000004	+	1636173	1701071	CI01000004_01670419_01699238
CI01000004	+	1708298	1744132	CI01000004_01715623_01744133
CI01000004	+	1800504	1808867	CI01000004_01800502_01807872
CI01000004	+	1855518	1858734	CI01000004_01855598_01856473
CI01000004	+	1864199	1872616	CI01000004_01867166_01868986
CI01000004	+	1883021	1910223	CI01000004_01883020_01908403
CI01000004	+	1933093	1944238	CI01000004_01937296_01943730
CI01000004	+	1961480	1980949	CI01000004_01961480_01979407
CI01000004	+	2014533	2018609	CI01000004_02014703_02018248
CI01000004	+	2033826	2058695	CI01000004_02033826_02057420
CI01000004	+	2068075	2074075	CI01000004_02068075_02072887
CI01000004	+	2108972	2126236	CI01000004_02116310_02120268
CI01000004	+	2126757	2141609	CI01000004_02126757_02136937
CI01000004	+	2142739	2186281	CI01000004_02143355_02186281
CI01000004	+	2528687	2569759	CI01000004_02528689_02568243
CI01000004	+	2670965	2730269	CI01000004_02671199_02727898
CI01000004	+	2906258	2912272	CI01000004_02906581_02908320
CI01000004	+	2948024	2951766	CI01000004_02948465_02951235
CI01000004	+	2955171	2964344	CI01000004_02955707_02959931
CI01000004	+	3109243	3115895	CI01000004_03110546_03114901
CI01000004	+	3126519	3132198	CI01000004_03126603_03131458
CI01000004	+	3144364	3185023	CI01000004_03177552_03184142
CI01000004	+	3166219	3169691	CI01000004_03177552_03184142
CI01000004	+	3299381	3300489	Novelgene8797
CI01000004	+	3310891	3323792	CI01000004_03311105_03322167
CI01000004	+	3324524	3354024	CI01000004_03324524_03348961
CI01000004	+	3359663	3376622	CI01000004_03361436_03375825
CI01000004	+	3378380	3405923	CI01000004_03378562_03405135
CI01000004	+	3502776	3508713	CI01000004_03504401_03504700
CI01000004	+	3550352	3552921	CI01000004_03550525_03552621
CI01000004	+	3755139	3760376	Novelgene8819
CI01000004	+	3878083	3910228	CI01000004_03878083_03909016
CI01000004	+	4117832	4122432	Novelgene8826
CI01000004	+	4303357	4306080	Novelgene8832
CI01000004	+	4314808	4318198	CI01000004_04315741_04317415
CI01000004	+	4397574	4405565	CI01000004_04400735_04404462
CI01000004	+	4475437	4532504	CI01000004_04498877_04532504
CI01000004	+	4562948	4566820	Novelgene8843
CI01000004	+	4569519	4571272	Novelgene8844
CI01000004	+	4754556	4784776	CI01000004_04754556_04784656
CI01000004	+	4785161	4790031	CI01000004_04786239_04788953
CI01000004	+	4798717	4890879	CI01000004_04798717_04889650
CI01000004	+	5154356	5158077	CI01000004_05154049_05203177
CI01000004	+	5223208	5232070	CI01000004_05227614_05231253
CI01000004	+	5342862	5354579	CI01000004_05343381_05353920
CI01000004	+	5395462	5402107	CI01000004_05397192_05402109
CI01000004	+	5502616	5507979	Novelgene8869
CI01000004	+	5735567	5754771	CI01000004_05735852_05752650
CI01000004	+	5800602	5803019	CI01000004_05800602_05802011
CI01000004	+	5810308	5836320	CI01000004_05812640_05834517
CI01000004	+	5837209	5843350	CI01000004_05837208_05841141
CI01000004	+	5913607	5931488	CI01000004_05920907_05931169
CI01000004	+	5935212	5942919	CI01000004_05936410_05942402
CI01000004	+	5967706	5974718	CI01000004_05968468_05973840
CI01000004	+	6156214	6161977	CI01000004_06156517_06161977
CI01000004	+	6234615	6239959	CI01000004_06236166_06239572
CI01000004	+	6240321	6250974	CI01000004_06241579_06249282
CI01000004	+	6251464	6269872	CI01000004_06252342_06268652
CI01000004	+	6273067	6299065	CI01000004_06273065_06297895
CI01000004	+	6398828	6414254	CI01000004_06398828_06403391
CI01000004	+	6416701	6418104	CI01000004_06416971_06417931
CI01000004	+	6424864	6438787	CI01000004_06424864_06438552
CI01000004	+	6461307	6463918	CI01000004_06463149_06463918
CI01000004	+	6487045	6495407	CI01000004_06487045_06494732
CI01000004	+	6503479	6509260	CI01000004_06503758_06508636
CI01000004	+	6584743	6626454	CI01000004_06624281_06625474
CI01000004	+	6651920	6656407	CI01000004_06651958_06654716
CI01000004	+	6827806	6841338	CI01000004_06833827_06840024
CI01000004	+	6842187	6893823	CI01000004_06860789_06892941
CI01000004	+	6951431	6953971	CI01000004_06952094_06953401
CI01000004	+	6955090	6961236	CI01000004_06957791_06959694
CI01000004	+	7040577	7053763	CI01000004_07043037_07053182
CI01000004	+	7074057	7082052	CI01000004_07075959_07081717
CI01000004	+	7084461	7088121	CI01000004_07084569_07087489
CI01000004	+	7162681	7168257	CI01000004_07164273_07167923
CI01000004	+	7195984	7201806	CI01000004_07196152_07199384
CI01000004	+	7365832	7373538	CI01000004_07366683_07372144
CI01000004	+	7375359	7378785	CI01000004_07375432_07378296
CI01000004	+	7623049	7635165	Novelgene8917
CI01000004	+	7685225	7693542	CI01000004_07686845_07692184
CI01000004	+	7775271	7781336	CI01000004_07775338_07780352
CI01000004	+	7822733	7826221	CI01000004_07823292_07824588
CI01000004	+	7838298	7862555	CI01000004_07843003_07860951
CI01000004	+	7903585	7906923	CI01000004_07903583_07906667
CI01000004	+	7907312	7911431	CI01000004_07907663_07910335
CI01000004	+	7961678	7969548	CI01000004_07962260_07967751
CI01000004	+	8081989	8098768	CI01000004_08081989_08097935
CI01000004	+	8107625	8112946	CI01000004_08108419_08111331
CI01000004	+	8200510	8210723	CI01000004_08200962_08208539
CI01000004	+	8376266	8404034	CI01000004_08382042_08402126
CI01000004	+	8458998	8505743	CI01000004_08458998_08503889
CI01000004	+	8506186	8516773	CI01000004_08507941_08515797
CI01000004	+	8517413	8523482	CI01000004_08518587_08521540
CI01000004	+	8558437	8561050	Novelgene8928
CI01000004	+	8564957	8589662	CI01000004_08573940_08586930
CI01000004	+	8615980	8669147	CI01000004_08618566_08669147
CI01000004	+	8689889	8704172	CI01000004_08693419_08703448
CI01000004	+	8714073	8732531	CI01000004_08730011_08731219
CI01000004	+	8726509	8728084	CI01000004_08730011_08731219
CI01000004	+	8734083	8744410	CI01000004_08736175_08742487
CI01000004	+	8806791	8813257	CI01000004_08806791_08812203
CI01000004	+	8823382	8846532	CI01000004_08823382_08844233
CI01000004	+	8865906	8873812	CI01000004_08866163_08873681
CI01000004	+	8874733	8877194	CI01000004_08875722_08877149
CI01000004	+	8946943	8949661	CI01000004_08947119_08949558
CI01000004	+	8976399	8980976	CI01000004_08976512_08980033
CI01000004	+	9000861	9005071	CI01000004_09002274_09004879
CI01000004	+	9337473	9364748	CI01000004_09340611_09363638
CI01000004	+	9369167	9370615	Novelgene8940
CI01000004	+	9377965	9382217	CI01000004_09378220_09381425
CI01000004	+	9429681	9477679	CI01000004_09429758_09474615
CI01000004	+	9436435	9439871	CI01000004_09429758_09474615
CI01000004	+	9627906	9635817	CI01000004_09627968_09635256
CI01000004	+	9973021	9998614	CI01000004_09980195_09995816
CI01000004	+	10058538	10091526	CI01000004_10058538_10090881
CI01000004	+	10162909	10213210	CI01000004_10169407_10212947
CI01000004	+	10339727	10344409	Novelgene8960
CI01000004	+	10514816	10550774	CI01000004_10514814_10550774
CI01000004	+	10681060	10692852	CI01000004_10683400_10692323
CI01000004	+	10736409	10739041	CI01000004_10736615_10738593
CI01000004	+	10826995	10831038	CI01000004_10827227_10829982
CI01000004	+	10864866	10870941	CI01000004_10867891_10869483
CI01000004	+	10907308	10926735	CI01000004_10907590_10926357
CI01000004	+	11062662	11068045	CI01000004_11062778_11066245
CI01000004	+	11075539	11077400	Novelgene8975
CI01000004	+	11091365	11137036	CI01000004_11091985_11100992
CI01000004	+	11168309	11170978	CI01000004_11168348_11170417
CI01000004	+	11179534	11206402	CI01000004_11181665_11204466
CI01000004	+	11206922	11231009	CI01000004_11215878_11229028
CI01000004	+	11421408	11455903	CI01000004_11432849_11451784
CI01000004	+	11467083	11503138	CI01000004_11489380_11502517
CI01000004	+	11505633	11518205	CI01000004_11505808_11516796
CI01000004	+	11520025	11523107	CI01000004_11520078_11522835
CI01000004	+	11547198	11560733	CI01000004_11547197_11557429
CI01000004	+	11621458	11634475	CI01000004_11622516_11634475
CI01000004	+	11664806	11667579	CI01000004_11666900_11667179
CI01000004	+	11749934	11768593	CI01000004_11750356_11765031
CI01000004	+	11754951	11757989	CI01000004_11750356_11765031
CI01000004	+	11771028	11773811	CI01000004_11771176_11773391
CI01000004	+	11774644	11787251	CI01000004_11776595_11786233
CI01000004	+	11863724	11892110	CI01000004_11863724_11890961
CI01000004	+	11896230	11899242	CI01000004_11897082_11898506
CI01000004	+	12324359	12327980	Novelgene9003
CI01000004	+	12352991	12362734	CI01000004_12353073_12362622
CI01000004	+	12390372	12392587	CI01000004_12390372_12391923
CI01000004	+	12430866	12435833	Novelgene9009
CI01000004	+	12642817	12654847	CI01000004_12646972_12652534
CI01000004	+	12719753	12722386	CI01000004_12719753_12721562
CI01000004	+	12779829	12780137	Novelgene9013
CI01000004	+	12880366	12882689	Novelgene9015
CI01000004	+	13062020	13077038	CI01000004_13062721_13076100
CI01000004	+	13195755	13206594	CI01000004_13197104_13205895
CI01000004	+	13211158	13234039	CI01000004_13211489_13233786
CI01000004	+	13785133	13801890	CI01000004_13785437_13800307
CI01000004	+	13837262	13840500	Novelgene9041
CI01000004	+	13959453	14004808	CI01000004_13959453_14004808
CI01000004	+	14031049	14036896	CI01000004_14036114_14036449
CI01000004	+	14099114	14100641	CI01000004_14099120_14100390
CI01000004	+	14105737	14112723	CI01000004_14105873_14111615
CI01000004	+	14172059	14265087	CI01000004_14172465_14263988
CI01000004	+	14266502	14280382	CI01000004_14266999_14280382
CI01000004	+	14283072	14363158	CI01000004_14283392_14361256
CI01000004	+	14371016	14386783	CI01000004_14371097_14380914
CI01000004	+	14408073	14426693	CI01000004_14412728_14424282
CI01000004	+	14864392	14869117	CI01000004_14864427_14865483
CI01000004	+	14869448	14886947	CI01000004_14877615_14885956
CI01000004	+	14887378	14894940	CI01000004_14889786_14894594
CI01000004	+	14919607	14929407	CI01000004_14919607_14929407
CI01000004	+	15010165	15028433	CI01000004_15010164_15028433
CI01000004	+	15056395	15062261	CI01000004_15056504_15062261
CI01000004	+	15229277	15234612	CI01000004_15229290_15233374
CI01000004	+	15237086	15254280	CI01000004_15237719_15253901
CI01000004	+	15312970	15317305	CI01000004_15316323_15317231
CI01000004	+	15400061	15414596	CI01000004_15400244_15414139
CI01000004	+	15444349	15454596	CI01000004_15444403_15453408
CI01000004	+	15501798	15507674	Novelgene9066
CI01000004	+	15615729	15617866	Novelgene9072
CI01000004	+	15627300	15634397	CI01000004_15631508_15632389
CI01000004	+	15694735	15698595	CI01000004_15694735_15698103
CI01000004	+	15711545	15722712	CI01000004_15711867_15722470
CI01000004	+	15854771	15863895	CI01000004_15859240_15861471
CI01000004	+	15864037	15877128	CI01000004_15867404_15875293
CI01000004	+	15889258	15901566	CI01000004_15892502_15900203
CI01000004	+	15903435	15910602	CI01000004_15906907_15909647
CI01000004	+	15930309	15946621	CI01000004_15930478_15944692
CI01000004	+	15947062	15953883	CI01000004_15947153_15953245
CI01000004	+	16008534	16013023	CI01000004_16008731_16013012
CI01000004	+	16017111	16024802	CI01000004_16017111_16024481
CI01000004	+	16028225	16046023	CI01000004_16037124_16044487
CI01000004	+	16089713	16092225	CI01000004_16090188_16090874
CI01000004	+	16117960	16125897	CI01000004_16117960_16125599
CI01000004	+	16129237	16137747	Novelgene9082
CI01000004	+	16138496	16144273	CI01000004_16138496_16143438
CI01000004	+	16221780	16232960	CI01000004_16221780_16232426
CI01000004	+	16407140	16438873	CI01000004_16407140_16438873
CI01000004	+	16474052	16556009	CI01000004_16490931_16555397
CI01000004	+	16484299	16490357	CI01000004_16490931_16555397
CI01000004	+	16665651	16666187	CI01000004_16654485_16672242
CI01000004	+	16869203	16947530	CI01000004_16869205_16944944
CI01000004	+	16953219	16956396	Novelgene9091
CI01000004	+	17062704	17116057	CI01000004_17062704_17110319
CI01000004	+	17318868	17323962	CI01000004_17320843_17323478
CI01000004	+	17367771	17414170	CI01000004_17368205_17412619
CI01000004	+	17419825	17424764	CI01000004_17419825_17424299
CI01000004	-	4268	35723	CI01000004_00004575_00026821
CI01000004	-	64513	68231	Novelgene8722
CI01000004	-	85597	92290	Novelgene8724
CI01000004	-	237578	241854	CI01000004_00238788_00241612
CI01000004	-	293742	309605	CI01000004_00295547_00301616
CI01000004	-	343322	348527	CI01000004_00343543_00348490
CI01000004	-	356803	373222	CI01000004_00358376_00372258
CI01000004	-	380509	401136	CI01000004_00380887_00400711
CI01000004	-	455212	459017	Novelgene18489
CI01000004	-	518979	527648	Novelgene8734
CI01000004	-	567998	579394	Novelgene8735
CI01000004	-	606657	615326	CI01000004_00608306_00612389
CI01000004	-	632230	644652	CI01000004_00634207_00644652
CI01000004	-	687351	694582	Novelgene8739
CI01000004	-	723423	755745	CI01000004_00728771_00737436
CI01000004	-	783850	800431	CI01000004_00794261_00800431
CI01000004	-	811571	813268	CI01000004_00812006_00813189
CI01000004	-	863503	869534	Novelgene8747
CI01000004	-	888252	928759	CI01000004_00888465_00928759
CI01000004	-	1251926	1260248	CI01000004_01252844_01260204
CI01000004	-	1280578	1293605	CI01000004_01280983_01292761
CI01000004	-	1311045	1319216	CI01000004_01311508_01319203
CI01000004	-	1393081	1397517	Novelgene8755
CI01000004	-	1554418	1568821	CI01000004_01554696_01564701
CI01000004	-	1603019	1622692	CI01000004_01605140_01622364
CI01000004	-	1755445	1771016	CI01000004_01758554_01762415
CI01000004	-	1812934	1821772	CI01000004_01814534_01821755
CI01000004	-	1829348	1840043	CI01000004_01833090_01839923
CI01000004	-	1841975	1846658	Novelgene8759
CI01000004	-	1857982	1861814	CI01000004_01859136_01861721
CI01000004	-	1872161	1875417	CI01000004_01874467_01874928
CI01000004	-	1923138	1932065	CI01000004_01923895_01931254
CI01000004	-	1944243	1957480	CI01000004_01946043_01954044
CI01000004	-	1987895	1998606	CI01000004_01987895_01997457
CI01000004	-	2019772	2022489	Novelgene8761
CI01000004	-	2027672	2032165	Novelgene8762
CI01000004	-	2194388	2231444	CI01000004_02198207_02227474
CI01000004	-	2245904	2357117	CI01000004_02245903_02355814
CI01000004	-	2571511	2601602	Novelgene8780
CI01000004	-	2776267	2810344	CI01000004_02777722_02810321
CI01000004	-	2832736	2863535	CI01000004_02834634_02863535
CI01000004	-	3131651	3141953	CI01000004_03133701_03141953
CI01000004	-	3185131	3196194	CI01000004_03187077_03196194
CI01000004	-	3213685	3223223	CI01000004_03214098_03222707
CI01000004	-	3243725	3266051	CI01000004_03244252_03265862
CI01000004	-	3275803	3306412	Novelgene8796
CI01000004	-	3433310	3436905	CI01000004_03433963_03436906
CI01000004	-	3439825	3444883	Novelgene8799
CI01000004	-	3502582	3508666	CI01000004_03505898_03508656
CI01000004	-	3679727	3695729	CI01000004_03681226_03695729
CI01000004	-	3737431	3794978	Novelgene8817
CI01000004	-	4218713	4222207	Novelgene8831
CI01000004	-	4405519	4411129	CI01000004_04406215_04410740
CI01000004	-	4437453	4452913	CI01000004_04438520_04452913
CI01000004	-	4466663	4474270	CI01000004_04467142_04474270
CI01000004	-	4613259	4627310	CI01000004_04615072_04627283
CI01000004	-	4629178	4635105	CI01000004_04630333_04635078
CI01000004	-	4635481	4648268	CI01000004_04636577_04647840
CI01000004	-	4650563	4672875	CI01000004_04651755_04672733
CI01000004	-	4674637	4680717	CI01000004_04676163_04680717
CI01000004	-	4685731	4707725	CI01000004_04690908_04706755
CI01000004	-	4710044	4719847	Novelgene8854
CI01000004	-	4748689	4753864	CI01000004_04748921_04753787
CI01000004	-	4894191	4904682	CI01000004_04894515_04904347
CI01000004	-	4905305	4907756	CI01000004_04906112_04907528
CI01000004	-	5113146	5116583	CI01000004_05113181_05116553
CI01000004	-	5355111	5357867	CI01000004_05355484_05357726
CI01000004	-	5803106	5809981	CI01000004_05803106_05809498
CI01000004	-	5941777	5967582	CI01000004_05942638_05967553
CI01000004	-	6016367	6021356	CI01000004_06016711_06021356
CI01000004	-	6073804	6079188	CI01000004_06074774_06078306
CI01000004	-	6306738	6314550	CI01000004_06308316_06314451
CI01000004	-	6325293	6337484	CI01000004_06325293_06337484
CI01000004	-	6362485	6396235	CI01000004_06365131_06390103
CI01000004	-	6470183	6483783	CI01000004_06470183_06483783
CI01000004	-	6496288	6502080	CI01000004_06497733_06501592
CI01000004	-	6510788	6533217	CI01000004_06510788_06533217
CI01000004	-	6547228	6549225	CI01000004_06547877_06549227
CI01000004	-	6675560	6740509	CI01000004_06677179_06740196
CI01000004	-	6799959	6815081	CI01000004_06805399_06814604
CI01000004	-	7023575	7033760	CI01000004_07024832_07032532
CI01000004	-	7055228	7072650	CI01000004_07055639_07067152
CI01000004	-	7100947	7130410	CI01000004_07102190_07122451
CI01000004	-	7149153	7158168	CI01000004_07152468_07158014
CI01000004	-	7188197	7194129	Novelgene8907
CI01000004	-	7208085	7247101	CI01000004_07209004_07224321
CI01000004	-	7264914	7287367	CI01000004_07266248_07272453
CI01000004	-	7330812	7339829	Novelgene8912
CI01000004	-	7357895	7365022	CI01000004_07360794_07364249
CI01000004	-	7385148	7422162	CI01000004_07388945_07408147
CI01000004	-	7423605	7474656	CI01000004_07424499_07454604
CI01000004	-	7481146	7509804	CI01000004_07481146_07504328
CI01000004	-	7645768	7654492	CI01000004_07646516_07653787
CI01000004	-	7656005	7666839	CI01000004_07656773_07666677
CI01000004	-	7670500	7682371	CI01000004_07670856_07673369
CI01000004	-	7709796	7743254	CI01000004_07712568_07742293
CI01000004	-	7754216	7760606	CI01000004_07759670_07760529
CI01000004	-	7783676	7788433	CI01000004_07784930_07788318
CI01000004	-	7792267	7798152	Novelgene8922
CI01000004	-	7804703	7818012	CI01000004_07805884_07817962
CI01000004	-	7828650	7830818	CI01000004_07829094_07830772
CI01000004	-	7998219	8009486	CI01000004_07998445_08008810
CI01000004	-	8009839	8017948	CI01000004_08010634_08013275
CI01000004	-	8097829	8106428	CI01000004_08103263_08106420
CI01000004	-	8113352	8117503	CI01000004_08113788_08117378
CI01000004	-	8592302	8595340	CI01000004_08592797_08594424
CI01000004	-	8845839	8850074	CI01000004_08847888_08849951
CI01000004	-	8854427	8860412	CI01000004_08857253_08860111
CI01000004	-	8861233	8865340	CI01000004_08861514_08864815
CI01000004	-	8877345	8881455	CI01000004_08878465_08881325
CI01000004	-	8930802	8938763	CI01000004_08931605_08938354
CI01000004	-	8953517	8957593	CI01000004_08953993_08957525
CI01000004	-	8958267	8970636	CI01000004_08958415_08969605
CI01000004	-	9323542	9328508	Novelgene8939
CI01000004	-	9367450	9370570	CI01000004_09367511_09370243
CI01000004	-	9502046	9523314	CI01000004_09503523_09520686
CI01000004	-	9531881	9550154	CI01000004_09533613_09534019
CI01000004	-	9592354	9594329	Novelgene8947
CI01000004	-	9639469	9656583	CI01000004_09639469_09656035
CI01000004	-	9835678	9843299	Novelgene8953
CI01000004	-	10289850	10295360	CI01000004_10290550_10295288
CI01000004	-	10552883	10573453	CI01000004_10553379_10573352
CI01000004	-	10732599	10736152	Novelgene18506
CI01000004	-	10746375	10750757	Novelgene18507
CI01000004	-	10765928	10767595	CI01000004_10766385_10766860
CI01000004	-	10786056	10809534	CI01000004_10788659_10809214
CI01000004	-	10882033	10886469	Novelgene8972
CI01000004	-	10942077	11033871	CI01000004_10944147_11018487
CI01000004	-	10946035	10946374	Novelgene8973
CI01000004	-	11172203	11175233	CI01000004_11172493_11174547
CI01000004	-	11231595	11249466	CI01000004_11232801_11249384
CI01000004	-	11564968	11579215	CI01000004_11565906_11578581
CI01000004	-	11635652	11663228	CI01000004_11637053_11663228
CI01000004	-	11681190	11694133	CI01000004_11681649_11693474
CI01000004	-	11730677	11744724	CI01000004_11731995_11744636
CI01000004	-	11768623	11770260	CI01000004_11768937_11770193
CI01000004	-	11824896	11862280	CI01000004_11826038_11848540
CI01000004	-	12018558	12045021	CI01000004_12025107_12032154
CI01000004	-	12046588	12107629	CI01000004_12048597_12107143
CI01000004	-	12110875	12124623	CI01000004_12111607_12123001
CI01000004	-	12126583	12163241	CI01000004_12127993_12144790
CI01000004	-	12180952	12190195	CI01000004_12181888_12188055
CI01000004	-	12225407	12236184	CI01000004_12228586_12231682
CI01000004	-	12237610	12271760	CI01000004_12239182_12271760
CI01000004	-	12402545	12411169	CI01000004_12404227_12411145
CI01000004	-	12780599	12810115	CI01000004_12781663_12809789
CI01000004	-	12950150	12958395	CI01000004_12952019_12956814
CI01000004	-	13011633	13015313	Novelgene18510
CI01000004	-	13086551	13088659	Novelgene9021
CI01000004	-	13123663	13169290	CI01000004_13127356_13168751
CI01000004	-	13153427	13158099	Novelgene9026
CI01000004	-	13207332	13210917	CI01000004_13208157_13210917
CI01000004	-	13351151	13458484	CI01000004_13354130_13419831
CI01000004	-	13446118	13450278	Novelgene9038
CI01000004	-	13944441	13946514	Novelgene9045
CI01000004	-	14041089	14080537	CI01000004_14041671_14073418
CI01000004	-	14386750	14403213	CI01000004_14389315_14396492
CI01000004	-	14794085	14796575	Novelgene9050
CI01000004	-	14897230	14906408	CI01000004_14897662_14906408
CI01000004	-	14932770	14940954	CI01000004_14934532_14938094
CI01000004	-	14999305	15004088	CI01000004_14999971_15002640
CI01000004	-	15068206	15086386	CI01000004_15068206_15086386
CI01000004	-	15184099	15193448	CI01000004_15186236_15193312
CI01000004	-	15211484	15228741	CI01000004_15217903_15228632
CI01000004	-	15299647	15309832	CI01000004_15300222_15308848
CI01000004	-	15323010	15361059	CI01000004_15326982_15360355
CI01000004	-	15368316	15396951	CI01000004_15370117_15389832
CI01000004	-	15414566	15425823	CI01000004_15416876_15425066
CI01000004	-	15433856	15442338	CI01000004_15434959_15441538
CI01000004	-	15482662	15549542	CI01000004_15483948_15538159
CI01000004	-	15700852	15711186	CI01000004_15702447_15708692
CI01000004	-	15725846	15736662	CI01000004_15726420_15733105
CI01000004	-	15737289	15744114	Novelgene18514
CI01000004	-	15760786	15762275	CI01000004_15760841_15761919
CI01000004	-	15826486	15828960	CI01000004_15827737_15828938
CI01000004	-	15955992	15962808	CI01000004_15956601_15962195
CI01000004	-	15964521	15990778	CI01000004_15965178_15990162
CI01000004	-	15991421	15996481	CI01000004_15991836_15995032
CI01000004	-	16063394	16086980	CI01000004_16079875_16086958
CI01000004	-	16092493	16115601	Novelgene9081
CI01000004	-	16160340	16179476	CI01000004_16160899_16178772
CI01000004	-	16183013	16199283	CI01000004_16183581_16194877
CI01000004	-	16202352	16216471	CI01000004_16202928_16216455
CI01000004	-	16356431	16359283	CI01000004_16346680_16401924
CI01000004	-	16374436	16376070	CI01000004_16346680_16401924
CI01000004	-	16625920	16640149	CI01000004_16626200_16639382
CI01000004	-	16641391	16646236	CI01000004_16641559_16646208
CI01000004	-	16647780	16672242	CI01000004_16649360_16654303
CI01000004	-	16675971	16688587	CI01000004_16676283_16687164
CI01000004	-	16954614	16956140	CI01000004_16954912_16955958
CI01000004	-	17121463	17127397	CI01000004_17122103_17127335
CI01000004	-	17136652	17140767	Novelgene9094
CI01000004	-	17263691	17279344	Novelgene9097
CI01000004	-	17313031	17315882	CI01000004_17313828_17315129
CI01000004	-	17328154	17354637	CI01000004_17329122_17345386
CI01000004	-	17426149	17444993	CI01000004_17428398_17439651
CI01000005	+	198423	204342	Novelgene11860
CI01000005	+	472529	475173	Novelgene11866
CI01000005	+	766457	771540	Novelgene11874
CI01000005	+	820878	830273	Novelgene11877
CI01000005	+	1121774	1129630	Novelgene11883
CI01000005	+	1303097	1310044	CI01000005_01305536_01308522
CI01000005	+	1640987	1648248	CI01000005_01641148_01646936
CI01000005	+	1747589	1749401	CI01000005_01748068_01748568
CI01000005	+	1782481	1879478	CI01000005_01795371_01878902
CI01000005	+	1966239	1968970	CI01000005_01966840_01968600
CI01000005	+	2282166	2285014	Novelgene11904
CI01000005	+	2334643	2347906	Novelgene11906
CI01000005	+	2682763	2685752	Novelgene11917
CI01000005	+	2700270	2718600	CI01000005_02700297_02715015
CI01000005	+	2772221	2779729	CI01000005_02772221_02779729
CI01000005	+	2845579	2857091	CI01000005_02846022_02853830
CI01000005	+	2867131	2883131	CI01000005_02867301_02880721
CI01000005	+	3054195	3082801	CI01000005_03054461_03082529
CI01000005	+	3097147	3117235	CI01000005_03097346_03117235
CI01000005	+	3117325	3142067	Novelgene11922
CI01000005	+	3153031	3162701	Novelgene11923
CI01000005	+	3167423	3173219	CI01000005_03167707_03171889
CI01000005	+	3245212	3370570	CI01000005_03317813_03368502
CI01000005	+	3340085	3342184	CI01000005_03317813_03368502
CI01000005	+	3419347	3435027	CI01000005_03423676_03430312
CI01000005	+	3443810	3451552	CI01000005_03447497_03448897
CI01000005	+	3938780	3980619	CI01000005_03944039_03979362
CI01000005	+	4065856	4069820	Novelgene11934
CI01000005	+	4073080	4108858	CI01000005_04073488_04107874
CI01000005	+	4214389	4216366	Novelgene11938
CI01000005	+	4217755	4221840	Novelgene11939
CI01000005	+	4231758	4291981	CI01000005_04265065_04289873
CI01000005	+	4808881	4816698	CI01000005_04809530_04815597
CI01000005	+	4846823	4856293	CI01000005_04846823_04854988
CI01000005	+	5048663	5074734	CI01000005_05059810_05071818
CI01000005	+	5218305	5341667	CI01000005_05227162_05227711
CI01000005	+	5343556	5414608	CI01000005_05343556_05395924
CI01000005	+	5745135	5749516	Novelgene11962
CI01000005	+	5907708	5915353	CI01000005_05909951_05914160
CI01000005	+	5945774	5966527	CI01000005_05946561_05962719
CI01000005	+	5949007	5954631	CI01000005_05946561_05962719
CI01000005	+	6043567	6053509	CI01000005_06043738_06050493
CI01000005	+	6226641	6229730	Novelgene11977
CI01000005	+	6331164	6351945	CI01000005_06331339_06350307
CI01000005	+	6487786	6505457	CI01000005_06491360_06505195
CI01000005	+	6668264	6683661	CI01000005_06668264_06682593
CI01000005	+	6693190	6702650	CI01000005_06693330_06699068
CI01000005	+	6901329	6922484	CI01000005_06901329_06921880
CI01000005	+	6953491	6956195	CI01000005_06954470_06955113
CI01000005	+	6965066	6987383	CI01000005_06965750_06987383
CI01000005	+	6997582	6998333	Novelgene11987
CI01000005	+	7086974	7091719	Novelgene11989
CI01000005	+	7221751	7225501	Novelgene11991
CI01000005	+	7250366	7283217	CI01000005_07259213_07282404
CI01000005	+	7297798	7302584	CI01000005_07297797_07302584
CI01000005	+	7328492	7337161	CI01000005_07330665_07337161
CI01000005	+	7384073	7397696	CI01000005_07384171_07397440
CI01000005	+	7400995	7419641	CI01000005_07402067_07403893
CI01000005	+	7474284	7480848	CI01000005_07474381_07477140
CI01000005	+	7485276	7514488	CI01000005_07500131_07513279
CI01000005	+	7516404	7533117	CI01000005_07516913_07529647
CI01000005	+	7539460	7590935	CI01000005_07552713_07574463
CI01000005	-	133330	236110	CI01000005_00134161_00235512
CI01000005	-	358864	426816	CI01000005_00358864_00426242
CI01000005	-	499962	504814	Novelgene11867
CI01000005	-	1248387	1299141	CI01000005_01250101_01298320
CI01000005	-	1618350	1625220	Novelgene18476
CI01000005	-	1646446	1657498	CI01000005_01648294_01654249
CI01000005	-	1755208	1755570	Novelgene11894
CI01000005	-	1883213	1899882	CI01000005_01883894_01899867
CI01000005	-	1944219	1965654	CI01000005_01944678_01957016
CI01000005	-	2160041	2167347	CI01000005_02163205_02167196
CI01000005	-	2311149	2377889	CI01000005_02312170_02375877
CI01000005	-	2617282	2665035	CI01000005_02619187_02639895
CI01000005	-	2667504	2699365	CI01000005_02669952_02699226
CI01000005	-	2761256	2766345	CI01000005_02761667_02765877
CI01000005	-	2884921	2890664	CI01000005_02885300_02890664
CI01000005	-	2937608	2978973	CI01000005_02940731_02974087
CI01000005	-	3162606	3166523	CI01000005_03163226_03166158
CI01000005	-	3406357	3418148	CI01000005_03412228_03417948
CI01000005	-	3430409	3442725	CI01000005_03439939_03442430
CI01000005	-	3908037	3912356	Novelgene18479
CI01000005	-	4144149	4146607	Novelgene11935
CI01000005	-	4296779	4299727	Novelgene11940
CI01000005	-	4322884	4357607	CI01000005_04332499_04357527
CI01000005	-	4387320	4392707	Novelgene11945
CI01000005	-	4429143	4527561	CI01000005_04443111_04445092
CI01000005	-	4498210	4505121	Novelgene11948
CI01000005	-	4624198	4638643	Novelgene11951
CI01000005	-	4758130	4807304	Novelgene11953
CI01000005	-	4829588	4837087	CI01000005_04829696_04837047
CI01000005	-	4882271	4894229	CI01000005_04883863_04894229
CI01000005	-	5027366	5036160	CI01000005_05027999_05030374
CI01000005	-	5136231	5137962	CI01000005_05092459_05121594
CI01000005	-	5138919	5150951	CI01000005_05092459_05121594
CI01000005	-	5154732	5163161	CI01000005_05157829_05163163
CI01000005	-	5647933	5652758	Novelgene11959
CI01000005	-	5690419	5732973	CI01000005_05691428_05726724
CI01000005	-	5745134	5796372	CI01000005_05769088_05775489
CI01000005	-	5788146	5791778	Novelgene11966
CI01000005	-	5828558	5829926	Novelgene11968
CI01000005	-	5838563	5888730	CI01000005_05839780_05888414
CI01000005	-	6003954	6034164	CI01000005_06006736_06010521
CI01000005	-	6148329	6158315	Novelgene11975
CI01000005	-	6196038	6260138	CI01000005_06199038_06247505
CI01000005	-	6205975	6209850	Novelgene11976
CI01000005	-	6327265	6328749	CI01000005_06327379_06328749
CI01000005	-	6353596	6367326	CI01000005_06354477_06367249
CI01000005	-	6437897	6470774	CI01000005_06458571_06470774
CI01000005	-	6480540	6483461	CI01000005_06481721_06483251
CI01000005	-	6506628	6517258	CI01000005_06507647_06517258
CI01000005	-	6565106	6595338	Novelgene11980
CI01000005	-	6608065	6619338	CI01000005_06609686_06619218
CI01000005	-	6623313	6646954	CI01000005_06623484_06646729
CI01000005	-	6765592	6772165	CI01000005_06765592_06772165
CI01000005	-	6772434	6793440	CI01000005_06772433_06793278
CI01000005	-	6813662	6894322	CI01000005_06815976_06894322
CI01000005	-	7016826	7025565	CI01000005_07018058_07025374
CI01000005	-	7349112	7360370	CI01000005_07355833_07360372
CI01000005	-	7363878	7369058	CI01000005_07368883_07371354
CI01000005	-	7398288	7401666	CI01000005_07398684_07399164
CI01000005	-	7591408	7592993	CI01000005_07591912_07592984
CI01000005	-	7593915	7596058	CI01000005_07593934_07596058
CI01000006	+	294007	315254	CI01000006_00297085_00312816
CI01000006	+	315992	322540	CI01000006_00315992_00319208
CI01000006	+	363935	374086	CI01000006_00363989_00372189
CI01000006	+	423497	430907	CI01000006_00423835_00428157
CI01000006	+	612862	618767	CI01000006_00612891_00618198
CI01000006	+	642096	654691	CI01000006_00647015_00654423
CI01000006	+	673885	686411	CI01000006_00674724_00686031
CI01000006	+	766356	790875	CI01000006_00766356_00790875
CI01000006	+	851303	856868	CI01000006_00812192_00902946
CI01000006	+	922566	931334	CI01000006_00926597_00930448
CI01000006	+	946685	970691	CI01000006_00946696_00969588
CI01000006	+	1031686	1040798	CI01000006_01032572_01040625
CI01000006	+	1074845	1080691	Novelgene11613
CI01000006	+	1149220	1155215	CI01000006_01149220_01154850
CI01000006	+	1156305	1161192	CI01000006_01158519_01160763
CI01000006	+	1177774	1180937	Novelgene11616
CI01000006	+	1395187	1402158	Novelgene11619
CI01000006	+	1521364	1530961	CI01000006_01525438_01530330
CI01000006	+	1622920	1665943	CI01000006_01649163_01661667
CI01000006	+	1666359	1679936	CI01000006_01666458_01679245
CI01000006	+	1680153	1688667	CI01000006_01680551_01688030
CI01000006	+	1702188	1739959	CI01000006_01712959_01738587
CI01000006	+	1776602	1788629	CI01000006_01778632_01788481
CI01000006	+	1842252	1861040	CI01000006_01842317_01859671
CI01000006	+	1895173	1897697	Novelgene11633
CI01000006	+	1929963	1960621	CI01000006_01943602_01960621
CI01000006	+	1965407	1966706	CI01000006_01965496_01966308
CI01000006	+	2029323	2041280	CI01000006_02034527_02040359
CI01000006	+	2134157	2143718	CI01000006_02134157_02143363
CI01000006	+	2157297	2159988	CI01000006_02157297_02159922
CI01000006	+	2181904	2186750	CI01000006_02181904_02185719
CI01000006	+	2240612	2260248	CI01000006_02241091_02259573
CI01000006	+	2442701	2446934	Novelgene11647
CI01000006	+	2523822	2591618	CI01000006_02531899_02588907
CI01000006	+	2664132	2681519	CI01000006_02665949_02677083
CI01000006	+	2773539	2971476	CI01000006_02774064_02933983
CI01000006	+	3015870	3018603	CI01000006_03016090_03016706
CI01000006	+	3033191	3036524	Novelgene11658
CI01000006	+	3102357	3154338	CI01000006_03102358_03152576
CI01000006	+	3164803	3186283	CI01000006_03164803_03183473
CI01000006	+	3231468	3244310	CI01000006_03232003_03242938
CI01000006	+	3324406	3335927	CI01000006_03327370_03334117
CI01000006	+	3349041	3357184	CI01000006_03350988_03356496
CI01000006	+	3391116	3438560	CI01000006_03412397_03437333
CI01000006	+	3455881	3526564	CI01000006_03483581_03526564
CI01000006	+	3604969	3618225	CI01000006_03607868_03614573
CI01000006	+	3661352	3666095	Novelgene11673
CI01000006	+	3743893	3760294	CI01000006_03744756_03759381
CI01000006	+	3760383	3770926	CI01000006_03760594_03770397
CI01000006	+	3883162	3885720	CI01000006_03883341_03885377
CI01000006	+	3887939	3891216	CI01000006_03888048_03891012
CI01000006	+	3893266	3940978	CI01000006_03893432_03940454
CI01000006	+	3941796	3945703	CI01000006_03941900_03945253
CI01000006	+	4100209	4106544	CI01000006_04100433_04105606
CI01000006	+	4145907	4147592	CI01000006_04145907_04147044
CI01000006	+	4267885	4269602	CI01000006_04268235_04268891
CI01000006	+	4272088	4273915	CI01000006_04272263_04272907
CI01000006	+	4305581	4313759	CI01000006_04305974_04313072
CI01000006	+	4342458	4343526	CI01000006_04342598_04343449
CI01000006	+	4383306	4384363	CI01000006_04383784_04384119
CI01000006	+	4402407	4452627	CI01000006_04418319_04451714
CI01000006	+	4454934	4465815	CI01000006_04455069_04463903
CI01000006	+	4467086	4477957	CI01000006_04467086_04477770
CI01000006	+	4493236	4508221	CI01000006_04493236_04507301
CI01000006	+	4509067	4523764	CI01000006_04509718_04523326
CI01000006	+	4538960	4543621	CI01000006_04538991_04543506
CI01000006	+	4883795	4987065	CI01000006_04931074_04985139
CI01000006	+	4989318	4992851	CI01000006_04989318_04992332
CI01000006	+	5120395	5125274	Novelgene11704
CI01000006	+	5288825	5295699	CI01000006_05276965_05313266
CI01000006	+	5617900	5701915	CI01000006_05617900_05693346
CI01000006	+	5797079	5801506	Novelgene11720
CI01000006	+	5821114	5836335	CI01000006_05821114_05830402
CI01000006	+	5870665	5889155	CI01000006_05870762_05888691
CI01000006	+	5893663	5902116	CI01000006_05893735_05901666
CI01000006	+	5903245	5926132	CI01000006_05903309_05926132
CI01000006	+	5933352	5970113	CI01000006_05933352_05969576
CI01000006	+	6005757	6022059	CI01000006_06006532_06022059
CI01000006	+	6049204	6057849	CI01000006_06049283_06057849
CI01000006	+	6092406	6097528	CI01000006_06095035_06097240
CI01000006	+	6104929	6109837	CI01000006_06104927_06109730
CI01000006	+	6122110	6122769	CI01000006_06122278_06122736
CI01000006	+	6130945	6134326	Novelgene11724
CI01000006	+	6142328	6143085	CI01000006_06142449_06142925
CI01000006	+	6146799	6148426	CI01000006_06146799_06148260
CI01000006	+	6200440	6204710	CI01000006_06201072_06204390
CI01000006	+	6207458	6259728	CI01000006_06225846_06258303
CI01000006	+	6267058	6270069	CI01000006_06267132_06269409
CI01000006	+	6287689	6297128	CI01000006_06289413_06296642
CI01000006	+	6394716	6396746	Novelgene11727
CI01000006	+	6430432	6437610	CI01000006_06432698_06437087
CI01000006	+	6438058	6450074	CI01000006_06438579_06447777
CI01000006	+	6658409	6666926	CI01000006_06658495_06666257
CI01000006	+	6790435	6792824	CI01000006_06790435_06791964
CI01000006	+	6799951	6801564	CI01000006_06800620_06801564
CI01000006	+	6853100	6859458	CI01000006_06853100_06858970
CI01000006	+	6869383	6913888	CI01000006_06898410_06913888
CI01000006	+	6954722	6962779	CI01000006_06955035_06961818
CI01000006	+	7166811	7170537	CI01000006_07167131_07168925
CI01000006	+	7202619	7208077	CI01000006_07203185_07207649
CI01000006	+	7213419	7222837	CI01000006_07214841_07222648
CI01000006	+	7238110	7248770	CI01000006_07243073_07247934
CI01000006	+	7483645	7490597	CI01000006_07486574_07490054
CI01000006	+	7492073	7498696	CI01000006_07492187_07498391
CI01000006	+	7576958	7583604	CI01000006_07577082_07582303
CI01000006	+	7754597	7799856	CI01000006_07757777_07795187
CI01000006	+	8019350	8020662	Novelgene11764
CI01000006	+	8025116	8032638	CI01000006_08025159_08032131
CI01000006	+	8215704	8226217	CI01000006_08222787_08225568
CI01000006	+	8366730	8400944	CI01000006_08366730_08400944
CI01000006	+	8755116	8766811	CI01000006_08757702_08765273
CI01000006	+	8885781	8886634	Novelgene11790
CI01000006	+	8999075	9016978	CI01000006_09004949_09014310
CI01000006	+	9065261	9070600	CI01000006_09066050_09070383
CI01000006	+	9320163	9325600	CI01000006_09320331_09321778
CI01000006	+	9712279	9788493	CI01000006_09712289_09783579
CI01000006	+	9890577	9899044	CI01000006_09891107_09897750
CI01000006	+	9910027	9914388	CI01000006_09910027_09913958
CI01000006	+	9918169	9923836	CI01000006_09918611_09921465
CI01000006	+	9986416	9991737	Novelgene11805
CI01000006	+	10169445	10192651	CI01000006_10177090_10192651
CI01000006	+	10661394	10743659	CI01000006_10707037_10743311
CI01000006	+	10747944	10771687	CI01000006_10747943_10768998
CI01000006	+	10775005	10781669	CI01000006_10775003_10781543
CI01000006	+	10783749	10785977	CI01000006_10783751_10785116
CI01000006	+	10790977	10801190	CI01000006_10790977_10797880
CI01000006	+	11143688	11159877	CI01000006_11143743_11157316
CI01000006	+	11176864	11287461	CI01000006_11178091_11284993
CI01000006	+	11357271	11386254	CI01000006_11362605_11384441
CI01000006	+	11393329	11412605	CI01000006_11395393_11412606
CI01000006	+	11469982	11473638	CI01000006_11469982_11473164
CI01000006	+	11474370	11504961	CI01000006_11476139_11503761
CI01000006	+	11531651	11577901	CI01000006_11546432_11575289
CI01000006	+	11697747	11714681	CI01000006_11704767_11714559
CI01000006	+	11942788	11945376	Novelgene11828
CI01000006	+	12219317	12222975	CI01000006_12219317_12222975
CI01000006	+	12241737	12250029	CI01000006_12242654_12249350
CI01000006	+	12323418	12346942	CI01000006_12345828_12346634
CI01000006	+	12416639	12464749	CI01000006_12447621_12461167
CI01000006	+	12569211	12581131	Novelgene11840
CI01000006	+	12591506	12607336	CI01000006_12592270_12606447
CI01000006	+	12607863	12646445	CI01000006_12608120_12620040
CI01000006	+	12683872	12696418	CI01000006_12684154_12695960
CI01000006	+	12801327	12844244	CI01000006_12808989_12841786
CI01000006	+	12910607	12919329	CI01000006_12910607_12915808
CI01000006	-	128675	133096	CI01000006_00110930_00139640
CI01000006	-	195629	196490	Novelgene11599
CI01000006	-	229147	250608	CI01000006_00230362_00248968
CI01000006	-	259593	291463	CI01000006_00278488_00290221
CI01000006	-	320583	353071	CI01000006_00322618_00342919
CI01000006	-	430950	484171	CI01000006_00431032_00484050
CI01000006	-	488509	492960	CI01000006_00488543_00492255
CI01000006	-	508138	537134	Novelgene11607
CI01000006	-	626786	634209	CI01000006_00627639_00634083
CI01000006	-	1006859	1013868	CI01000006_01007783_01013644
CI01000006	-	1164730	1247195	CI01000006_01164852_01247197
CI01000006	-	1530964	1543508	CI01000006_01531182_01543508
CI01000006	-	1596991	1619576	CI01000006_01597661_01606545
CI01000006	-	1691154	1701094	CI01000006_01695152_01695781
CI01000006	-	1739484	1760206	CI01000006_01741474_01759775
CI01000006	-	1823689	1836242	CI01000006_01825754_01835213
CI01000006	-	1861869	1883594	CI01000006_01864365_01882955
CI01000006	-	1895172	1912112	CI01000006_01897638_01904724
CI01000006	-	1918931	1927314	CI01000006_01923864_01927117
CI01000006	-	1990045	1991780	CI01000006_01990505_01991683
CI01000006	-	1994050	2006020	CI01000006_02000378_02005713
CI01000006	-	2016123	2022896	CI01000006_02018771_02022870
CI01000006	-	2061229	2070784	CI01000006_02061413_02070784
CI01000006	-	2146065	2155645	Novelgene11638
CI01000006	-	2261287	2271929	CI01000006_02262424_02271592
CI01000006	-	2295927	2367307	CI01000006_02297635_02343401
CI01000006	-	2447939	2467739	CI01000006_02448953_02467739
CI01000006	-	2481894	2482821	CI01000006_02481958_02482821
CI01000006	-	2617160	2623633	CI01000006_02617160_02621622
CI01000006	-	2634273	2644387	CI01000006_02634636_02643446
CI01000006	-	2646740	2660564	CI01000006_02648355_02660501
CI01000006	-	2979045	2984100	Novelgene11656
CI01000006	-	3203636	3229133	CI01000006_03205005_03228985
CI01000006	-	3300035	3315800	CI01000006_03300379_03312388
CI01000006	-	3318437	3323805	CI01000006_03319976_03322908
CI01000006	-	3334674	3344916	CI01000006_03335446_03344286
CI01000006	-	3375438	3387792	CI01000006_03379749_03383412
CI01000006	-	3450527	3452786	CI01000006_03451569_03452222
CI01000006	-	3555632	3560997	CI01000006_03555987_03560997
CI01000006	-	3571836	3607035	Novelgene11671
CI01000006	-	3631937	3713404	Novelgene11674
CI01000006	-	3716343	3719367	Novelgene11676
CI01000006	-	3719886	3729591	CI01000006_03721474_03728658
CI01000006	-	3813565	3824275	CI01000006_03814498_03821222
CI01000006	-	3840593	3848496	CI01000006_03841667_03847765
CI01000006	-	3852588	3857741	CI01000006_03853517_03857679
CI01000006	-	4120958	4122425	Novelgene18456
CI01000006	-	4131548	4142992	Novelgene11686
CI01000006	-	4230510	4239489	CI01000006_04232222_04238240
CI01000006	-	4243266	4245395	Novelgene11687
CI01000006	-	4246521	4248102	Novelgene11688
CI01000006	-	4251571	4252599	Novelgene11689
CI01000006	-	4262191	4264650	Novelgene11690
CI01000006	-	4294593	4304477	CI01000006_04295568_04304414
CI01000006	-	4327054	4338604	CI01000006_04327754_04330520
CI01000006	-	4394232	4399834	Novelgene11692
CI01000006	-	4520547	4528142	CI01000006_04524286_04525219
CI01000006	-	4535177	4535757	CI01000006_04535347_04535742
CI01000006	-	4570119	4598817	CI01000006_04584782_04598738
CI01000006	-	4599249	4628423	CI01000006_04603018_04626532
CI01000006	-	4633525	4640856	CI01000006_04633525_04639618
CI01000006	-	4643313	4679372	CI01000006_04645532_04679353
CI01000006	-	5085424	5124532	CI01000006_05096922_05124527
CI01000006	-	5162601	5164632	Novelgene11705
CI01000006	-	5488898	5498324	CI01000006_05469329_05478118
CI01000006	-	5512950	5516103	Novelgene11713
CI01000006	-	5774305	5776877	Novelgene11717
CI01000006	-	5931193	5933341	CI01000006_05931700_05932761
CI01000006	-	5982827	5986948	CI01000006_05983079_05986929
CI01000006	-	5991375	6001463	CI01000006_05991486_06001268
CI01000006	-	6001914	6004887	CI01000006_06002218_06004661
CI01000006	-	6022309	6028527	CI01000006_06022411_06025104
CI01000006	-	6030891	6036526	CI01000006_06032635_06035821
CI01000006	-	6058866	6090206	CI01000006_06061727_06090026
CI01000006	-	6113670	6119461	CI01000006_06113827_06119446
CI01000006	-	6148563	6152336	CI01000006_06150156_06150788
CI01000006	-	6153888	6156383	CI01000006_06154160_06156372
CI01000006	-	6275313	6285468	CI01000006_06276720_06284605
CI01000006	-	6309183	6317483	CI01000006_06309877_06316645
CI01000006	-	6413532	6415062	Novelgene11728
CI01000006	-	6417997	6429749	CI01000006_06418196_06429736
CI01000006	-	6456792	6552244	CI01000006_06456792_06551677
CI01000006	-	6532812	6539268	Novelgene11730
CI01000006	-	6648814	6651426	CI01000006_06649164_06650940
CI01000006	-	6674316	6684466	CI01000006_06679176_06684406
CI01000006	-	6701902	6705861	Novelgene11734
CI01000006	-	6973567	6976859	CI01000006_06974359_06976736
CI01000006	-	6979302	6985662	CI01000006_06980488_06985488
CI01000006	-	6992200	6998268	CI01000006_06992398_06997996
CI01000006	-	6999896	7008285	CI01000006_07001011_07007919
CI01000006	-	7008862	7016310	CI01000006_07009672_07015471
CI01000006	-	7016828	7028974	CI01000006_07017274_07027795
CI01000006	-	7029503	7062820	CI01000006_07032358_07058942
CI01000006	-	7222957	7230095	CI01000006_07223113_07228278
CI01000006	-	7230682	7236684	CI01000006_07231215_07235809
CI01000006	-	7448823	7455072	CI01000006_07449425_07454936
CI01000006	-	7456275	7457751	CI01000006_07456715_07457332
CI01000006	-	7585014	7627355	Novelgene11752
CI01000006	-	7731059	7755022	CI01000006_07731668_07752706
CI01000006	-	7877699	7920351	CI01000006_07879567_07902271
CI01000006	-	7929212	7931925	CI01000006_07929484_07931926
CI01000006	-	7942201	7958652	Novelgene11763
CI01000006	-	7959524	7975104	CI01000006_07960990_07974726
CI01000006	-	7993849	8000086	CI01000006_07997158_07999906
CI01000006	-	8002611	8008312	CI01000006_08002867_08008150
CI01000006	-	8008510	8018658	CI01000006_08009529_08018597
CI01000006	-	8234202	8236296	Novelgene11768
CI01000006	-	8451553	8454294	Novelgene11771
CI01000006	-	8472381	8474604	CI01000006_08474273_08474602
CI01000006	-	8503134	8509100	Novelgene11775
CI01000006	-	8511303	8514867	CI01000006_08512030_08512578
CI01000006	-	8740584	8753579	CI01000006_08749304_08751622
CI01000006	-	9017037	9030061	CI01000006_09019351_09023876
CI01000006	-	9159352	9181708	CI01000006_09161066_09181709
CI01000006	-	9279063	9316050	CI01000006_09282220_09315540
CI01000006	-	9324540	9330229	CI01000006_09326410_09330229
CI01000006	-	9330606	9334710	CI01000006_09330816_09334587
CI01000006	-	9338253	9342684	CI01000006_09338560_09342684
CI01000006	-	9381746	9388001	CI01000006_09383325_09387907
CI01000006	-	9839539	9845073	CI01000006_09836923_09844045
CI01000006	-	9848933	9855916	Novelgene18467
CI01000006	-	9857830	9869434	Novelgene11804
CI01000006	-	9873568	9876000	Novelgene18468
CI01000006	-	10016371	10031945	CI01000006_10016544_10031947
CI01000006	-	10049796	10055747	Novelgene11807
CI01000006	-	10093146	10131652	CI01000006_10096004_10116009
CI01000006	-	10133195	10143817	CI01000006_10137964_10143809
CI01000006	-	10151948	10154948	CI01000006_10152518_10154866
CI01000006	-	10155543	10157183	CI01000006_10156167_10157125
CI01000006	-	10157717	10159979	CI01000006_10157899_10159258
CI01000006	-	10211417	10223244	CI01000006_10211545_10223229
CI01000006	-	10453630	10483241	CI01000006_10453630_10483241
CI01000006	-	11314787	11355349	CI01000006_11320839_11338355
CI01000006	-	11387207	11392939	CI01000006_11388077_11391485
CI01000006	-	11459432	11462582	Novelgene11820
CI01000006	-	11650905	11654385	CI01000006_11651067_11653761
CI01000006	-	11657026	11667832	CI01000006_11659293_11664444
CI01000006	-	11670610	11703092	CI01000006_11672314_11695885
CI01000006	-	11714594	11750427	CI01000006_11715016_11740679
CI01000006	-	11752962	11763999	CI01000006_11753992_11763149
CI01000006	-	12234709	12242308	CI01000006_12238313_12238815
CI01000006	-	12251920	12272562	CI01000006_12252567_12267751
CI01000006	-	12273059	12285063	CI01000006_12274550_12280868
CI01000006	-	12287181	12295979	CI01000006_12289635_12293874
CI01000006	-	12346246	12349076	CI01000006_12348300_12348961
CI01000006	-	12352183	12370703	CI01000006_12352899_12370703
CI01000006	-	12379129	12394437	CI01000006_12380830_12394437
CI01000006	-	12487704	12496790	CI01000006_12490152_12496647
CI01000006	-	12505837	12507557	Novelgene18473
CI01000006	-	12507891	12540623	CI01000006_12520122_12540383
CI01000006	-	12569211	12582490	CI01000006_12569291_12581457
CI01000006	-	12583770	12591449	CI01000006_12583905_12591335
CI01000006	-	12661104	12674457	CI01000006_12670692_12674459
CI01000006	-	12696591	12715236	CI01000006_12697606_12714750
CI01000006	-	12715828	12744267	CI01000006_12718517_12732483
CI01000006	-	12851230	12865866	CI01000006_12853718_12865868
CI01000006	-	12890342	12905117	CI01000006_12891987_12901219
CI01000006	-	12937340	12951818	CI01000006_12938306_12951818
CI01000007	+	1295	8399	CI01000007_00001298_00007592
CI01000007	+	33332	41406	CI01000007_00036032_00038173
CI01000008	+	545712	627799	CI01000008_00563966_00626932
CI01000008	+	628273	636059	CI01000008_00628389_00635920
CI01000008	+	640055	641169	Novelgene0277
CI01000008	+	660427	664068	Novelgene0278
CI01000008	+	729870	733906	CI01000008_00732123_00732968
CI01000008	+	793578	795069	Novelgene0281
CI01000008	+	802977	806828	Novelgene0283
CI01000008	+	821534	823015	Novelgene0284
CI01000008	+	834111	837928	Novelgene0285
CI01000008	+	1124332	1139022	CI01000008_01129285_01138408
CI01000008	+	1228425	1250271	CI01000008_01233722_01248407
CI01000008	+	1285963	1321797	CI01000008_01285963_01299802
CI01000008	+	1359720	1362178	CI01000008_01359720_01361402
CI01000008	+	1363347	1366678	CI01000008_01363511_01364455
CI01000008	+	1441162	1450063	CI01000008_01441164_01449890
CI01000008	+	1457291	1512456	CI01000008_01457543_01508756
CI01000008	+	1757199	1767764	CI01000008_01757675_01765927
CI01000008	+	2260314	2261717	Novelgene0313
CI01000008	+	2443425	2450054	CI01000008_02443425_02449489
CI01000008	+	2464742	2468497	CI01000008_02465004_02467649
CI01000008	+	2472405	2498575	CI01000008_02472654_02490741
CI01000008	+	2499732	2509623	CI01000008_02508319_02508705
CI01000008	+	2511062	2513360	CI01000008_02511107_02513248
CI01000008	-	231378	300614	CI01000008_00232767_00300614
CI01000008	-	466222	536603	CI01000008_00480868_00502381
CI01000008	-	1049703	1053773	CI01000008_01049703_01053618
CI01000008	-	1085680	1114193	CI01000008_01088421_01104952
CI01000008	-	1139906	1145832	CI01000008_01141528_01145824
CI01000008	-	1408717	1416124	Novelgene0294
CI01000008	-	1517495	1531768	CI01000008_01518252_01528081
CI01000008	-	1539406	1544192	CI01000008_01540140_01544056
CI01000008	-	1552207	1563988	CI01000008_01552443_01563852
CI01000008	-	1732741	1751376	CI01000008_01735104_01751161
CI01000008	-	1770058	1773177	Novelgene0302
CI01000008	-	1783490	1791245	CI01000008_01783490_01787171
CI01000008	-	1933311	1964460	CI01000008_01933405_01951274
CI01000008	-	2244398	2275308	CI01000008_02244398_02275244
CI01000008	-	2291186	2296896	CI01000008_02294137_02296480
CI01000008	-	2297165	2310686	CI01000008_02298088_02310323
CI01000008	-	2324909	2372396	CI01000008_02325131_02356128
CI01000008	-	2374257	2379468	CI01000008_02374861_02379429
CI01000008	-	2379701	2387289	CI01000008_02381036_02387291
CI01000008	-	2389071	2394225	CI01000008_02389652_02394173
CI01000008	-	2405815	2412206	CI01000008_02407125_02411898
CI01000008	-	2422750	2441079	CI01000008_02426713_02440284
CI01000008	-	2452365	2460560	CI01000008_02452988_02460393
CI01000008	-	2492407	2498629	CI01000008_02492407_02497767
CI01000008	-	2597081	2605388	CI01000008_02600385_02605216
CI01000008	-	2626338	2631009	CI01000008_02626535_02630999
CI01000009	+	94140	95999	CI01000009_00094836_00095813
CI01000009	+	178848	221970	CI01000009_00179808_00221387
CI01000009	+	236491	241854	Novelgene12042
CI01000009	+	241978	247616	CI01000009_00242093_00247335
CI01000009	+	296896	316202	CI01000009_00300778_00315275
CI01000009	+	326149	334465	CI01000009_00326208_00333904
CI01000009	+	340937	346503	CI01000009_00343750_00344964
CI01000009	+	363403	368234	CI01000009_00363403_00368182
CI01000009	+	529665	539714	Novelgene12047
CI01000009	+	541568	546917	CI01000009_00541592_00545933
CI01000009	+	547278	556669	CI01000009_00547369_00551459
CI01000009	+	608513	609469	CI01000009_00608513_00609159
CI01000009	+	713951	724772	CI01000009_00719164_00724772
CI01000009	+	779839	783262	Novelgene12053
CI01000009	+	805588	810205	CI01000009_00805606_00808374
CI01000009	+	835854	855070	CI01000009_00852319_00853083
CI01000009	+	855683	862303	Novelgene12055
CI01000009	+	913835	916837	CI01000009_00913995_00916434
CI01000009	+	920122	957800	CI01000009_00920570_00955979
CI01000009	+	1007360	1054489	CI01000009_01034561_01035452
CI01000009	+	1019525	1021545	CI01000009_01034561_01035452
CI01000009	+	1318023	1383114	CI01000009_01351236_01380055
CI01000009	+	1321494	1324199	CI01000009_01351236_01380055
CI01000009	+	1400302	1407372	CI01000009_01402330_01407372
CI01000009	+	1428637	1434463	CI01000009_01431700_01434463
CI01000009	+	1439996	1449472	Novelgene12070
CI01000009	+	1565826	1596539	CI01000009_01570544_01595199
CI01000009	+	1768784	1774267	Novelgene12074
CI01000009	+	1897344	1920228	CI01000009_01897343_01919208
CI01000009	+	1966116	1978256	CI01000009_01966898_01976924
CI01000009	+	1988949	1991973	CI01000009_01990700_01991267
CI01000009	+	1993164	1999888	CI01000009_01993176_01999494
CI01000009	+	2028234	2102820	CI01000009_02028234_02100154
CI01000009	+	2202950	2205221	Novelgene12088
CI01000009	+	2233332	2235808	CI01000009_02233367_02235148
CI01000009	+	2375481	2387822	CI01000009_02375481_02385887
CI01000009	+	2458359	2488294	CI01000009_02479541_02488142
CI01000009	+	2494262	2521223	CI01000009_02499173_02519062
CI01000009	+	2551666	2589455	CI01000009_02572388_02587828
CI01000009	+	2597727	2612147	CI01000009_02601021_02609375
CI01000009	+	2660950	2669945	CI01000009_02667840_02668883
CI01000009	+	2674026	2681852	CI01000009_02674026_02678655
CI01000009	+	2780076	2782752	Novelgene12105
CI01000009	+	2918346	2974264	CI01000009_02918681_02973307
CI01000009	+	2995027	3012807	Novelgene12107
CI01000009	+	3122640	3137821	CI01000009_03123137_03137452
CI01000009	+	3145362	3160129	CI01000009_03145417_03159851
CI01000009	+	3162874	3170496	CI01000009_03164135_03169470
CI01000009	+	3202766	3208641	CI01000009_03202999_03207060
CI01000009	+	3276572	3285658	CI01000009_03276572_03283625
CI01000009	+	3300933	3306605	CI01000009_03301176_03305406
CI01000009	+	3312886	3330047	CI01000009_03313112_03329470
CI01000009	+	3334206	3357028	CI01000009_03335503_03355421
CI01000009	+	3649566	3662467	CI01000009_03650884_03661357
CI01000009	+	3662602	3666008	CI01000009_03650884_03661357
CI01000009	+	3688287	3698933	CI01000009_03689901_03697052
CI01000009	+	3724036	3727404	CI01000009_03724620_03726787
CI01000009	+	4165227	4175040	CI01000009_04168077_04171609
CI01000009	+	4176382	4192740	CI01000009_04188754_04191658
CI01000009	+	4214836	4234806	CI01000009_04218049_04229604
CI01000009	+	4755534	4761993	CI01000009_04758013_04761749
CI01000009	+	4763350	4771083	CI01000009_04763889_04769573
CI01000009	+	4964730	4976513	CI01000009_04965404_04975323
CI01000009	+	4987659	5030756	CI01000009_04987804_05029077
CI01000009	+	5076078	5082658	Novelgene12153
CI01000009	+	5194455	5255913	CI01000009_05194517_05218620
CI01000009	+	5261948	5271899	CI01000009_05261948_05270622
CI01000009	+	5384160	5398914	CI01000009_05384160_05398034
CI01000009	+	5490559	5499004	CI01000009_05491807_05498189
CI01000009	+	5502392	5508784	CI01000009_05502414_05506275
CI01000009	+	5759206	5769118	CI01000009_05761849_05767932
CI01000009	+	5771214	5782605	CI01000009_05772094_05781990
CI01000009	+	5782618	5786744	CI01000009_05772094_05781990
CI01000009	+	5968818	5975457	CI01000009_05968963_05974380
CI01000009	+	5983362	5991163	CI01000009_05983361_05989883
CI01000009	+	6000900	6022133	CI01000009_06002120_06017019
CI01000009	+	6209944	6213831	CI01000009_06212264_06213131
CI01000009	+	6315877	6326421	Novelgene12182
CI01000009	+	6762000	6767023	Novelgene12192
CI01000009	+	6919215	6923163	Novelgene12198
CI01000009	+	7081872	7087116	Novelgene12201
CI01000009	+	7101433	7105835	CI01000009_07101768_07105835
CI01000009	+	7223389	7229129	Novelgene12206
CI01000009	+	7276999	7280300	Novelgene12208
CI01000009	+	7296644	7350045	CI01000009_07316335_07346664
CI01000009	+	7361517	7383176	CI01000009_07361747_07377615
CI01000009	+	7392574	7396450	CI01000009_07392574_07395739
CI01000009	+	7489816	7494078	CI01000009_07490344_07493862
CI01000009	+	8027265	8042405	CI01000009_08027345_08040961
CI01000009	+	8045045	8049056	CI01000009_08045921_08048630
CI01000009	+	8186704	8194838	CI01000009_08186704_08193700
CI01000009	+	8203176	8207417	CI01000009_08203196_08206596
CI01000009	+	8303379	8307884	CI01000009_08303379_08307552
CI01000009	+	8308849	8324771	CI01000009_08317456_08323603
CI01000009	+	8329942	8335511	CI01000009_08331108_08335275
CI01000009	+	8352779	8362084	CI01000009_08352876_08361244
CI01000009	+	8376019	8389624	CI01000009_08376343_08388402
CI01000009	+	8402424	8409358	CI01000009_08404846_08408838
CI01000009	+	8424918	8429990	CI01000009_08425414_08428737
CI01000009	+	8628518	8649879	CI01000009_08632210_08646938
CI01000009	+	8722699	8728092	CI01000009_08722799_08727763
CI01000009	+	8728425	8737290	CI01000009_08728451_08736059
CI01000009	+	8863057	8869144	CI01000009_08863308_08868625
CI01000009	+	8899091	8928915	CI01000009_08899091_08928547
CI01000009	+	8935391	8946559	CI01000009_08940709_08944557
CI01000009	+	8951152	9020874	CI01000009_08955749_09012630
CI01000009	+	9048175	9048739	Novelgene12230
CI01000009	+	9390251	9395487	CI01000009_09390390_09394996
CI01000009	+	9396818	9452330	CI01000009_09435601_09439347
CI01000009	+	9416798	9420519	CI01000009_09435601_09439347
CI01000009	+	9490317	9494758	CI01000009_09490460_09493598
CI01000009	+	9681584	9694505	CI01000009_09685457_09693885
CI01000009	+	9695482	9711086	CI01000009_09700487_09709797
CI01000009	+	9713687	9734395	CI01000009_09716074_09733349
CI01000009	+	9770073	9782736	CI01000009_09770695_09782443
CI01000009	+	9797972	9800654	Novelgene12249
CI01000009	+	9853357	9854803	CI01000009_09853929_09854476
CI01000009	+	9878309	9884403	CI01000009_09878612_09881564
CI01000009	+	9943540	9963049	CI01000009_09952526_09962840
CI01000009	+	9967215	9990404	CI01000009_09967529_09989449
CI01000009	+	10101824	10124968	CI01000009_10103558_10119209
CI01000009	+	10319218	10330770	CI01000009_10319216_10329706
CI01000009	+	10443963	10453151	CI01000009_10445879_10449126
CI01000009	+	10475004	10487371	CI01000009_10477699_10485965
CI01000009	+	11069509	11075443	Novelgene12282
CI01000009	+	11669122	11703729	CI01000009_11669960_11702667
CI01000009	+	11706320	11715138	CI01000009_11711277_11714191
CI01000009	+	11760800	11766961	CI01000009_11761868_11765848
CI01000009	+	11769293	11774324	CI01000009_11769442_11773619
CI01000009	+	11789703	11792442	CI01000009_11789703_11791511
CI01000009	+	11803546	11811268	CI01000009_11803818_11808988
CI01000009	+	11835684	11873220	CI01000009_11835682_11873220
CI01000009	+	11934539	11935530	Novelgene12300
CI01000009	+	11993795	12006547	CI01000009_11993879_12004644
CI01000009	+	12050866	12111794	CI01000009_12050866_12109305
CI01000009	+	12117558	12148536	CI01000009_12130688_12146560
CI01000009	+	12151411	12154635	Novelgene12304
CI01000009	+	12299869	12372174	CI01000009_12351325_12366549
CI01000009	+	12305741	12307832	CI01000009_12351325_12366549
CI01000009	+	12432553	12436012	CI01000009_12432736_12435509
CI01000009	+	12546608	12552509	Novelgene12311
CI01000009	+	12592197	12656981	CI01000009_12646484_12653748
CI01000009	+	12615239	12619773	CI01000009_12646484_12653748
CI01000009	+	12632256	12636459	CI01000009_12646484_12653748
CI01000009	+	13014910	13017270	Novelgene12326
CI01000009	+	13193365	13199801	CI01000009_13194613_13197758
CI01000009	+	13392689	13476351	CI01000009_13394582_13476351
CI01000009	+	13549004	13584783	CI01000009_13549003_13580198
CI01000009	+	13675516	13722897	CI01000009_13696525_13718933
CI01000009	+	13730746	13759490	CI01000009_13752424_13753460
CI01000009	+	13772913	13778944	Novelgene12343
CI01000009	+	13809667	13837798	CI01000009_13811227_13837798
CI01000009	+	13883980	13940627	CI01000009_13884165_13939556
CI01000009	+	13942441	13947243	CI01000009_13942733_13946356
CI01000009	+	14348326	14374515	CI01000009_14348389_14374515
CI01000009	+	14496775	14504396	Novelgene12355
CI01000009	+	14649881	14653031	Novelgene12358
CI01000009	+	14679676	14685381	CI01000009_14682045_14685381
CI01000009	+	14925247	14953687	CI01000009_14925314_14952223
CI01000009	+	15610071	15614273	CI01000009_15610515_15613753
CI01000009	+	15622609	15627788	CI01000009_15625341_15626360
CI01000009	+	15636417	15646195	CI01000009_15637754_15643935
CI01000009	+	15666132	15670230	CI01000009_15667251_15668333
CI01000009	+	15680431	15682781	CI01000009_15680573_15681601
CI01000009	+	15738136	15748906	CI01000009_15738136_15745816
CI01000009	+	15858578	15973551	CI01000009_15872202_15973125
CI01000009	-	221580	229055	CI01000009_00222702_00228950
CI01000009	-	276392	295667	CI01000009_00288282_00295668
CI01000009	-	337076	341463	CI01000009_00338508_00341446
CI01000009	-	388400	392066	CI01000009_00397418_00443265
CI01000009	-	397418	444951	Novelgene12044
CI01000009	-	552737	574042	CI01000009_00555224_00573856
CI01000009	-	621665	644844	CI01000009_00622720_00644844
CI01000009	-	671655	683080	CI01000009_00671787_00683080
CI01000009	-	685027	692915	CI01000009_00685027_00692267
CI01000009	-	693966	695216	Novelgene12050
CI01000009	-	761131	767671	CI01000009_00761898_00767155
CI01000009	-	862385	871845	CI01000009_00863406_00870786
CI01000009	-	884462	892940	CI01000009_00884784_00892234
CI01000009	-	895411	913376	CI01000009_00895893_00912998
CI01000009	-	1059359	1064622	CI01000009_01061214_01063408
CI01000009	-	1111977	1114218	Novelgene12061
CI01000009	-	1249214	1251629	Novelgene12064
CI01000009	-	1264011	1273852	CI01000009_01264011_01272894
CI01000009	-	1393586	1397774	CI01000009_01394603_01397604
CI01000009	-	1550773	1564698	CI01000009_01550846_01564109
CI01000009	-	1595578	1686930	CI01000009_01596212_01681960
CI01000009	-	1742074	1881717	CI01000009_01743393_01795392
CI01000009	-	1921833	1952689	CI01000009_01925054_01944771
CI01000009	-	1953849	1964886	CI01000009_01954952_01964842
CI01000009	-	1979979	1988157	CI01000009_01981245_01988092
CI01000009	-	1999967	2019182	CI01000009_02001400_02018841
CI01000009	-	2164859	2207240	CI01000009_02167959_02200058
CI01000009	-	2227081	2233032	CI01000009_02228671_02232977
CI01000009	-	2327694	2335035	CI01000009_02327693_02335035
CI01000009	-	2346284	2357539	CI01000009_02352214_02356619
CI01000009	-	2358253	2361956	CI01000009_02358636_02361913
CI01000009	-	2591849	2594348	CI01000009_02591882_02593586
CI01000009	-	2840574	2876939	CI01000009_02844171_02861309
CI01000009	-	2884336	2899396	CI01000009_02885473_02893975
CI01000009	-	2915624	2917561	CI01000009_02916137_02917550
CI01000009	-	2943474	2950416	Novelgene18523
CI01000009	-	3137954	3143643	CI01000009_03140599_03143635
CI01000009	-	3170520	3201855	CI01000009_03171440_03194494
CI01000009	-	3225579	3234223	CI01000009_03226613_03234223
CI01000009	-	3234439	3242296	CI01000009_03235111_03242103
CI01000009	-	3243834	3260593	CI01000009_03244366_03259106
CI01000009	-	3290996	3298491	CI01000009_03292206_03295043
CI01000009	-	3458748	3461092	Novelgene12116
CI01000009	-	3589914	3598965	CI01000009_03591700_03598877
CI01000009	-	3599335	3608726	CI01000009_03599584_03602070
CI01000009	-	3613780	3619191	CI01000009_03614390_03616151
CI01000009	-	3621390	3631415	CI01000009_03622269_03631417
CI01000009	-	3697585	3721276	CI01000009_03699312_03715114
CI01000009	-	3791556	3864966	CI01000009_03791699_03858262
CI01000009	-	4737356	4752454	CI01000009_04738315_04741396
CI01000009	-	4774157	4781192	Novelgene12146
CI01000009	-	4976520	4987680	CI01000009_04976520_04987680
CI01000009	-	5275894	5363378	CI01000009_05278137_05361256
CI01000009	-	5365825	5370504	CI01000009_05367161_05370504
CI01000009	-	5512947	5519403	CI01000009_05513478_05515588
CI01000009	-	5782619	5786752	CI01000009_05784097_05785842
CI01000009	-	5796407	5839375	CI01000009_05798886_05836104
CI01000009	-	5844109	5856616	CI01000009_05844758_05855489
CI01000009	-	5947666	5967656	CI01000009_05949578_05961385
CI01000009	-	5976097	5983551	CI01000009_05977117_05981366
CI01000009	-	5993811	6000694	CI01000009_05994558_06000514
CI01000009	-	6245551	6248383	CI01000009_06246303_06248176
CI01000009	-	6827591	6834449	Novelgene12195
CI01000009	-	6890671	6908928	CI01000009_06891877_06908223
CI01000009	-	6912450	6919833	CI01000009_06913437_06917631
CI01000009	-	7014694	7060463	CI01000009_07020336_07047155
CI01000009	-	7062717	7112002	CI01000009_07064060_07084764
CI01000009	-	7353135	7354936	Novelgene12210
CI01000009	-	7382947	7391961	CI01000009_07383927_07391805
CI01000009	-	7494260	7541139	CI01000009_07500752_07541007
CI01000009	-	7623327	7647659	CI01000009_07625693_07637462
CI01000009	-	8050911	8054960	CI01000009_08054672_08056508
CI01000009	-	8056020	8058069	CI01000009_08054672_08056508
CI01000009	-	8058429	8067139	CI01000009_08058976_08066474
CI01000009	-	8120705	8159923	CI01000009_08121789_08159923
CI01000009	-	8283637	8293491	Novelgene12222
CI01000009	-	8336176	8351419	CI01000009_08337497_08351090
CI01000009	-	8362108	8372461	CI01000009_08363231_08372375
CI01000009	-	8389620	8402401	CI01000009_08389932_08402359
CI01000009	-	8418555	8424961	CI01000009_08419132_08424961
CI01000009	-	8799931	8805587	Novelgene12228
CI01000009	-	8841712	8846580	CI01000009_08842201_08845751
CI01000009	-	8869622	8879467	CI01000009_08870258_08879256
CI01000009	-	8881499	8884944	CI01000009_08882412_08884827
CI01000009	-	8928737	8935481	CI01000009_08930289_08935481
CI01000009	-	9014197	9031571	CI01000009_09014504_09031053
CI01000009	-	9048492	9088865	CI01000009_09049178_09088498
CI01000009	-	9102343	9114665	CI01000009_09103888_09112675
CI01000009	-	9120639	9228738	CI01000009_09125671_09199937
CI01000009	-	9482050	9483961	Novelgene12242
CI01000009	-	9494292	9498519	CI01000009_09494831_09498396
CI01000009	-	9500365	9505074	CI01000009_09502714_09505047
CI01000009	-	9505828	9524659	CI01000009_09507352_09522340
CI01000009	-	9644689	9665584	CI01000009_09644689_09665350
CI01000009	-	9747388	9751284	Novelgene12247
CI01000009	-	9792753	9812884	Novelgene12248
CI01000009	-	9832459	9849675	CI01000009_09836011_09846297
CI01000009	-	9883736	9891911	CI01000009_09884586_09891558
CI01000009	-	9892418	9897932	CI01000009_09895304_09897877
CI01000009	-	9899697	9907916	CI01000009_09900049_09906784
CI01000009	-	9908215	9914149	CI01000009_09908895_09911939
CI01000009	-	10088976	10102940	CI01000009_10089124_10102162
CI01000009	-	10149267	10245549	CI01000009_10149267_10242850
CI01000009	-	10207573	10212264	Novelgene12258
CI01000009	-	10271506	10292564	CI01000009_10271506_10292564
CI01000009	-	10305164	10317520	CI01000009_10305247_10317487
CI01000009	-	10355708	10360374	CI01000009_10355985_10360375
CI01000009	-	10414292	10426533	CI01000009_10414678_10421940
CI01000009	-	10500233	10503057	CI01000009_10491868_10508777
CI01000009	-	10629979	10637343	CI01000009_10631280_10637275
CI01000009	-	10643656	10647774	CI01000009_10644080_10691030
CI01000009	-	11537999	11572176	CI01000009_11538058_11566095
CI01000009	-	11572773	11619925	CI01000009_11573561_11616345
CI01000009	-	11639699	11646850	Novelgene18532
CI01000009	-	11659335	11668319	CI01000009_11660386_11668299
CI01000009	-	11728746	11759676	CI01000009_11728865_11759677
CI01000009	-	11791668	11799152	CI01000009_11792162_11799153
CI01000009	-	11811969	11833144	CI01000009_11812069_11833136
CI01000009	-	11941142	11968125	CI01000009_11947288_11963040
CI01000009	-	12006460	12022954	CI01000009_12007202_12021667
CI01000009	-	12485952	12516328	CI01000009_12486758_12498650
CI01000009	-	12516598	12552530	Novelgene12310
CI01000009	-	12656337	12694013	CI01000009_12659018_12693857
CI01000009	-	12711130	12713569	CI01000009_12711691_12713525
CI01000009	-	12713689	12852745	CI01000009_12715240_12852745
CI01000009	-	12863333	13023316	Novelgene12320
CI01000009	-	13028285	13035288	Novelgene18534
CI01000009	-	13273050	13314418	CI01000009_13273365_13305127
CI01000009	-	13585147	13664207	CI01000009_13585375_13664189
CI01000009	-	13665578	13669285	CI01000009_13667246_13668040
CI01000009	-	13759750	13837414	CI01000009_13761020_13794137
CI01000009	-	13989709	14010207	CI01000009_13990326_14004387
CI01000009	-	14341980	14345119	CI01000009_14342067_14344332
CI01000009	-	14471737	14584826	CI01000009_14476688_14573629
CI01000009	-	14502486	14505934	CI01000009_14476688_14573629
CI01000009	-	14762762	14776874	CI01000009_14763341_14773678
CI01000009	-	14961220	14976561	CI01000009_14976078_14977321
CI01000009	-	15318813	15390382	Novelgene12370
CI01000009	-	15646656	15662554	CI01000009_15654061_15662554
CI01000009	-	15706316	15724016	CI01000009_15716557_15721525
CI01000009	-	15726051	15736250	CI01000009_15726357_15736168
CI01000009	-	15782517	15789958	CI01000009_15784118_15789896
CI01000010	+	331874	333515	CI01000010_00332125_00333333
CI01000010	+	357898	361980	CI01000010_00357915_00361980
CI01000010	+	367412	372553	CI01000010_00367694_00371294
CI01000010	+	412812	417511	Novelgene4301
CI01000010	+	430599	441381	Novelgene4303
CI01000010	+	529190	531098	CI01000010_00529313_00531098
CI01000010	+	550614	551941	Novelgene4307
CI01000010	+	573583	595271	CI01000010_00588108_00595271
CI01000010	+	660461	666014	Novelgene4312
CI01000010	+	734526	735998	Novelgene4314
CI01000010	+	741187	789486	CI01000010_00746445_00783522
CI01000010	+	791777	803654	CI01000010_00797362_00800297
CI01000010	+	892258	900486	CI01000010_00892258_00898466
CI01000010	+	909915	912506	CI01000010_00910595_00911893
CI01000010	+	920630	932253	CI01000010_00924389_00928340
CI01000010	+	945208	947679	CI01000010_00946586_00947327
CI01000010	+	1045542	1049001	CI01000010_01046137_01048306
CI01000010	+	1050815	1053839	CI01000010_01050815_01053323
CI01000010	+	1061216	1063529	CI01000010_01062352_01063144
CI01000010	+	1078980	1088679	CI01000010_01083156_01088679
CI01000010	+	1202094	1210382	CI01000010_01202099_01209001
CI01000010	+	1223266	1234591	CI01000010_01227374_01232982
[truncated: 14,692 more rows]
