# Supplementary material for: Transcriptomic analysis to elucidate the effects of high stocking density on grass carp (Ctenopharyngodon idella)
Source: BMC Genomics. 2021 Aug 16;22:620. doi: 10.1186/s12864-021-07924-4 (PMC8369720; doi:10.1186/s12864-021-07924-4)
Supplement: Supplementary file 3 — Additional file 3: Detail information of APA, AS, and lncRNA. [file 12864_2021_7924_MOESM3_ESM.xlsx]

## Sheet: Additional file 2 Table S2
GeneID	Strand	Aligned reads	Num sites	Locations
CI01000000_00034855_00045035	-	11	2	34747;32103
CI01000000_00439484_00523798	-	5	1	439267
CI01000000_00588173_00605818	+	10	1	606209
CI01000000_00669765_00672658	-	6	1	656541
CI01000000_00683745_00689383	-	4	1	683406
CI01000000_00691526_00698902	-	5	2	693596;691447
CI01000000_00753279_00782484	+	11	3	799536;799515;734683
CI01000000_00825374_00827067	+	26	1	827777
CI01000000_00834650_00849542	-	10	2	827810;828436
CI01000000_00921369_00931954	-	6	1	914959
CI01000000_00957794_00974051	-	21	3	957792;957594;957670
CI01000000_00977418_00984766	+	22	1	993755
CI01000000_01061972_01081591	+	2	1	1083028
CI01000000_01092471_01098757	-	30	2	1090188;1090169
CI01000000_01100131_01102607	+	4	1	1104136
CI01000000_01105760_01112812	+	4	1	1111304
CI01000000_01149697_01163047	+	9	1	1163999
CI01000000_01164660_01175113	-	10	2	1163964;1172606
CI01000000_01176488_01180221	+	10	3	1180650;1180677;1176925
CI01000000_01182989_01185534	-	20	2	1181958;1185340
CI01000000_01188552_01195213	-	32	2	1189971;1190879
CI01000000_01357072_01359013	-	9	2	1355792;1353187
CI01000000_01363054_01377844	-	3	1	1362024
CI01000000_01405606_01410241	+	3	1	1410517
CI01000000_01411979_01443908	-	43	3	1410845;1411294;1410679
CI01000000_01459294_01485147	+	4	1	1486737
CI01000000_01489740_01508942	-	6	1	1490428
CI01000000_01511690_01517631	+	7	1	1529323
CI01000000_01532051_01537246	-	10	1	1530445
CI01000000_01680507_01690297	+	44	4	1693661;1635624;1656097;1694276
CI01000000_01904551_01911645	-	56	1	1904513
CI01000000_01999025_02018302	-	12	2	1998115;2006456
CI01000000_02044627_02071415	-	16	1	2042934
CI01000000_02080057_02086228	+	30	4	2086283;2085791;2088010;2086497
CI01000000_02088219_02091989	-	4	1	2088026
CI01000000_02092375_02096188	+	43	3	2104396;2104743;2096241
CI01000000_02110517_02117247	-	14	2	2104813;2104465
CI01000000_02127038_02149249	-	5	2	2126252;2126799
CI01000000_02553141_02553901	+	3	1	2560797
CI01000000_02608926_02617589	+	18	2	2619088;2619069
CI01000000_02622249_02636433	+	8	2	2638185;2636781
CI01000000_03163645_03170599	+	37	4	3172065;3171474;3169058;3171996
CI01000000_03172562_03175863	-	6	1	3172059
CI01000000_03184726_03189468	+	11	3	3190443;3191015;3190012
CI01000000_03195338_03205585	-	8	1	3194442
CI01000000_03235219_03236826	-	2	1	3234434
CI01000000_03260989_03265875	-	8	1	3250917
CI01000000_03767897_03770852	-	13	2	3758923;3759737
CI01000000_03786592_03794075	-	8	2	3784570;3785543
CI01000000_03856089_03861849	-	15	1	3852091
CI01000000_03864153_03869858	+	35	1	3870241
CI01000000_03873177_03886416	-	126	5	3870350;3870960;3871544;3871075;3875904
CI01000000_03899429_03911829	-	51	2	3897549;3909098
CI01000000_03962507_03966711	+	4	1	3967689
CI01000000_03973898_03984423	-	22	4	3973150;3972083;3973289;3973357
CI01000000_03986437_04013536	-	17	2	4002816;3987784
CI01000000_04019072_04022985	+	15	2	4022885;4022969
CI01000000_04027941_04033360	+	17	4	4035707;4033836;4035688;4031402
CI01000000_04052975_04063017	-	27	2	4049296;4048490
CI01000000_04064625_04068473	-	5	1	4064475
CI01000000_04079738_04081018	-	3	1	4079571
CI01000000_04082293_04087343	+	3	1	4088032
CI01000000_04138020_04144928	+	6	2	4142150;4144974
CI01000000_04149689_04156988	+	21	5	4157901;4159662;4157489;4157540;4158607
CI01000000_04576065_04586515	+	18	2	4586890;4587859
CI01000000_05204803_05264985	+	9	1	5266733
CI01000000_05267332_05282842	+	9	1	5284331
CI01000000_05321817_05358603	+	6	1	5366143
CI01000000_05392450_05401810	+	7	1	5402033
CI01000000_05403325_05406432	+	4	1	5406773
CI01000000_05409025_05413963	-	11	2	5408222;5408854
CI01000000_05422567_05424822	-	2	1	5422240
CI01000000_05453074_05453808	+	5	1	5453989
CI01000000_05465020_05466303	-	6	1	5464310
CI01000000_05467113_05471297	+	3	1	5472142
CI01000000_05477927_05479435	-	4	2	5477296;5475837
CI01000000_05488574_05498163	-	20	2	5487599;5491392
CI01000000_05509066_05523921	+	21	3	5524763;5512911;5516917
CI01000000_05527503_05531978	-	20	1	5527075
CI01000000_05537990_05549497	-	3	1	5542805
CI01000000_05550969_05558473	-	78	5	5550661;5550752;5550042;5550073;5556069
CI01000000_05659006_05662864	-	12	4	5640922;5653874;5653969;5653784
CI01000000_05701534_05704189	-	15	2	5701144;5698991
CI01000000_05715062_05715540	-	7	1	5712711
CI01000000_05747272_05748096	-	7	1	5747099
CI01000000_05754551_05762914	+	52	1	5763412
CI01000000_05772514_05781160	+	10	1	5781478
CI01000000_05801307_05816221	-	6	1	5801260
CI01000000_06003835_06013643	-	25	2	6003205;6002393
CI01000000_06594095_06603856	+	36	3	6600495;6604734;6604646
CI01000000_06849632_06863920	+	10	1	6864120
CI01000000_07563089_07578548	+	22	4	7578964;7579041;7575713;7580268
CI01000000_07608372_07615419	+	6	1	7616567
CI01000000_07618023_07618587	+	2	1	7619227
CI01000000_07634521_07647078	-	3	1	7632993
CI01000000_07661879_07673345	+	8	1	7673721
CI01000000_07682089_07691079	-	8	1	7681345
CI01000000_07708216_07719096	+	5	1	7719909
CI01000000_07895431_07902576	-	5	1	7894273
CI01000000_08122662_08157008	+	5	1	8129975
CI01000000_08554281_08560566	+	5	1	8557872
CI01000000_08583036_08591896	+	18	3	8590360;8589197;8590388
CI01000000_08960313_08960672	+	16	1	8960757
CI01000000_08987936_08991586	+	8	1	8991639
CI01000000_08992501_08994328	-	7	2	8992247;8991901
CI01000000_08996817_09010564	+	115	7	9016249;9017008;9002919;9017408;9017216;9009968;9016218
CI01000000_10066332_10095064	+	14	1	10096318
CI01000000_10106854_10121986	-	12	1	10106115
CI01000000_10131547_10140955	+	9	2	10141700;10141214
CI01000000_10151976_10164598	-	4	1	10149601
CI01000000_10320014_10324130	-	10	1	10319759
CI01000000_10327801_10328403	+	8	1	10330330
CI01000000_10333352_10335572	-	3	1	10331193
CI01000000_10340249_10349242	+	6	1	10343928
CI01000000_10351921_10370020	+	51	5	10365049;10370857;10370201;10364624;10371127
CI01000000_10407402_10409508	-	3	1	10404388
CI01000000_10417521_10426279	-	4	1	10415246
CI01000000_10438043_10440571	+	13	2	10442940;10444899
CI01000000_10448446_10452941	-	21	3	10446265;10446165;10448282
CI01000000_10481263_10483211	-	9	1	10480017
CI01000000_10533216_10540624	-	4	1	10535089
CI01000000_10544400_10562125	-	19	2	10543010;10541886
CI01000000_10745761_10748814	-	67	4	10744866;10743131;10745110;10743155
CI01000000_10762185_10770168	+	5	1	10771770
CI01000000_10776465_10782715	+	3	1	10784488
CI01000000_10824957_10825464	-	4	1	10824305
CI01000000_10828551_10844940	+	9	3	10843680;10845689;10845708
CI01000000_10857057_10861468	+	40	2	10862377;10857587
CI01000000_10865036_10883334	-	15	2	10862394;10875081
CI01000000_10899343_10909936	+	4	1	10910849
CI01000000_10911953_10912619	+	2	1	10914366
CI01000000_10984317_10995531	+	40	1	10996814
CI01000000_11066680_11069224	-	3	1	11066395
CI01000000_11384532_11410549	-	22	2	11378124;11377647
CI01000000_11536835_11537863	-	4	1	11535448
CI01000000_11577295_11582295	+	3	1	11582397
CI01000000_11627091_11639685	+	10	1	11640606
CI01000000_11644676_11648034	-	3	1	11641963
CI01000000_11661528_11696310	-	25	2	11659985;11659903
CI01000000_11706374_11719063	+	6	2	11720019;11720044
CI01000000_11821402_11828549	-	2	1	11821314
CI01000000_11842893_11845222	+	7	1	11845859
CI01000000_11847606_11852314	-	3	1	11846622
CI01000000_11855933_11866514	-	18	1	11853918
CI01000000_11870031_11891782	-	56	3	11868723;11871736;11871678
CI01000000_11893395_11894471	+	2	1	11894620
CI01000000_11894953_11903178	-	71	2	11894798;11898421
CI01000000_11906348_11910227	-	8	2	11905953;11907716
CI01000000_11912313_11914217	+	6	1	11913550
CI01000000_11917032_11926937	-	3	1	11915066
CI01000000_11939644_11947553	-	29	6	11935948;11935987;11936780;11937912;11937886;11936257
CI01000000_11948972_11961155	+	12	1	11962235
CI01000000_11963497_11964798	+	4	1	11968682
CI01000000_11971505_11972458	-	6	1	11970665
CI01000000_11975344_12001661	+	10	2	12003753;12004256
CI01000000_12004859_12011229	-	12	2	12003515;12003772
CI01000000_12018146_12030528	-	9	1	12017768
CI01000000_12099698_12099864	+	11	1	12108114
CI01000000_12182460_12189353	+	64	1	12190000
CI01000000_12214894_12216826	-	8	1	12213795
CI01000000_12242613_12255688	-	27	2	12236220;12234984
CI01000000_12282405_12283133	+	2	1	12283332
CI01000000_12284808_12298270	+	6	1	12300973
CI01000000_12518618_12538128	+	3	1	12539082
CI01000000_12563108_12564521	+	5	1	12565066
CI01000000_12593396_12609807	-	2	1	12592726
CI01000000_12719986_12732435	+	11	3	12732699;12733534;12733453
CI01000000_12831074_12852405	+	5	1	12853563
CI01000000_13046905_13057421	+	49	3	13058162;13058817;13056127
CI01000000_13065762_13067441	+	3	1	13068618
CI01000000_13069375_13070057	-	4	2	13068625;13068708
CI01000000_13072028_13087210	+	7	2	13087594;13079217
CI01000000_13117207_13118382	-	3	1	13117119
CI01000000_13152692_13175605	-	3	1	13151619
CI01000000_13219725_13261575	+	8	1	13262072
CI01000000_13270989_13309067	+	27	3	13304686;13310155;13311433
CI01000000_13350939_13358816	-	8	1	13352119
CI01000000_13373290_13377035	+	3	1	13377336
CI01000000_13579971_13586927	+	8	2	13587682;13588092
CI01000000_13641099_13651719	-	29	5	13639503;13639553;13640690;13639010;13640525
CI01000000_13683183_13689176	+	3	1	13689333
CI01000000_13689569_13694664	-	3	1	13689288
CI01000000_13787460_13844061	+	6	1	13799815
CI01000000_13857002_13862576	-	9	2	13856103;13856161
CI01000000_13917448_13919323	+	5	1	13920374
CI01000000_14143399_14175045	+	16	4	14174785;14175506;14175221;14175399
CI01000000_14178546_14189186	+	6	1	14190972
CI01000000_14195942_14196532	-	3	1	14195819
CI01000000_14841466_14845039	-	22	1	14840878
CI01000000_14860321_14870819	-	16	1	14858828
CI01000000_14878575_14879403	-	5	1	14878440
CI01000000_15794752_15824681	-	28	2	15786010;15785583
CI01000000_15829395_15841876	-	10	2	15830360;15839027
CI01000000_15875749_15884489	-	92	4	15872451;15876348;15872335;15883192
CI01000000_15934482_15962471	-	2	1	15951201
CI01000000_16011590_16014992	+	125	2	16016222;16016050
CI01000000_16034357_16056363	+	40	3	16056920;16046649;16056742
CI01000000_16058344_16063500	-	5	1	16057935
CI01000000_16066787_16081915	+	14	2	16082735;16074669
CI01000000_16191231_16195841	-	3	1	16190846
CI01000000_16226281_16275284	+	11	2	16249128;16277857
CI01000000_16302021_16337921	-	23	2	16300622;16300792
CI01000000_16339900_16340277	+	11	1	16342134
CI01000000_16362843_16368520	+	20	3	16369093;16369418;16369303
CI01000000_16375958_16382103	+	118	3	16382578;16382823;16382755
CI01000000_16395230_16423976	-	4	1	16394530
CI01000000_16573665_16580545	+	3	1	16580982
CI01000000_16611284_16612778	+	2	1	16613547
CI01000000_16628234_16631045	-	2	1	16627655
CI01000000_16639394_16651227	-	3	1	16637046
CI01000000_16676128_16679215	+	4	1	16681410
CI01000000_16894331_16900440	+	3	1	16902347
CI01000000_16903722_16914680	+	16	2	16915100;16907986
CI01000000_17339270_17345013	+	5	1	17346187
CI01000000_17478377_17481058	+	17	3	17484338;17482301;17482327
CI01000000_17507574_17510080	+	3	1	17510762
CI01000000_17540827_17545953	+	5	1	17546795
CI01000000_17574594_17582809	-	6	1	17574150
CI01000000_17644414_17655141	+	8	2	17657865;17655713
CI01000000_17732430_17745324	-	8	1	17730626
CI01000000_17759341_17772818	-	13	2	17753636;17753615
CI01000000_17798685_17818665	-	4	1	17797781
CI01000000_17831876_17854247	+	25	4	17854646;17854606;17854460;17836819
CI01000000_17867711_17872984	-	38	3	17865874;17864568;17865183
CI01000000_17875886_17878748	-	4	1	17875751
CI01000000_17884239_17897080	-	59	4	17883958;17884376;17889761;17889948
CI01000000_17897786_17904428	+	4	1	17904532
CI01000000_17908883_17915640	-	31	3	17913431;17904516;17913860
CI01000000_17943046_17977294	-	4	1	17956860
CI01000000_18441823_18447239	+	12	2	18450139;18455772
CI01000000_18599527_18602359	-	4	1	18599092
CI01000000_18618397_18645425	-	22	1	18617306
CI01000000_18721338_18772372	-	6	2	18719833;18721315
CI01000000_18785690_18788783	+	9	1	18789502
CI01000000_18789985_18793339	-	73	2	18789110;18789218
CI01000000_18815522_18834911	-	49	4	18815453;18815664;18828612;18828038
CI01000000_18889071_18893893	+	5	1	18894360
CI01000000_18909537_18945496	+	4	1	18945761
CI01000000_19057376_19068807	-	4	2	19057191;19057277
CI01000001_00089680_00091054	+	16	2	91463;92561
CI01000001_00192545_00195828	-	8	1	191845
CI01000001_00238241_00249437	-	6	1	237473
CI01000001_00305883_00333574	-	2	1	304346
CI01000001_00436821_00439097	+	12	2	439743;439199
CI01000001_00445369_00466166	-	2	1	444947
CI01000001_00493196_00498517	-	6	2	492754;492473
CI01000001_00500347_00500698	-	6	1	500071
CI01000001_00580789_00602408	-	7	3	576988;579331;579747
CI01000001_00716122_00741331	-	7	1	706702
CI01000001_00754687_00806154	-	9	3	751692;754093;751715
CI01000001_01088316_01091350	+	9	3	1091875;1092125;1093667
CI01000001_01158947_01164142	-	2	1	1157079
CI01000001_01209204_01212045	+	7	1	1212275
CI01000001_01357469_01365104	+	21	2	1366248;1365978
CI01000001_01377825_01378304	-	4	1	1376782
CI01000001_01421483_01453330	-	24	1	1418133
CI01000001_01504275_01507238	+	2	1	1507608
CI01000001_01517517_01521698	+	7	2	1522057;1522215
CI01000001_01555180_01558113	-	5	1	1553015
CI01000001_01748436_01754956	+	3	1	1756986
CI01000001_01760676_01761671	-	2	1	1760153
CI01000001_01762809_01771029	+	21	2	1772233;1772313
CI01000001_01878297_01894123	+	4	1	1896097
CI01000001_01932927_01933914	-	27	1	1929560
CI01000001_01955349_01972242	+	21	2	1964156;1963770
CI01000001_01976950_01992032	-	26	3	1982122;1976521;1981589
CI01000001_01999489_02002753	-	6	1	1998117
CI01000001_02009224_02019961	+	24	4	2055481;2054650;2042158;2042030
CI01000001_02057429_02071506	-	62	2	2056804;2057096
CI01000001_02106280_02114656	+	4	1	2115265
CI01000001_02141590_02142836	-	23	1	2135623
CI01000001_02152125_02157921	+	3	1	2158269
CI01000001_02159372_02162554	-	7	1	2159140
CI01000001_02166796_02171151	+	16	3	2172710;2172200;2172633
CI01000001_02393859_02406849	+	12	2	2409403;2408913
CI01000001_02416674_02429967	-	11	1	2415830
CI01000001_02505727_02507172	+	2	1	2507373
CI01000001_02526729_02544932	+	22	3	2545186;2545433;2546264
CI01000001_02547325_02557711	-	16	2	2548955;2547188
CI01000001_02567315_02569427	+	7	1	2569625
CI01000001_02581454_02591012	-	10	1	2580143
CI01000001_02591835_02593987	+	2	1	2594362
CI01000001_02641721_02653037	-	5	1	2637040
CI01000001_02666739_02671962	+	7	1	2675887
CI01000001_02708472_02723568	+	9	3	2724036;2724481;2724293
CI01000001_02787356_02792545	+	8	1	2792936
CI01000001_02838290_02859249	+	16	2	2859737;2866847
CI01000001_03402460_03453617	-	7	1	3381191
CI01000001_03455306_03461493	-	31	1	3454596
CI01000001_03474495_03481164	-	4	1	3475232
CI01000001_03482362_03485979	+	2	1	3487430
CI01000001_03489900_03496853	-	10	2	3488883;3488769
CI01000001_03497808_03500098	-	11	2	3497560;3497404
CI01000001_03506220_03510588	+	2	1	3511750
CI01000001_03515448_03525499	-	68	3	3513664;3513694;3513724
CI01000001_03593892_03602210	+	3	1	3603352
CI01000001_03623291_03628923	-	19	4	3622299;3622166;3621512;3623210
CI01000001_03638240_03647295	+	3	1	3648774
CI01000001_03650790_03662852	+	22	3	3663962;3662816;3662968
CI01000001_03719251_03775929	+	36	6	3776419;3778102;3770236;3741535;3777624;3778277
CI01000001_03779021_03796563	-	4	1	3778241
CI01000001_03821989_03823336	+	5	1	3827006
CI01000001_03830254_03833027	+	7	1	3835917
CI01000001_04085864_04225894	+	10	3	4063221;4201525;4220238
CI01000001_04369131_04373697	+	9	1	4380064
CI01000001_04378975_04384527	-	75	1	4378056
CI01000001_04395469_04399381	-	8	2	4393324;4392324
CI01000001_04402985_04419845	-	12	1	4401981
CI01000001_04422037_04431229	+	2	1	4432649
CI01000001_04433559_04437385	+	4	1	4438255
CI01000001_04462781_04463560	+	26	3	4464639;4463925;4458781
CI01000001_04468566_04523431	-	7	2	4512760;4514914
CI01000001_04543164_04553053	+	5	2	4553689;4553341
CI01000001_04723418_04724292	+	5	1	4724844
CI01000001_04726550_04727511	-	55	1	4726277
CI01000001_04732844_04744038	-	8	1	4729349
CI01000001_04746153_04754209	-	7	1	4745747
CI01000001_04779079_04792659	+	10	3	4794266;4794576;4794660
CI01000001_04846242_04846925	-	2	1	4845571
CI01000001_04914279_04922772	+	6	1	4925704
CI01000001_04936808_04943256	+	2	1	4943476
CI01000001_04944573_04950116	-	16	1	4944469
CI01000001_04950531_04960550	+	59	2	4957852;4953192
CI01000001_04962494_04971921	+	3	1	4972256
CI01000001_04976994_04988795	+	5	1	4989445
CI01000001_04993860_04998535	+	23	1	4998775
CI01000001_05003724_05017009	-	2	1	5008430
CI01000001_05051664_05059659	+	5	1	5060250
CI01000001_05062950_05065565	-	13	1	5061609
CI01000001_05191382_05196348	-	5	1	5191046
CI01000001_05205733_05220435	-	28	2	5203403;5210407
CI01000001_05279884_05287123	+	3	1	5288873
CI01000001_05288832_05293421	-	23	1	5286743
CI01000001_05295894_05308912	-	40	4	5295515;5300193;5300493;5300683
CI01000001_05313109_05313728	-	3	1	5312667
CI01000001_05318747_05341451	-	15	1	5317504
CI01000001_05365373_05384192	+	9	2	5384316;5377233
CI01000001_05387081_05398706	-	22	2	5386411;5386438
CI01000001_05401665_05402500	+	10	2	5402888;5403357
CI01000001_05403970_05409286	-	57	1	5403183
CI01000001_05478200_05480124	+	102	5	5483267;5483300;5482250;5480323;5482667
CI01000001_05498507_05500723	+	7	1	5506395
CI01000001_05509301_05539080	-	13	1	5507857
CI01000001_05544032_05558747	-	6	1	5541258
CI01000001_05575469_05577709	-	5	1	5574921
CI01000001_05738554_05751605	-	19	2	5738116;5738463
CI01000001_05803416_05809184	+	9	1	5812824
CI01000001_05842665_05846705	+	11	4	5846922;5845523;5845720;5845391
CI01000001_05861486_05864311	+	9	2	5864616;5868165
CI01000001_05945762_05955388	-	3	1	5947128
CI01000001_05969709_06015943	-	4	1	5960011
CI01000001_06071846_06084571	-	10	1	6070928
CI01000001_06121398_06124748	+	7	1	6124894
CI01000001_06126262_06133051	-	43	1	6125570
CI01000001_06140368_06142824	-	5	1	6139238
CI01000001_06146900_06161111	-	13	2	6143618;6144571
CI01000001_06167374_06195286	-	8	1	6166667
CI01000001_06303405_06305351	+	20	3	6305549;6305515;6305604
CI01000001_06307614_06307988	-	5	1	6307386
CI01000001_06309664_06321614	+	13	3	6322399;6322872;6320925
CI01000001_06325915_06358454	+	4	1	6358690
CI01000001_06363645_06370085	+	9	2	6370565;6371203
CI01000001_06420606_06430104	+	9	2	6389420;6431174
CI01000001_06442969_06455699	+	82	6	6456503;6456591;6456675;6456145;6458274;6445268
CI01000001_06458769_06470107	+	12	2	6470747;6470514
CI01000001_06507334_06512409	-	3	1	6505015
CI01000001_06541966_06547403	+	4	1	6547762
CI01000001_06564886_06568295	+	13	2	6567912;6567438
CI01000001_06756063_06798700	-	3	1	6755043
CI01000001_06825263_06835397	+	23	1	6836480
CI01000001_06884020_06889266	+	29	3	6890012;6890407;6854505
CI01000001_06893068_06917387	+	6	1	6916348
CI01000001_06965170_06976281	-	6	1	6965043
CI01000001_06981183_06981774	+	5	1	6981824
CI01000001_06983345_06990659	-	13	1	6982057
CI01000001_06996957_07040074	+	17	2	7040798;7036981
CI01000001_07071090_07114820	-	11	1	7069596
CI01000001_07231558_07266828	+	9	1	7267301
CI01000001_07270003_07290702	-	8	1	7269673
CI01000001_07492000_07496973	-	4	1	7490542
CI01000001_07544981_07548224	+	3	1	7548720
CI01000001_07558102_07564471	+	3	1	7565359
CI01000001_07577777_07584809	+	57	1	7588461
CI01000001_07678904_07760870	+	33	5	7763211;7763138;7756660;7702967;7703124
CI01000001_07811962_07871073	+	5	2	7868838;7872590
CI01000001_07875805_07905655	-	23	3	7875651;7875564;7880987
CI01000001_07935720_07951221	+	6	1	7951925
CI01000001_07953501_07958007	-	7	2	7952781;7953238
CI01000001_08036532_08037745	-	5	1	8036217
CI01000001_08365139_08380569	+	12	1	8384919
CI01000001_08386044_08386700	-	4	1	8384501
CI01000001_08444733_08450428	+	2	1	8450939
CI01000001_08454713_08460418	-	7	1	8454012
CI01000001_08511118_08515391	-	65	1	8509785
CI01000001_08518981_08528451	-	10	2	8518588;8518739
CI01000001_08531360_08533429	-	69	3	8530594;8530518;8531053
CI01000001_08581266_08604666	-	19	3	8580383;8579490;8583393
CI01000001_08628335_08656011	-	24	4	8627775;8634896;8636160;8648480
CI01000001_08663046_08664386	-	4	1	8662194
CI01000001_08667814_08671039	+	11	1	8672322
CI01000001_08714618_08721009	+	5	2	8715113;8720769
CI01000001_08748236_08757869	+	13	1	8757992
CI01000001_08764768_08766941	-	19	2	8759717;8763430
CI01000001_08778667_08782959	-	74	6	8777379;8777210;8777615;8777486;8777655;8777995
CI01000001_08851970_08866723	-	6	2	8847316;8848271
CI01000001_08934325_08940532	+	16	1	8941769
CI01000001_08942877_08948672	-	3	1	8942226
CI01000001_08950041_08960737	+	14	2	8961092;8961003
CI01000001_08962231_08968219	+	5	1	8968794
CI01000001_08971649_08984224	+	11	2	8984221;8984619
CI01000001_09059083_09101251	+	4	1	9102335
CI01000001_09113045_09130978	+	16	4	9131339;9132370;9123922;9131821
CI01000001_09132867_09145278	+	396	4	9145534;9141152;9140771;9139214
CI01000001_09147684_09162673	+	8	1	9163822
CI01000001_09334528_09350703	+	18	2	9351933;9351870
CI01000001_09356265_09365557	-	5	2	9355653;9355156
CI01000001_09400828_09406357	+	11	1	9407244
CI01000001_09439380_09449840	-	7	1	9438464
CI01000001_09483845_09484834	+	2	1	9485771
CI01000001_09524946_09530660	-	37	2	9522940;9523041
CI01000001_09533674_09538902	+	95	6	9540266;9538911;9539946;9540466;9539096;9539820
CI01000001_09582178_09593275	+	16	3	9602028;9604409;9603610
CI01000001_09608760_09615654	-	5	1	9602009
CI01000001_09618505_09684857	-	4	1	9616993
CI01000001_09787166_09791073	-	20	2	9786041;9793884
CI01000001_09824213_09894721	-	16	3	9824027;9824064;9886058
CI01000001_09946111_09958162	+	4	1	9958849
CI01000001_09964646_09973298	-	10	1	9963909
CI01000001_10137862_10139041	-	5	1	10134535
CI01000001_10141190_10146911	+	16	1	10146754
CI01000001_10153558_10173225	-	59	3	10154090;10154017;10153991
CI01000001_10259586_10315835	-	7	2	10259052;10258891
CI01000001_10396483_10409163	-	7	2	10393576;10402320
CI01000001_10440005_10457383	-	12	2	10439740;10437330
CI01000001_10460515_10473374	-	76	2	10459940;10460321
CI01000001_10487487_10496560	-	7	1	10486185
CI01000001_10503104_10506678	-	4	1	10501982
CI01000001_10538498_10539667	+	35	2	10539711;10539846
CI01000001_10542497_10550979	-	5	1	10542593
CI01000001_10604980_10633286	+	21	3	10636025;10627605;10635998
CI01000001_10638148_10656332	-	20	3	10636117;10636198;10637060
CI01000001_10807407_10818870	+	15	4	10820070;10819558;10821457;10819921
CI01000001_11019871_11028065	+	10	1	11028757
CI01000001_11232168_11238289	+	7	1	11238669
CI01000001_11265638_11283027	+	23	3	11283366;11283234;11283404
CI01000001_11288035_11293399	-	4	1	11287980
CI01000001_11359106_11376288	+	11	1	11376172
CI01000001_11656975_11660666	+	13	2	11661552;11662542
CI01000001_11798501_11800359	-	5	1	11797843
CI01000001_11802690_11807444	-	7	3	11802632;11801614;11805240
CI01000001_11822308_11849165	-	21	2	11816230;11816253
CI01000001_11906787_11948732	-	43	4	11890285;11921919;11939018;11944477
CI01000001_11957291_11972213	-	6	1	11956578
CI01000001_11973849_11984738	-	8	3	11972534;11973157;11973223
CI01000001_11990189_11991073	+	3	1	11991213
CI01000001_12006266_12048809	+	19	2	12049189;12032867
CI01000001_12058281_12060612	+	7	2	12061304;12062009
CI01000001_12064801_12077571	-	10	3	12063933;12063024;12064004
CI01000001_12280407_12327837	+	4	1	12288355
CI01000001_12486765_12495297	+	29	3	12496253;12496476;12495835
CI01000001_12503839_12514653	+	5	1	12515205
CI01000001_12602382_12613489	+	11	1	12614110
CI01000001_12619421_12625322	-	12	2	12616968;12618601
CI01000001_12657571_12666609	+	10	1	12669100
CI01000001_12818013_12820748	-	2	1	12817490
CI01000001_12825387_12869026	-	7	2	12840092;12840001
CI01000001_12878462_12899012	-	10	1	12873456
CI01000001_12921289_12924608	-	2	1	12920957
CI01000001_12926362_12928572	+	114	1	12928595
CI01000001_13011184_13014251	+	3	1	13018156
CI01000001_13020219_13027805	-	9	2	13019704;13020057
CI01000001_13160253_13167224	+	18	1	13168519
CI01000001_13220895_13223877	+	2	1	13224379
CI01000001_13225062_13233285	-	13	3	13224465;13224488;13226463
CI01000001_13266612_13285039	+	8	2	13285521;13265223
CI01000001_13297434_13300865	+	5	2	13300122;13300194
CI01000001_13309045_13319725	+	8	2	13313866;13319900
CI01000001_13329841_13334948	+	103	5	13335473;13335320;13326355;13335959;13327258
CI01000001_13337533_13341398	-	5	1	13335440
CI01000001_13373261_13375516	-	5	1	13371722
CI01000001_13422146_13435637	-	7	1	13421254
CI01000001_13458908_13462457	-	6	1	13456910
CI01000001_13490506_13510044	-	13	2	13490493;13489019
CI01000002_00516316_00659922	-	9	1	610026
CI01000002_00699406_00707935	+	13	2	708456;706490
CI01000002_00718489_00718872	+	2	1	721021
CI01000002_00772164_00786566	+	121	7	791096;791203;778445;791650;784624;784398;784369
CI01000002_00850525_00860443	-	8	1	850116
CI01000002_00869204_00897499	-	5	1	868464
CI01000002_01546448_01547246	+	6	1	1565708
CI01000002_01568659_01570990	-	6	2	1567336;1567511
CI01000002_01650177_01674596	+	8	1	1679045
CI01000002_01708161_01711125	-	3	1	1707721
CI01000002_01755342_01805760	+	10	1	1757814
CI01000002_01821988_01829384	+	5	1	1844999
CI01000003_00323130_00336023	+	11	1	329072
CI01000003_00380494_00385991	+	18	3	386101;386021;386233
CI01000003_00390997_00406970	+	26	4	407867;407891;394104;408326
CI01000003_00431473_00447759	+	13	2	450473;450083
CI01000003_00458786_00461307	-	5	1	452255
CI01000003_00538178_00547944	+	13	4	550208;550129;550639;551419
CI01000003_00568546_00573291	+	35	1	573894
CI01000003_00731635_00742538	+	22	3	744415;744596;742593
CI01000003_01200556_01220189	-	17	2	1199458;1199158
CI01000003_01348419_01352984	-	27	5	1346428;1346986;1347300;1347646;1347122
CI01000003_01368353_01374263	-	19	3	1361559;1361718;1365986
CI01000003_01489211_01493471	+	19	2	1494039;1495544
CI01000003_01561017_01590804	+	10	2	1589531;1591191
CI01000003_01601113_01624224	-	13	1	1599866
CI01000003_01632757_01671893	-	10	2	1630596;1654910
CI01000003_01797491_01803265	+	5	1	1807428
CI01000003_01836259_01849326	-	56	2	1835736;1834996
CI01000003_01863421_01867859	+	8	1	1868182
CI01000003_01893593_01901539	+	11	2	1903104;1900820
CI01000003_01921110_01928830	+	3	1	1929642
CI01000003_01931888_01950409	-	8	2	1931007;1946240
CI01000003_01969544_01973134	+	19	1	1975384
CI01000003_02221239_02254635	-	2	1	2204605
CI01000003_02259112_02344710	+	15	2	2350254;2335108
CI01000003_02353398_02370544	-	2	1	2352005
CI01000003_02385930_02406911	-	12	3	2384915;2384770;2384805
CI01000003_02422051_02446833	+	50	2	2448329;2445926
CI01000003_02449147_02456088	-	9	2	2448622;2453507
CI01000004_00004575_00026821	-	5	1	4268
CI01000004_00090397_00091791	-	6	1	90196
CI01000004_00098017_00119297	+	8	1	120358
CI01000004_00150251_00175611	+	7	2	180166;180920
CI01000004_00266091_00278846	+	33	4	283634;257584;281969;259865
CI01000004_00291677_00292816	+	6	2	294278;293436
CI01000004_00295547_00301616	-	22	1	294991
CI01000004_00311036_00314134	+	6	2	317558;315049
CI01000004_00343543_00348490	-	3	1	343321
CI01000004_00358376_00372258	-	13	3	356802;357707;357861
CI01000004_00380887_00400711	-	3	1	380508
CI01000004_00467911_00469949	+	2	1	471920
CI01000004_00544278_00547753	+	15	2	549139;546179
CI01000004_00584081_00605137	+	9	1	607470
CI01000004_00728771_00737436	-	17	1	723423
CI01000004_00812006_00813189	-	4	1	811570
CI01000004_01113222_01149263	+	7	1	1115768
CI01000004_01167271_01194834	+	6	1	1195204
CI01000004_01210703_01220270	+	9	1	1221156
CI01000004_01230991_01235864	-	11	1	1235163
CI01000004_01252844_01260204	-	2	1	1251925
CI01000004_01263941_01279547	+	4	1	1280467
CI01000004_01280983_01292761	-	5	1	1280577
CI01000004_01302094_01304391	+	23	1	1304676
CI01000004_01321057_01329157	+	9	2	1327425;1330754
CI01000004_01332533_01345585	+	8	1	1348305
CI01000004_01426795_01429440	+	12	3	1435335;1435299;1435600
CI01000004_01605140_01622364	-	55	6	1604460;1604648;1604537;1603018;1604483;1610995
CI01000004_01623427_01625278	+	7	1	1630695
CI01000004_01670419_01699238	+	21	5	1699638;1701071;1700575;1699933;1700079
CI01000004_01800502_01807872	+	9	1	1808867
CI01000004_01814534_01821755	-	7	1	1813768
CI01000004_01867166_01868986	+	6	2	1872145;1872616
CI01000004_01874467_01874928	-	6	2	1872655;1872154
CI01000004_01923895_01931254	-	3	1	1923137
CI01000004_01937296_01943730	+	74	3	1944108;1937810;1944238
CI01000004_01946043_01954044	-	18	2	1944241;1945375
CI01000004_01961480_01979407	+	7	2	1980100;1968625
CI01000004_02014703_02018248	+	8	1	2018607
CI01000004_02033826_02057420	+	15	4	2036125;2058227;2058695;2039006
CI01000004_02068075_02072887	+	2	1	2074075
CI01000004_02116310_02120268	+	42	1	2126234
CI01000004_02143355_02186281	+	9	2	2185508;2145113
CI01000004_02198207_02227474	-	13	2	2195028;2194387
CI01000004_02245903_02355814	-	6	1	2351076
CI01000004_02528689_02568243	+	4	1	2569759
CI01000004_02671199_02727898	+	4	1	2730268
CI01000004_02777722_02810321	-	10	2	2776266;2776814
CI01000004_02906581_02908320	+	26	1	2912272
CI01000004_02948465_02951235	+	3	1	2951766
CI01000004_02955707_02959931	+	6	1	2964344
CI01000004_03110546_03114901	+	6	1	3115621
CI01000004_03187077_03196194	-	3	1	3185130
CI01000004_03214098_03222707	-	4	1	3213684
CI01000004_03361436_03375825	+	43	4	3376225;3376618;3363599;3376155
CI01000004_03378562_03405135	+	28	2	3405918;3403549
CI01000004_03433963_03436906	-	2	1	3433309
CI01000004_03681226_03695729	-	8	1	3679726
CI01000004_03878083_03909016	+	16	3	3880135;3900077;3910228
CI01000004_04315741_04317415	+	4	1	4318191
CI01000004_04400735_04404462	+	4	1	4405565
CI01000004_04406215_04410740	-	4	1	4405794
CI01000004_04467142_04474270	-	3	1	4466662
CI01000004_04615072_04627283	-	9	2	4614454;4613258
CI01000004_04630333_04635078	-	11	1	4629177
CI01000004_04636577_04647840	-	18	1	4635481
CI01000004_04651755_04672733	-	7	2	4650564;4650715
CI01000004_04676163_04680717	-	3	1	4674636
CI01000004_04690908_04706755	+	7	1	4707352
CI01000004_04748921_04753787	-	2	1	4748688
CI01000004_04786239_04788953	+	3	1	4790031
CI01000004_04798717_04889650	+	23	2	4890547;4890425
CI01000004_04894515_04904347	-	19	2	4894192;4894500
CI01000004_04924543_04956339	+	3	1	4941793
CI01000004_05113181_05116553	-	170	1	5113151
CI01000004_05227614_05231253	+	4	1	5232070
CI01000004_05355484_05357726	-	4	1	5355110
CI01000004_05397192_05402109	+	5	2	5399742;5400252
CI01000004_05812640_05834517	+	40	2	5836317;5821838
CI01000004_05837208_05841141	+	9	1	5843343
CI01000004_05920907_05931169	+	7	1	5931487
CI01000004_05936410_05942402	+	4	1	5942911
CI01000004_05942638_05967553	-	8	1	5942436
CI01000004_05968468_05973840	+	8	1	5974718
CI01000004_06016711_06021356	-	15	1	6016373
CI01000004_06074774_06078306	-	23	2	6073809;6073828
CI01000004_06156517_06161977	+	4	2	6161415;6161626
CI01000004_06236166_06239572	+	3	1	6239953
CI01000004_06241579_06249282	+	12	2	6250635;6249390
CI01000004_06252342_06268652	+	7	1	6269872
CI01000004_06273065_06297895	+	25	4	6286007;6298288;6298827;6291133
CI01000004_06308316_06314451	-	3	1	6307451
CI01000004_06365131_06390103	-	9	3	6362484;6389289;6386055
CI01000004_06398828_06403391	+	38	5	6403660;6404723;6403716;6404745;6413776
CI01000004_06424864_06438552	+	4	1	6438784
CI01000004_06487045_06494732	+	3	1	6495403
CI01000004_06497733_06501592	-	7	1	6496287
CI01000004_06503758_06508636	+	10	2	6509165;6509260
CI01000004_06571261_06572539	+	18	1	6574413
CI01000004_06624281_06625474	+	6	2	6595500;6626454
CI01000004_06805399_06814604	-	7	1	6799958
CI01000004_06833827_06840024	+	46	2	6841338;6840084
CI01000004_06860789_06892941	+	26	4	6867661;6867801;6893814;6888327
CI01000004_06952094_06953401	+	8	3	6953971;6953567;6953855
CI01000004_06957791_06959694	+	9	2	6961233;6961592
CI01000004_07024832_07032532	-	17	2	7023680;7023986
CI01000004_07043037_07053182	+	9	1	7053758
CI01000004_07055639_07067152	-	22	1	7055227
CI01000004_07075959_07081717	+	4	1	7082047
CI01000004_07084569_07087489	+	3	1	7088121
CI01000004_07152468_07158014	-	9	2	7151709;7149152
CI01000004_07164273_07167923	+	4	1	7169575
CI01000004_07196152_07199384	+	13	2	7200415;7200273
CI01000004_07209004_07224321	-	4	1	7209644
CI01000004_07254370_07254880	+	2	1	7255261
CI01000004_07360794_07364249	+	15	2	7365022;7360400
CI01000004_07366683_07372144	+	8	2	7373538;7373450
CI01000004_07388945_07408147	-	5	1	7385152
CI01000004_07481146_07504328	-	6	2	7482146;7482392
CI01000004_07646516_07653787	-	20	1	7645864
CI01000004_07656773_07666677	-	2	1	7656004
CI01000004_07670856_07673369	-	4	1	7670501
CI01000004_07686845_07692184	+	15	1	7693542
CI01000004_07712568_07742293	-	5	2	7715056;7709795
CI01000004_07759670_07760529	+	94	1	7761011
CI01000004_07775338_07780352	+	55	1	7781335
CI01000004_07784930_07788318	-	35	1	7783676
CI01000004_07805884_07817962	-	11	1	7805028
CI01000004_07823292_07824588	+	11	1	7826221
CI01000004_07843003_07860951	+	4	1	7862201
CI01000004_07903583_07906667	+	9	1	7906923
CI01000004_07907663_07910335	+	10	1	7911025
CI01000004_07962260_07967751	+	9	1	7969548
CI01000004_08010634_08013275	-	5	1	8009838
CI01000004_08081989_08097935	+	4	1	8098767
CI01000004_08103263_08106420	-	15	2	8098772;8098792
CI01000004_08108419_08111331	+	7	1	8112946
CI01000004_08200962_08208539	+	12	3	8210365;8206712;8210722
CI01000004_08382042_08402126	+	11	1	8404031
CI01000004_08458998_08503889	+	12	2	8505743;8504796
CI01000004_08507941_08515797	+	8	2	8516420;8516329
CI01000004_08518587_08521540	+	65	2	8522687;8523482
CI01000004_08573940_08586930	+	8	3	8585596;8588177;8589662
CI01000004_08730011_08731219	+	24	3	8732145;8732531;8732100
CI01000004_08736175_08742487	+	34	3	8742898;8744316;8744410
CI01000004_08823382_08844233	+	10	4	8834462;8846532;8834177;8845903
CI01000004_08857253_08860111	-	7	1	8854679
CI01000004_08861514_08864815	-	13	1	8861232
CI01000004_08866163_08873681	+	32	1	8873812
CI01000004_08875722_08877149	+	86	1	8877189
CI01000004_08931605_08938354	-	10	3	8930956;8930801;8931303
CI01000004_08947119_08949558	+	2	1	8949661
CI01000004_08953993_08957525	-	27	1	8953516
CI01000004_08958415_08969605	-	27	4	8959213;8959309;8959412;8958461
CI01000004_08976512_08980033	+	6	1	8980976
CI01000004_09002274_09004879	+	4	1	9005055
CI01000004_09340611_09363638	+	5	1	9364748
CI01000004_09378220_09381425	+	9	1	9382217
CI01000004_09429758_09474615	+	19	3	9475409;9433994;9477339
CI01000004_09503523_09520686	-	2	1	9502045
CI01000004_09627968_09635256	+	2	1	9635817
CI01000004_10290550_10295288	-	6	1	10289849
CI01000004_10553379_10573352	-	5	1	10552882
CI01000004_10683400_10692323	+	6	1	10692586
CI01000004_10736615_10738593	+	3	1	10739041
CI01000004_10766385_10766860	-	5	2	10765927;10766386
CI01000004_10788659_10809214	-	24	4	10786055;10786521;10791578;10786565
CI01000004_10827227_10829982	+	2	1	10831036
CI01000004_10867891_10869483	+	6	1	10870941
CI01000004_10907590_10926357	+	20	1	10926653
CI01000004_11091985_11100992	+	68	5	11137028;11103635;11109326;11121066;11132550
CI01000004_11168348_11170417	+	2	1	11170978
CI01000004_11172493_11174547	-	5	1	11172202
CI01000004_11181665_11204466	+	9	2	11206109;11206358
CI01000004_11215878_11229028	+	17	3	11231009;11229162;11231515
CI01000004_11407198_11412220	-	4	1	11409570
CI01000004_11432849_11451784	+	17	1	11453875
CI01000004_11489380_11502517	+	24	1	11503138
CI01000004_11505808_11516796	+	15	1	11518200
CI01000004_11565906_11578581	-	45	4	11564967;11567002;11565749;11565536
CI01000004_11666900_11667179	+	16	1	11667571
CI01000004_11731995_11744636	-	19	2	11731586;11730682
CI01000004_11750356_11765031	+	24	4	11765101;11765550;11753763;11766106
CI01000004_11768937_11770193	-	2	1	11768622
CI01000004_11771176_11773391	+	2	1	11773809
CI01000004_11776595_11786233	+	8	1	11787251
CI01000004_11826038_11848540	-	9	2	11824895;11825013
CI01000004_11863724_11890961	+	19	3	11891927;11869823;11892110
CI01000004_11897082_11898506	+	11	1	11898808
CI01000004_12025107_12032154	-	11	1	12018806
CI01000004_12048597_12107143	-	8	2	12046587;12047897
CI01000004_12111607_12123001	-	12	1	12110874
CI01000004_12127993_12144790	-	12	2	12126584;12126945
CI01000004_12181888_12188055	-	6	1	12180951
CI01000004_12228586_12231682	-	6	1	12225407
CI01000004_12239182_12271760	-	9	2	12256048;12237609
CI01000004_12353073_12362622	+	4	1	12361178
CI01000004_12390372_12391923	+	22	1	12392585
CI01000004_12404227_12411145	-	6	1	12402544
CI01000004_12952019_12956814	-	109	2	12950155;12950913
CI01000004_13062721_13076100	+	4	1	13077038
CI01000004_13127356_13168751	-	9	1	13123662
CI01000004_13197104_13205895	+	9	1	13206590
CI01000004_13211489_13233786	+	3	1	13234039
CI01000004_13354130_13419831	-	10	1	13353237
CI01000004_13785437_13800307	+	16	1	13801602
CI01000004_14099120_14100390	+	3	1	14100641
CI01000004_14105873_14111615	+	5	1	14112723
CI01000004_14172465_14263988	+	24	4	14265085;14221728;14250920;14180386
CI01000004_14266999_14280382	+	3	1	14273334
CI01000004_14283392_14361256	+	26	2	14363157;14336508
CI01000004_14371097_14380914	+	3	1	14386782
CI01000004_14389315_14396492	-	5	2	14386749;14387958
CI01000004_14412728_14424282	+	19	3	14426327;14426693;14426196
CI01000004_14877615_14885956	+	15	3	14886845;14880783;14886941
CI01000004_14889786_14894594	+	8	1	14894940
CI01000004_14897662_14906408	-	8	1	14897235
CI01000004_14934532_14938094	+	5	1	14940632
CI01000004_15010164_15028433	+	17	1	15027120
CI01000004_15186236_15193312	-	4	1	15185895
CI01000004_15217903_15228632	-	53	3	15223244;15213724;15211484
CI01000004_15229290_15233374	+	9	1	15234612
CI01000004_15237719_15253901	+	143	2	15254170;15242572
CI01000004_15300222_15308848	-	2	1	15299646
CI01000004_15326982_15360355	-	15	5	15324009;15324907;15323009;15323613;15328550
CI01000004_15370117_15389832	-	23	3	15369947;15368562;15368584
CI01000004_15416876_15425066	-	7	2	15414610;15414565
CI01000004_15434959_15441538	-	19	1	15433855
CI01000004_15444403_15453408	+	25	2	15454595;15454196
CI01000004_15483948_15538159	-	26	3	15483582;15483553;15482661
CI01000004_15631508_15632389	+	3	1	15634393
CI01000004_15694735_15698103	+	3	1	15698595
CI01000004_15702447_15708692	-	5	2	15700851;15702360
CI01000004_15711867_15722470	+	4	1	15722712
CI01000004_15726420_15733105	-	4	2	15725845;15726040
CI01000004_15760841_15761919	-	3	1	15760785
CI01000004_15827737_15828938	-	6	1	15827660
CI01000004_15859240_15861471	+	12	2	15863463;15863888
CI01000004_15867404_15875293	+	21	4	15875290;15875905;15875233;15877127
CI01000004_15881212_15881809	-	3	1	15880136
CI01000004_15892502_15900203	+	16	1	15901322
CI01000004_15906907_15909647	+	4	1	15910602
CI01000004_15930478_15944692	+	63	3	15944779;15944672;15944740
CI01000004_15947153_15953245	+	4	1	15953883
CI01000004_15956601_15962195	-	4	1	15955991
CI01000004_15965178_15990162	-	6	1	15964521
CI01000004_15991836_15995032	-	17	3	15992130;15992272;15991420
CI01000004_16037124_16044487	+	48	3	16046023;16045822;16045733
CI01000004_16079875_16086958	-	40	4	16081010;16063393;16066179;16081796
CI01000004_16090188_16090874	+	5	1	16091094
CI01000004_16092821_16115520	-	12	2	16093865;16098742
CI01000004_16117960_16125599	+	19	1	16125896
CI01000004_16138496_16143438	+	10	2	16144133;16144272
CI01000004_16160899_16178772	-	6	1	16160339
CI01000004_16183581_16194877	-	3	1	16183012
CI01000004_16202928_16216455	-	15	3	16202351;16202637;16202693
CI01000004_16346680_16401924	+	3	1	16359281
CI01000004_16490931_16555397	+	7	1	16556009
CI01000004_16626200_16639382	-	99	1	16625920
CI01000004_16641559_16646208	-	6	1	16641390
CI01000004_16869205_16944944	+	9	1	16945689
CI01000004_17122103_17127335	-	39	1	17121873
CI01000004_17313828_17315129	-	34	2	17313052;17313030
CI01000004_17320843_17323478	+	41	2	17323962;17323803
CI01000004_17329122_17345386	-	47	5	17334485;17328158;17332580;17333349;17328177
CI01000004_17368205_17412619	+	14	2	17413537;17417052
CI01000004_17419825_17424299	+	22	1	17424764
CI01000004_17428398_17439651	-	7	1	17427661
CI01000005_00134161_00235512	-	8	1	134144
CI01000005_00871210_00996843	+	6	1	911135
CI01000005_01250101_01298320	-	3	1	1248386
CI01000005_01305536_01308522	+	54	4	1310040;1309561;1305994;1308874
CI01000005_01641148_01646936	+	14	2	1648008;1648248
CI01000005_01648294_01654249	-	9	1	1647887
CI01000005_01795371_01878902	+	51	3	1879477;1803884;1842212
CI01000005_01883894_01899867	-	7	1	1883212
CI01000005_01944678_01957016	-	8	2	1944370;1944218
CI01000005_01966840_01968600	+	2	1	1968970
CI01000005_02163205_02167196	-	4	1	2160217
CI01000005_02312170_02375877	-	29	4	2311640;2311963;2311683;2311148
CI01000005_02619187_02639895	-	7	2	2617280;2618287
CI01000005_02669952_02699226	-	16	3	2667515;2667859;2668845
CI01000005_02700297_02715015	+	6	1	2713161
CI01000005_02846022_02853830	+	35	2	2857091;2856830
CI01000005_02867301_02880721	+	8	3	2881637;2881461;2883438
CI01000005_02885300_02890664	-	2	1	2884920
CI01000005_03097346_03117235	+	14	1	3107183
CI01000005_03163226_03166158	-	4	1	3162605
CI01000005_03317813_03368502	+	16	3	3370569;3259045;3342184
CI01000005_03412228_03417948	-	15	2	3407787;3407882
CI01000005_03423676_03430312	+	58	3	3431308;3431283;3422410
CI01000005_03439939_03442430	-	3	1	3431505
CI01000005_03447497_03448897	+	10	1	3451552
CI01000005_03944039_03979362	+	14	2	3980610;3980398
CI01000005_04073488_04107874	+	8	3	4108858;4082249;4093372
CI01000005_04265065_04289873	+	17	3	4253330;4291254;4293772
CI01000005_04296779_04299727	-	229	6	4296521;4296782;4296117;4295849;4296671;4296751
CI01000005_04443111_04445092	-	10	2	4429142;4430382
CI01000005_04809530_04815597	+	40	2	4815928;4814996
CI01000005_04829696_04837047	-	16	1	4829587
CI01000005_04846823_04854988	+	77	2	4856293;4856178
CI01000005_04883863_04894229	-	20	2	4883051;4882270
CI01000005_05059810_05071818	+	42	2	5073057;5074733
CI01000005_05157829_05163163	-	2	1	5154731
CI01000005_05227162_05227711	+	25	3	5332400;5310639;5330010
CI01000005_05343556_05395924	+	17	1	5414603
CI01000005_05769088_05775489	-	61	7	5745133;5763259;5763537;5763647;5745183;5746507;5745162
CI01000005_05839780_05888414	-	5	1	5838569
CI01000005_05909951_05914160	+	36	4	5915102;5915353;5914360;5914590
CI01000005_05946561_05962719	+	34	5	5961844;5954631;5960816;5961648;5962789
CI01000005_06006736_06010521	-	22	2	6003960;6005175
CI01000005_06043738_06050493	+	31	2	6053509;6053054
CI01000005_06199038_06247505	-	13	3	6198193;6198361;6198549
CI01000005_06331339_06350307	+	19	1	6351945
CI01000005_06354477_06367249	-	5	1	6354255
CI01000005_06491360_06505195	+	2	1	6505457
CI01000005_06609686_06619218	-	5	2	6608064;6609241
CI01000005_06623484_06646729	-	27	1	6623312
CI01000005_06668264_06682593	+	11	1	6681237
CI01000005_06693330_06699068	+	27	2	6702650;6702564
CI01000005_06772433_06793278	-	6	2	6773557;6773930
CI01000005_06901329_06921880	+	23	1	6922483
CI01000005_07018058_07025374	-	3	1	7016825
CI01000005_07330665_07337161	+	8	2	7334817;7334973
CI01000005_07355833_07360372	-	2	1	7349111
CI01000005_07384171_07397440	+	46	2	7397696;7397244
CI01000005_07398684_07399164	-	16	1	7398290
CI01000005_07402067_07403893	+	12	1	7419641
CI01000005_07474381_07477140	+	7	1	7480844
CI01000005_07500131_07513279	+	16	1	7513339
CI01000005_07516913_07529647	+	38	2	7532146;7533117
CI01000005_07552713_07574463	+	10	2	7587706;7590935
CI01000005_07593934_07596058	-	23	1	7593914
CI01000006_00230362_00248968	-	25	3	240246;229147;229943
CI01000006_00278488_00290221	+	23	2	291401;291461
CI01000006_00297085_00312816	+	4	1	315254
CI01000006_00315992_00319208	+	23	2	322511;322535
CI01000006_00322618_00342919	-	6	1	320582
CI01000006_00363989_00372189	+	3	1	374086
CI01000006_00423835_00428157	+	13	1	430904
CI01000006_00431032_00484050	-	32	3	430949;480715;437977
CI01000006_00488543_00492255	-	43	1	488508
CI01000006_00586425_00608567	+	8	1	610595
CI01000006_00612891_00618198	+	8	1	618760
CI01000006_00647015_00654423	+	20	2	654672;654691
CI01000006_00674724_00686031	+	5	2	686222;681149
CI01000006_00766356_00790875	+	11	2	784774;776887
CI01000006_00926597_00930448	+	19	3	931222;931334;931054
CI01000006_00946696_00969588	+	35	1	970691
CI01000006_01007783_01013644	-	3	1	1006858
CI01000006_01032572_01040625	+	12	1	1040797
CI01000006_01149220_01154850	+	8	2	1155171;1155215
CI01000006_01158519_01160763	+	10	2	1160546;1161192
CI01000006_01525438_01530330	+	4	1	1530954
CI01000006_01531182_01543508	-	2	1	1530968
CI01000006_01597661_01606545	-	4	1	1596990
CI01000006_01649163_01661667	+	9	2	1665402;1664147
CI01000006_01666458_01679245	+	10	1	1679934
CI01000006_01680551_01688030	+	5	1	1688667
CI01000006_01695152_01695781	-	35	1	1692111
CI01000006_01712959_01738587	+	25	3	1739385;1723055;1732798
CI01000006_01741474_01759775	-	11	2	1740905;1740592
CI01000006_01778632_01788481	+	22	1	1788628
CI01000006_01825754_01835213	-	24	3	1823688;1823931;1825825
CI01000006_01864365_01882955	-	7	1	1861868
CI01000006_01897638_01904724	-	38	3	1895171;1897524;1897120
CI01000006_01923864_01927117	-	8	2	1918930;1919405
CI01000006_01943602_01960621	+	5	2	1955925;1958307
CI01000006_01965496_01966308	+	7	1	1966706
CI01000006_02000378_02005713	-	10	1	1994049
CI01000006_02018771_02022870	-	2	1	2016122
CI01000006_02134157_02143363	+	6	1	2143718
CI01000006_02157297_02159922	+	8	1	2159988
CI01000006_02241091_02259573	+	4	1	2260248
CI01000006_02262424_02271592	-	14	2	2261905;2261289
CI01000006_02297635_02343401	-	13	1	2295928
CI01000006_02448953_02467739	-	14	1	2447938
CI01000006_02481958_02482821	-	2	1	2481893
CI01000006_02531899_02588907	+	24	3	2591033;2562270;2569034
CI01000006_02617160_02621622	-	4	1	2617451
CI01000006_02634636_02643446	-	20	1	2634303
CI01000006_02648355_02660501	-	132	3	2647730;2646739;2647749
CI01000006_02665949_02677083	+	19	3	2681510;2674682;2681196
CI01000006_02774064_02933983	+	12	1	2945739
CI01000006_03102358_03152576	+	9	2	3154213;3154335
CI01000006_03164803_03183473	+	6	1	3186282
CI01000006_03205005_03228985	-	2	1	3203635
CI01000006_03300379_03312388	-	87	1	3300034
CI01000006_03319103_03319306	+	16	2	3319565;3319735
CI01000006_03319976_03322908	-	3	1	3318436
CI01000006_03327370_03334117	+	5	1	3334845
CI01000006_03335446_03344286	-	35	1	3334845
CI01000006_03350988_03356496	+	7	1	3357175
CI01000006_03379749_03383412	-	3	1	3379737
CI01000006_03412397_03437333	+	43	7	3438411;3398503;3411028;3430235;3438559;3398483;3427520
CI01000006_03451569_03452222	-	13	1	3450526
CI01000006_03555987_03560997	-	2	1	3555631
CI01000006_03607868_03614573	+	11	2	3618225;3614641
CI01000006_03721474_03728658	-	118	3	3724926;3719967;3719885
CI01000006_03734862_03735227	+	16	2	3735757;3735972
CI01000006_03737857_03742809	-	7	1	3736569
CI01000006_03744756_03759381	+	4	1	3760294
CI01000006_03760594_03770397	+	38	7	3770853;3781685;3766562;3770926;3781655;3764645;3770597
CI01000006_03841667_03847765	-	11	1	3840592
CI01000006_03853517_03857679	-	61	3	3852591;3852745;3852610
CI01000006_03883341_03885377	+	2	1	3885720
CI01000006_03893432_03940454	+	30	4	3934883;3936005;3940977;3904446
CI01000006_03941900_03945253	+	21	1	3945703
CI01000006_04100433_04105606	+	8	2	4106119;4106037
CI01000006_04232222_04238240	-	8	1	4230509
CI01000006_04262648_04264650	-	15	1	4262193
CI01000006_04268235_04268891	+	10	1	4269602
CI01000006_04272263_04272907	+	8	2	4273915;4272918
CI01000006_04327754_04330520	-	2	1	4327053
CI01000006_04394840_04398849	-	16	1	4394471
CI01000006_04418319_04451714	+	6	1	4452625
CI01000006_04455069_04463903	+	8	1	4465807
CI01000006_04467086_04477770	+	6	1	4477957
CI01000006_04493236_04507301	+	4	1	4508221
CI01000006_04509718_04523326	+	4	1	4523761
CI01000006_04524286_04525219	-	37	3	4522497;4523961;4522421
CI01000006_04535347_04535742	-	22	1	4535176
CI01000006_04538991_04543506	+	3	1	4543621
CI01000006_04584782_04598738	-	10	2	4585095;4570126
CI01000006_04603018_04626532	-	7	1	4599248
CI01000006_04633525_04639618	-	3	1	4634445
CI01000006_04645532_04679353	-	12	3	4643312;4644438;4662969
CI01000006_04931074_04985139	+	13	2	4986658;4987064
CI01000006_04989318_04992332	+	10	1	4992851
CI01000006_05469329_05478118	+	6	1	5498323
CI01000006_05617900_05693346	+	9	2	5701915;5683999
CI01000006_05821114_05830402	+	5	1	5833172
CI01000006_05870762_05888691	+	38	2	5889152;5888714
CI01000006_05893735_05901666	+	12	3	5901522;5897312;5902037
CI01000006_05903309_05926132	+	28	4	5911534;5912519;5912020;5912098
CI01000006_05931700_05932761	-	2	1	5931192
CI01000006_05933352_05969576	+	7	2	5954294;5970109
CI01000006_05983079_05986929	-	6	1	5982826
CI01000006_05991486_06001268	-	17	5	5991953;5991822;5999972;5991379;5991972
CI01000006_06022411_06025104	-	55	1	6022314
CI01000006_06061727_06090026	-	5	1	6058870
CI01000006_06104927_06109730	+	16	2	6109837;6107757
CI01000006_06122278_06122736	+	4	1	6122769
CI01000006_06150156_06150788	-	7	2	6148562;6149644
CI01000006_06225846_06258303	+	12	2	6259725;6259465
CI01000006_06267132_06269409	+	4	1	6270067
CI01000006_06276720_06284605	-	4	1	6275312
CI01000006_06289413_06296642	+	4	1	6297128
CI01000006_06309877_06316645	-	5	2	6309271;6309182
CI01000006_06418196_06429736	-	2	1	6417996
CI01000006_06432698_06437087	+	2	1	6437610
CI01000006_06438579_06447777	+	12	2	6449396;6450006
CI01000006_06658495_06666257	+	3	1	6666926
CI01000006_06679176_06684406	-	5	1	6674315
CI01000006_06898410_06913888	+	8	2	6872270;6911949
CI01000006_06955035_06961818	+	6	1	6962779
CI01000006_06980488_06985488	-	2	1	6979301
CI01000006_07001011_07007919	-	17	1	6999895
CI01000006_07009672_07015471	-	3	1	7009216
CI01000006_07017274_07027795	-	12	2	7016829;7017081
CI01000006_07032358_07058942	-	3	1	7029936
CI01000006_07167131_07168925	+	38	3	7170537;7169037;7167709
CI01000006_07203185_07207649	+	3	1	7208077
CI01000006_07214841_07222648	+	27	2	7222837;7218517
CI01000006_07223113_07228278	-	117	1	7222992
CI01000006_07231215_07235809	-	18	2	7230682;7231092
CI01000006_07243073_07247934	+	61	1	7248769
CI01000006_07456715_07457332	-	3	1	7456274
CI01000006_07458458_07460310	+	3	1	7461018
CI01000006_07486574_07490054	+	51	4	7490567;7490452;7490288;7490589
CI01000006_07492187_07498391	+	4	1	7498696
CI01000006_07577082_07582303	+	4	1	7583604
CI01000006_07586562_07627355	-	6	2	7585013;7586046
CI01000006_07731668_07752706	-	17	3	7731058;7732250;7748369
CI01000006_07757777_07795187	+	33	1	7796618
CI01000006_07879567_07902271	-	15	3	7879383;7877877;7878011
CI01000006_07960990_07974726	-	5	1	7960331
CI01000006_08002867_08008150	-	12	1	8002610
CI01000006_08009529_08018597	-	3	1	8008511
CI01000006_08025159_08032131	+	20	1	8032634
CI01000006_08222787_08225568	+	11	3	8225756;8219547;8226217
CI01000006_08474273_08474602	-	2	1	8472380
CI01000006_08512030_08512578	-	2	1	8511302
CI01000006_08675642_08697114	-	4	1	8677279
CI01000006_08749304_08751622	-	8	1	8747941
CI01000006_08757702_08765273	+	14	1	8766811
CI01000006_09004949_09014310	+	25	4	9015138;9015694;9016977;9015015
CI01000006_09019351_09023876	-	23	2	9017048;9018128
CI01000006_09066050_09070383	+	3	1	9070600
CI01000006_09161066_09181709	-	10	1	9159352
CI01000006_09282220_09315540	-	70	8	9280924;9281165;9280348;9281245;9279063;9286094;9281367;9281447
CI01000006_09320331_09321778	+	18	2	9325600;9325212
CI01000006_09326410_09330229	-	16	1	9326220
CI01000006_09330816_09334587	-	2	1	9330605
CI01000006_09338560_09342684	-	5	1	9338252
CI01000006_09836923_09844045	+	14	3	9846170;9833935;9845067
CI01000006_09891107_09897750	+	5	1	9899044
CI01000006_09918611_09921465	+	3	1	9923836
CI01000006_10096004_10116009	-	12	3	10095534;10095841;10093145
CI01000006_10137964_10143809	-	5	1	10133194
CI01000006_10152518_10154866	-	3	1	10151947
CI01000006_10156167_10157125	-	4	1	10155542
CI01000006_10157899_10159258	-	5	1	10157717
CI01000006_10211545_10223229	-	3	1	10211416
CI01000006_10363884_10364804	+	5	1	10480899
CI01000006_10453630_10483241	-	7	1	10472750
CI01000006_10775003_10781543	+	8	1	10781669
CI01000006_10921053_11064211	+	3	1	11002495
CI01000006_11143743_11157316	+	5	1	11158609
CI01000006_11320839_11338355	-	50	3	11316260;11314787;11314806
CI01000006_11362605_11384441	+	16	2	11385114;11385817
CI01000006_11388077_11391485	-	6	2	11387206;11387482
CI01000006_11395393_11412606	+	10	1	11411252
CI01000006_11469982_11473164	+	2	1	11473638
CI01000006_11476139_11503761	+	7	2	11503430;11504956
CI01000006_11651067_11653761	-	8	1	11650904
CI01000006_11659293_11664444	-	10	2	11657025;11658689
CI01000006_11672314_11695885	-	6	1	11670609
CI01000006_11704767_11714559	+	73	3	11708184;11708263;11709110
CI01000006_11715016_11740679	-	45	1	11714688
CI01000006_12242654_12249350	+	37	5	12249874;12249303;12248692;12249154;12249579
CI01000006_12252567_12267751	-	20	1	12251920
CI01000006_12274550_12280868	-	12	2	12273072;12273102
CI01000006_12289635_12293874	-	8	1	12288752
CI01000006_12348300_12348961	-	3	1	12346245
CI01000006_12352899_12370703	-	14	2	12352190;12353129
CI01000006_12380830_12394437	-	10	3	12379186;12379297;12379324
CI01000006_12447621_12461167	+	184	7	12463499;12462499;12462606;12463479;12462731;12462583;12463581
CI01000006_12520122_12540383	-	9	1	12507890
CI01000006_12569291_12581457	-	146	2	12569210;12569232
CI01000006_12583905_12591335	-	3	1	12583769
CI01000006_12592270_12606447	+	7	2	12596110;12602426
CI01000006_12608120_12620040	+	5	1	12646445
CI01000006_12684154_12695960	+	2	1	12696417
CI01000006_12697606_12714750	-	3	1	12697113
CI01000006_12718517_12732483	-	2	1	12715826
CI01000006_12764729_12782405	+	3	1	12791825
CI01000006_12808989_12841786	+	10	1	12844242
CI01000006_12891987_12901219	-	4	1	12890341
CI01000006_12938306_12951818	-	24	1	12937339
CI01000007_00036032_00038173	+	15	3	40187;39877;41404
CI01000008_00232767_00300614	-	4	1	231377
CI01000008_00480868_00502381	-	6	1	466564
CI01000008_00563966_00626932	+	19	3	627518;582237;599278
CI01000008_00628389_00635920	+	20	1	636059
CI01000008_01049703_01053618	-	2	1	1051492
CI01000008_01088421_01104952	-	8	1	1085681
CI01000008_01129285_01138408	+	13	1	1138961
CI01000008_01141528_01145824	-	13	1	1139908
CI01000008_01233722_01248407	+	5	1	1248895
CI01000008_01363511_01364455	+	5	1	1366674
CI01000008_01441164_01449890	+	3	1	1450063
CI01000008_01518252_01528081	-	19	2	1517624;1517767
CI01000008_01552443_01563852	-	15	1	1552206
CI01000008_01735104_01751161	-	7	1	1732740
CI01000008_01933405_01951274	-	14	2	1933310;1947317
CI01000008_02244398_02275244	-	4	1	2271586
CI01000008_02294137_02296480	-	9	1	2291185
CI01000008_02298088_02310323	-	18	1	2297171
CI01000008_02374861_02379429	-	2	1	2374254
CI01000008_02381036_02387291	-	20	2	2379700;2379753
CI01000008_02395925_02400304	+	11	2	2404137;2400514
CI01000008_02407125_02411898	-	13	4	2406578;2406064;2406784;2405814
CI01000008_02426713_02440284	-	15	1	2422765
CI01000008_02443425_02449489	+	51	1	2449544
CI01000008_02465004_02467649	+	2	1	2468493
CI01000008_02472654_02490741	+	11	3	2496046;2474478;2490221
CI01000008_02492407_02497767	-	9	2	2492673;2493251
CI01000008_02508319_02508705	+	66	3	2509622;2509603;2508779
CI01000008_02511107_02513248	+	4	1	2513360
CI01000008_02600385_02605216	-	12	4	2600039;2597080;2598995;2600917
CI01000009_00222702_00228950	-	10	2	222363;221579
CI01000009_00242093_00247335	+	6	1	247616
CI01000009_00300778_00315275	+	4	1	316202
CI01000009_00326208_00333904	+	6	3	329387;333949;334464
CI01000009_00541592_00545933	+	3	1	546917
CI01000009_00547369_00551459	+	8	1	552774
CI01000009_00555224_00573856	-	6	1	552736
CI01000009_00622720_00644844	-	8	1	621675
CI01000009_00671787_00683080	-	6	1	671657
CI01000009_00685027_00692267	-	7	2	684540;687152
CI01000009_00761898_00767155	-	6	1	761132
CI01000009_00805606_00808374	+	4	1	810205
CI01000009_00852319_00853083	+	3	1	853627
CI01000009_00863406_00870786	-	6	1	865605
CI01000009_00884784_00892234	-	2	1	884461
CI01000009_00895893_00912998	-	7	2	895413;906820
CI01000009_00913995_00916434	+	3	1	916833
CI01000009_00920570_00955979	+	8	1	957794
CI01000009_01034561_01035452	+	16	4	1033076;1021545;1036678;1055520
CI01000009_01264011_01272894	-	6	2	1270188;1270659
CI01000009_01351236_01380055	+	12	3	1329382;1380073;1380301
CI01000009_01394603_01397604	-	14	2	1393585;1393704
CI01000009_01402330_01407372	+	29	1	1406144
CI01000009_01550846_01564109	-	4	1	1550772
CI01000009_01596212_01681960	-	9	1	1595577
CI01000009_01743393_01795392	-	9	1	1742075
CI01000009_01897343_01919208	+	32	2	1919535;1904355
CI01000009_01954952_01964842	-	74	3	1954541;1953848;1954808
CI01000009_01966898_01976924	+	16	1	1978256
CI01000009_01981245_01988092	-	77	3	1979981;1980670;1980793
CI01000009_01990700_01991267	+	13	2	1991406;1991973
CI01000009_01993176_01999494	+	5	1	1999888
CI01000009_02028234_02100154	+	19	3	2097879;2101167;2102816
CI01000009_02167959_02200058	-	5	1	2164858
CI01000009_02228671_02232977	-	56	3	2227571;2228051;2227080
CI01000009_02233367_02235148	+	7	1	2235807
CI01000009_02327693_02335035	-	5	1	2329707
CI01000009_02358636_02361913	-	38	2	2358252;2358458
CI01000009_02499173_02519062	+	3	1	2521223
CI01000009_02572388_02587828	+	40	4	2588162;2589454;2588207;2589432
CI01000009_02591882_02593586	-	104	1	2591854
CI01000009_02601021_02609375	+	70	5	2611545;2612146;2611991;2611582;2609369
CI01000009_02667840_02668883	+	3	1	2668992
CI01000009_02674026_02678655	+	5	1	2681851
CI01000009_02844171_02861309	-	14	1	2842241
CI01000009_02885473_02893975	-	3	1	2884334
CI01000009_02916137_02917550	-	2	1	2915623
CI01000009_02918681_02973307	+	8	2	2933904;2974262
CI01000009_03123137_03137452	+	6	1	3137821
CI01000009_03140599_03143635	-	6	1	3137953
CI01000009_03145417_03159851	+	66	4	3155628;3155679;3159874;3159953
CI01000009_03171440_03194494	-	13	2	3170523;3170853
CI01000009_03202999_03207060	+	15	4	3207650;3207439;3208641;3207761
CI01000009_03226613_03234223	-	18	2	3225764;3225578
CI01000009_03235111_03242103	-	8	1	3234442
CI01000009_03244366_03259106	-	4	1	3243833
CI01000009_03301176_03305406	+	13	1	3306605
CI01000009_03313112_03329470	+	5	1	3330046
CI01000009_03335503_03355421	+	6	2	3353773;3357028
CI01000009_03591700_03598877	-	33	1	3591417
CI01000009_03599584_03602070	-	10	1	3599336
CI01000009_03614390_03616151	-	6	1	3613782
CI01000009_03622269_03631417	-	3	1	3621391
CI01000009_03650884_03661357	+	13	3	3662467;3662401;3662260
CI01000009_03689901_03697052	+	10	3	3697491;3688909;3698933
CI01000009_03699312_03715114	-	85	3	3698673;3697588;3698692
CI01000009_03724620_03726787	+	7	1	3727404
CI01000009_04168077_04171609	+	16	2	4175038;4168629
CI01000009_04188754_04191658	+	16	1	4192740
CI01000009_04218049_04229604	+	36	4	4229805;4231482;4229944;4231045
CI01000009_04738315_04741396	-	21	1	4737369
CI01000009_04758013_04761749	+	8	3	4761993;4759969;4761859
CI01000009_04763889_04769573	+	8	2	4771083;4770621
CI01000009_04965404_04975323	+	27	3	4976412;4975768;4975716
CI01000009_04987804_05029077	+	27	3	5030756;5000803;5009049
CI01000009_05194517_05218620	+	26	1	5255912
CI01000009_05367161_05370504	-	40	3	5365827;5365923;5366607
CI01000009_05502414_05506275	+	75	3	5508782;5502960;5504038
CI01000009_05513478_05515588	-	8	2	5512949;5513133
CI01000009_05761849_05767932	+	2	1	5769118
CI01000009_05772094_05781990	+	24	4	5782240;5782434;5782605;5784895
CI01000009_05784097_05785842	-	5	1	5782626
CI01000009_05798886_05836104	-	8	1	5796407
CI01000009_05844758_05855489	-	35	1	5844110
CI01000009_05949578_05961385	-	15	4	5947831;5948133;5947665;5948153
CI01000009_05968963_05974380	+	11	2	5974851;5974764
CI01000009_05977117_05981366	-	16	1	5976096
CI01000009_05983361_05989883	+	6	1	5990462
CI01000009_05994558_06000514	-	3	1	5993810
CI01000009_06212264_06213131	+	4	1	6213831
CI01000009_06891877_06908223	-	6	1	6893472
CI01000009_06913437_06917631	-	35	2	6912448;6913295
CI01000009_07064060_07084764	-	32	3	7063664;7063806;7107944
CI01000009_07111833_07115320	+	12	1	7110675
CI01000009_07316335_07346664	+	15	2	7350045;7299938
CI01000009_07361747_07377615	+	11	1	7383417
CI01000009_07383927_07391805	-	164	2	7382946;7382966
CI01000009_07392574_07395739	+	2	1	7396450
CI01000009_07490344_07493862	+	2	1	7494078
CI01000009_07555667_07623149	+	13	2	7625408;7625430
CI01000009_07625693_07637462	-	4	1	7624380
CI01000009_08027345_08040961	+	10	1	8041001
CI01000009_08045921_08048630	+	5	1	8049056
CI01000009_08058976_08066474	-	28	6	8058531;8059892;8058571;8058332;8058430;8058451
CI01000009_08121789_08159923	-	23	3	8120704;8126777;8124199
CI01000009_08186704_08193700	+	3	1	8194838
CI01000009_08203196_08206596	+	3	1	8207415
CI01000009_08283637_08293491	-	48	1	8287621
CI01000009_08303379_08307552	+	6	1	8307883
CI01000009_08337497_08351090	-	9	1	8336771
CI01000009_08352876_08361244	+	5	1	8361074
CI01000009_08363231_08372375	-	11	2	8362110;8362246
CI01000009_08376343_08388402	+	8	1	8389624
CI01000009_08389932_08402359	-	57	4	8396211;8389620;8391395;8391763
CI01000009_08404846_08408838	+	20	1	8409358
CI01000009_08425414_08428737	+	10	1	8429989
CI01000009_08632210_08646938	+	10	2	8630615;8648051
CI01000009_08728451_08736059	+	26	3	8736290;8736065;8736115
CI01000009_08863308_08868625	+	7	1	8869144
CI01000009_08870258_08879256	-	3	1	8870357
CI01000009_08882412_08884827	-	6	1	8881498
CI01000009_08930289_08935481	-	6	1	8928737
CI01000009_08955749_09012630	+	51	3	9013286;9013071;8972295
CI01000009_09014504_09031053	-	3	1	9014216
CI01000009_09103888_09112675	-	36	1	9102343
CI01000009_09125671_09199937	-	4	1	9120638
CI01000009_09390390_09394996	+	5	1	9395487
CI01000009_09435601_09439347	+	50	8	9443539;9452330;9443502;9443625;9428694;9440120;9447233;9443677
CI01000009_09490460_09493598	+	56	3	9494564;9494458;9492397
CI01000009_09494831_09498396	-	6	2	9494486;9494732
CI01000009_09502714_09505047	-	10	1	9500364
CI01000009_09507352_09522340	-	6	2	9509333;9505827
CI01000009_09644689_09665350	-	2	1	9645551
CI01000009_09685457_09693885	+	6	2	9694505;9692478
CI01000009_09700487_09709797	+	5	2	9702802;9711086
CI01000009_09716074_09733349	+	5	1	9734391
CI01000009_09836011_09846297	-	6	1	9832469
CI01000009_09853929_09854476	+	2	1	9854803
CI01000009_09878612_09881564	+	16	2	9884403;9884209
CI01000009_09884586_09891558	-	6	2	9883765;9884074
CI01000009_09900049_09906784	-	23	1	9899703
CI01000009_09908895_09911939	-	4	1	9908696
CI01000009_09952526_09962840	+	7	1	9963048
CI01000009_09967529_09989449	+	5	1	9990404
CI01000009_10089124_10102162	-	38	2	10088975;10089181
CI01000009_10103558_10119209	+	12	1	10124818
CI01000009_10149267_10242850	-	3	1	10241630
CI01000009_10305247_10317487	-	9	1	10305176
CI01000009_10355985_10360375	-	8	1	10355707
CI01000009_10445879_10449126	+	9	2	10453151;10451678
CI01000009_10477699_10485965	+	10	1	10487366
CI01000009_10631280_10637275	-	96	2	10631080;10629978
CI01000009_11573561_11616345	-	5	1	11572773
CI01000009_11660386_11668299	-	5	1	11659334
CI01000009_11669960_11702667	+	9	1	11703729
CI01000009_11707091_11707360	-	7	1	11705417
CI01000009_11728865_11759677	-	2	1	11728745
CI01000009_11761868_11765848	+	7	1	11766834
CI01000009_11792162_11799153	-	5	2	11791667;11795204
CI01000009_11803818_11808988	+	127	3	11810854;11810679;11810559
CI01000009_11812069_11833136	-	21	1	11811970
CI01000009_11835682_11873220	+	19	1	11858061
CI01000009_11947288_11963040	-	5	1	11941142
CI01000009_11993879_12004644	+	5	1	12005149
CI01000009_12007202_12021667	-	13	2	12006752;12006546
CI01000009_12050866_12109305	+	8	2	12111557;12111799
CI01000009_12130688_12146560	+	21	3	12147117;12148532;12147148
CI01000009_12351325_12366549	+	13	2	12368582;12371995
CI01000009_12432736_12435509	+	2	1	12436012
CI01000009_12531562_12540003	-	71	5	12517332;12517011;12517262;12516603;12517093
CI01000009_12646484_12653748	+	11	1	12656435
CI01000009_12659018_12693857	-	12	2	12657960;12658510
CI01000009_12711691_12713525	-	5	1	12711566
CI01000009_12715240_12852745	-	67	10	12715222;12717898;12720128;12720319;12714148;12718548;12757208;12766575;12719307;12719400
CI01000009_13273365_13305127	-	18	1	13273050
CI01000009_13394582_13476351	+	7	2	13444221;13444447
CI01000009_13549003_13580198	+	10	2	13584760;13584554
CI01000009_13667246_13668040	-	18	2	13666255;13666429
CI01000009_13696525_13718933	+	20	1	13722891
CI01000009_13752424_13753460	+	7	1	13759081
CI01000009_13761020_13794137	-	11	2	13759749;13773962
CI01000009_13884165_13939556	+	34	3	13939696;13940626;13924764
CI01000009_13942733_13946356	+	2	1	13947243
CI01000009_13990326_14004387	-	24	2	13989713;13990360
CI01000009_14012800_14024940	-	5	1	14011941
CI01000009_14342067_14344332	-	11	1	14341979
CI01000009_14976078_14977321	+	2	1	14976561
CI01000009_15637754_15643935	+	7	2	15646195;15642964
CI01000009_15654061_15662554	-	47	2	15646827;15646655
CI01000009_15667251_15668333	+	29	1	15670216
CI01000009_15726357_15736168	-	28	2	15726141;15726050
CI01000009_15872202_15973125	+	14	1	15973226
CI01000010_00335493_00356496	-	10	3	335032;333573;335281
CI01000010_00367694_00371294	+	2	1	372550
CI01000010_00517865_00522058	-	5	1	517497
CI01000010_00553512_00562038	-	3	1	554635
CI01000010_00797362_00800297	+	35	1	802797
CI01000010_00861290_00870510	-	4	2	860037;860061
CI01000010_00892258_00898466	+	17	3	900101;899118;899787
CI01000010_00924389_00928340	+	9	2	932253;932158
CI01000010_00946586_00947327	+	56	1	947597
CI01000010_00952202_00958971	-	2	1	951520
CI01000010_01046137_01048306	+	14	2	1049000;1048536
CI01000010_01064881_01066044	-	6	2	1064227;1061209
CI01000010_01146061_01150177	-	7	1	1143310
CI01000010_01156828_01164899	-	13	2	1155488;1156770
CI01000010_01202099_01209001	+	3	1	1210380
CI01000010_01213593_01220154	-	10	2	1212925;1213028
CI01000010_01227374_01232982	+	11	2	1234591;1234175
CI01000010_01235831_01238043	+	5	1	1238662
CI01000010_01239096_01245966	+	42	1	1246008
CI01000010_01274112_01288620	+	2	1	1275975
CI01000010_01299770_01313065	+	11	1	1313575
CI01000010_01382147_01388079	+	15	1	1387320
CI01000010_01608554_01619702	-	10	2	1606711;1607758
CI01000010_01627968_01643007	-	5	1	1626225
CI01000010_01645158_01697110	-	4	2	1645302;1644734
CI01000010_01766564_01771836	-	372	5	1765952;1765984;1766218;1765563;1766003
CI01000010_01776818_01781561	+	4	1	1781920
CI01000010_01791138_01795057	+	2	1	1795296
CI01000010_01796914_01801139	+	56	2	1801973;1799735
CI01000010_01862707_01865958	-	5	1	1861169
CI01000010_01908799_01921276	-	10	1	1903850
CI01000010_01928719_01933666	+	9	1	1934252
CI01000010_01954571_01961365	+	26	5	1962078;1961809;1961731;1959224;1961774
CI01000010_01978626_01980737	+	32	2	1980863;1972472
CI01000010_01991180_01993822	-	3	1	1990230
CI01000010_02007718_02025670	+	10	2	2027310;2009413
CI01000010_02028596_02034682	+	13	1	2035020
CI01000010_02041840_02050939	-	3	1	2040975
CI01000010_02094715_02126321	-	12	2	2093730;2104619
CI01000010_02135354_02137797	+	9	1	2138947
CI01000010_02145096_02161603	-	32	4	2143300;2145377;2152023;2151154
CI01000010_02193389_02204510	+	3	1	2208189
CI01000010_02208481_02210271	-	3	1	2208193
CI01000010_02218611_02222195	+	11	1	2222717
CI01000010_02224773_02226852	-	8	1	2224637
CI01000010_02240627_02242950	+	3	1	2243411
CI01000010_02243991_02251195	+	16	1	2251709
CI01000010_02256519_02261172	+	12	2	2259274;2258970
CI01000010_02277606_02282462	+	3	1	2282648
CI01000010_02284380_02287967	-	16	3	2283937;2284016;2283767
CI01000010_02293642_02296727	+	8	1	2296887
CI01000010_02302972_02307042	+	2	1	2307882
CI01000010_02337362_02393445	-	4	1	2392053
CI01000010_02459092_02463170	-	8	1	2452595
CI01000010_02527705_02527980	+	16	4	2531832;2527448;2528896;2529674
CI01000010_02530251_02538713	-	132	5	2528958;2528999;2537667;2538896;2527068
CI01000010_02541658_02543520	+	2	1	2549285
CI01000010_02550603_02551020	-	5	1	2546220
CI01000010_02643660_02652177	+	22	3	2652670;2652698;2650263
CI01000010_02687448_02702693	-	26	2	2685674;2686712
CI01000010_02811624_02819542	-	2	1	2811257
CI01000010_02821021_02827050	+	20	1	2825089
CI01000010_02847074_02911612	+	7	2	2912267;2854710
CI01000010_02998602_02999708	-	5	1	2997850
CI01000010_03025386_03030144	-	14	1	3024260
CI01000010_03033615_03059357	-	6	2	3031745;3032420
CI01000010_03101723_03103968	-	5	1	3100576
CI01000010_03109809_03114298	-	17	2	3109232;3108700
CI01000010_03116123_03125761	+	8	1	3126628
CI01000010_03204475_03207149	-	18	2	3204046;3204065
CI01000010_03266931_03270717	+	15	1	3271131
CI01000010_03273559_03278060	+	6	1	3280735
CI01000010_03283444_03291108	+	4	1	3294044
CI01000010_03320340_03346243	+	6	1	3328892
CI01000010_03455472_03466444	+	27	2	3469256;3459124
CI01000010_03483057_03492616	+	4	1	3494057
CI01000010_03494576_03500309	-	5	1	3494168
CI01000010_03504678_03509756	+	15	2	3514614;3514804
CI01000010_03532494_03537374	+	15	2	3538032;3538466
CI01000010_03549798_03555625	+	4	1	3556851
CI01000010_03557384_03566580	-	12	1	3556914
CI01000010_03577980_03589314	+	6	1	3589733
CI01000010_03684496_03695503	+	9	1	3694155
CI01000010_03882122_03883663	+	2	1	3884144
CI01000010_03890095_03899058	-	10	1	3886387
CI01000010_03902240_03911029	+	3	1	3911488
CI01000010_03915860_03918633	+	4	1	3919511
CI01000010_03920171_03935066	+	6	1	3935976
CI01000010_04025764_04026729	+	3	1	4028121
CI01000010_04028461_04031710	-	6	1	4027283
CI01000010_04046204_04137642	+	13	2	4148142;4089630
CI01000010_04165584_04232583	+	51	5	4232827;4233948;4232807;4167275;4209481
CI01000010_04426092_04431357	-	8	1	4425657
CI01000010_04597295_04608873	-	3	1	4598621
CI01000010_04612793_04613017	-	3	1	4612449
CI01000010_04614357_04631136	+	4	1	4623402
CI01000010_04640858_04683752	+	15	2	4679019;4674125
CI01000010_04696294_04717129	+	17	5	4722950;4719918;4717962;4718283;4722922
CI01000010_04735645_04749008	+	3	1	4751908
CI01000010_04753467_04770912	+	8	2	4755960;4759608
CI01000010_04803003_04849985	+	17	1	4860345
CI01000010_05451275_05454147	-	12	1	5450955
CI01000010_05538251_05562058	-	12	1	5537761
CI01000010_05819188_05855120	+	12	2	5857020;5852559
CI01000010_05859214_05887437	+	4	1	5888281
CI01000010_05921406_05962819	-	5	1	5921110
CI01000010_06043120_06058750	+	8	3	6059445;6059477;6059562
CI01000010_06062478_06073546	+	10	1	6073812
CI01000010_06074779_06076207	+	8	2	6076404;6076290
CI01000010_06080203_06081963	+	28	1	6083526
CI01000010_06083696_06089271	-	5	2	6083350;6083538
CI01000010_06102935_06103344	+	6	1	6104584
CI01000010_06116623_06143372	+	14	3	6143681;6144010;6144076
CI01000010_06146390_06152584	+	3	1	6152910
CI01000010_06166731_06172965	+	166	3	6173161;6173019;6167272
CI01000010_06180084_06216445	-	5	1	6173058
CI01000010_06253230_06263855	-	9	1	6252351
CI01000010_06456276_06481282	-	9	2	6441494;6441633
CI01000010_06484929_06492872	+	6	1	6493624
CI01000010_06555371_06569299	+	15	2	6568710;6560162
CI01000010_06588155_06615737	-	19	1	6587205
CI01000010_06690142_06698430	-	6	1	6688401
CI01000010_06704532_06716191	-	16	1	6703579
CI01000010_06720407_06725929	+	7	1	6727039
CI01000010_06731227_06734221	+	3	1	6734931
CI01000010_06855220_06945434	+	8	1	6945723
CI01000010_06978661_07003520	+	2	1	7005059
CI01000010_07051047_07053923	-	2	1	7050775
CI01000010_07135276_07196633	-	7	2	7133929;7159791
CI01000010_07308816_07316483	+	12	2	7317571;7318115
CI01000010_07370410_07391500	+	4	1	7398125
CI01000010_07528012_07533124	-	4	1	7527090
CI01000010_07548433_07582538	+	5	1	7582721
CI01000010_07585200_07599766	+	6	2	7600031;7594990
CI01000010_07601748_07624518	+	49	8	7614596;7620557;7620996;7613146;7620486;7624812;7613596;7614732
CI01000010_07630045_07635781	+	7	1	7637346
CI01000010_07649121_07654390	+	4	1	7656278
CI01000010_07658403_07671809	+	25	1	7672139
CI01000010_07675656_07694771	+	10	2	7695036;7695466
CI01000010_07702553_07734537	+	25	3	7735983;7729115;7729215
CI01000010_07745711_07755280	+	12	1	7755474
CI01000010_07758998_07771497	-	7	1	7757794
CI01000010_07953243_07995292	-	2	1	7947144
CI01000010_08015262_08018732	-	50	1	8013946
CI01000010_08293951_08338893	-	4	1	8289363
CI01000010_08361529_08372812	+	6	1	8378341
CI01000010_08416488_08564037	+	6	1	8457398
CI01000010_08642328_08681400	+	57	6	8683347;8684825;8683235;8684249;8681703;8685332
CI01000010_08694007_08717153	-	88	3	8690190;8690344;8690535
CI01000010_08725595_08733769	-	5	1	8721953
CI01000010_08740418_08742300	-	20	1	8739119
CI01000010_08745022_08776416	-	14	2	8744584;8771020
CI01000010_08780538_08783770	-	5	1	8778309
CI01000010_08836289_08837480	-	3	1	8836139
CI01000010_08838430_08843142	+	5	2	8843737;8843496
CI01000010_08846524_08862740	-	8	1	8843955
CI01000010_08953769_08962470	-	8	1	8953433
CI01000010_08974808_08993509	+	12	2	8998943;8979307
CI01000010_09008474_09031335	-	4	1	9008015
CI01000010_09130092_09150003	-	3	1	9127308
CI01000010_09237972_09246695	-	9	1	9237617
CI01000010_09250186_09256469	+	2	1	9256641
CI01000010_09369414_09373102	+	8	2	9379991;9377901
CI01000010_09419805_09425905	+	2	1	9427182
CI01000010_09470635_09473679	-	22	1	9468723
CI01000010_09535652_09553069	-	2	1	9534401
CI01000010_09607487_09613991	-	24	2	9606648;9606671
CI01000010_09630613_09678464	+	17	4	9684848;9685746;9680491;9680569
CI01000010_09684155_09707564	-	14	1	9682792
CI01000010_09902329_09911570	+	18	2	9912959;9911919
CI01000010_09931122_09947862	-	21	1	9930923
CI01000010_09956888_09973579	-	11	2	9956606;9972857
CI01000010_09982626_09991332	-	11	1	9982010
CI01000010_10003941_10010851	-	21	2	10002311;10002202
CI01000010_10019001_10019648	+	24	1	10020747
CI01000010_10035966_10045847	-	6	1	10035112
CI01000010_10047068_10049049	+	10	1	10050107
CI01000010_10051106_10054840	-	7	2	10050114;10050759
CI01000010_10056185_10059337	+	15	1	10060663
CI01000010_10124201_10127731	-	2	1	10123572
CI01000010_10232696_10237520	-	34	3	10231857;10231960;10230958
CI01000010_10244595_10251464	-	23	1	10243591
CI01000010_10894958_10954990	-	4	2	10893947;10894118
CI01000010_11018221_11023620	-	5	1	11017623
CI01000010_11024631_11032415	-	22	1	11024187
CI01000010_11033322_11076878	+	7	2	11063971;11077277
CI01000010_11096556_11108447	+	4	1	11109568
CI01000010_11126540_11144038	+	3	1	11148483
CI01000010_11257620_11264745	-	24	4	11256215;11255391;11257643;11255908
CI01000010_11271806_11312993	-	53	2	11271324;11297640
CI01000010_11358130_11360641	-	3	1	11357792
CI01000010_11424759_11446706	-	3	1	11423559
CI01000010_11789948_11805309	-	4	1	11787732
CI01000010_11815857_11846058	-	4	1	11812403
CI01000010_11862180_11868018	+	6	1	11869079
CI01000010_11871033_11873848	+	7	1	11875200
CI01000010_11876103_11878638	+	41	2	11879453;11879282
CI01000010_11887943_11902983	-	6	1	11884640
CI01000010_11911112_11920158	+	55	1	11920659
CI01000010_11921730_11928107	+	64	1	11928132
CI01000010_11929215_11933223	-	14	1	11928973
CI01000010_12052231_12055493	+	17	1	12056112
CI01000010_12057600_12088117	-	15	2	12056724;12056211
CI01000010_12110651_12120420	+	12	2	12121430;12122486
CI01000010_12163141_12176029	+	13	1	12177831
CI01000010_12208194_12226002	+	6	1	12226980
CI01000010_12231394_12235487	-	6	1	12230569
CI01000011_00100970_00124107	+	9	2	125728;127430
CI01000011_00144122_00157897	-	17	1	142997
CI01000012_00095178_00097740	-	4	1	94216
CI01000012_00340814_00363240	-	7	3	326917;328891;328996
CI01000012_00863269_00864644	-	2	1	861549
CI01000012_01240945_01242653	-	6	1	1238598
CI01000012_01322824_01387494	+	15	2	1288410;1356233
CI01000012_01452947_01472013	+	5	1	1472518
CI01000012_01489297_01490202	-	3	1	1488812
CI01000012_01544952_01581427	+	8	1	1593215
CI01000012_01601665_01604244	-	2	1	1600141
CI01000012_01671522_01672166	+	4	1	1680176
CI01000012_01677949_01691893	-	20	2	1677884;1677654
CI01000012_01698932_01719811	+	5	2	1701730;1720437
CI01000012_02251322_02337964	-	6	1	2245324
CI01000012_02389469_02394443	+	3	1	2392050
CI01000012_02395816_02404347	-	8	1	2394751
CI01000012_02507678_02521107	+	3	1	2515283
CI01000012_02614955_02631276	-	81	3	2613863;2615921;2614847
CI01000012_02641833_02651606	+	4	1	2651981
CI01000012_02663225_02675005	+	6	1	2675506
CI01000012_02813455_02824934	-	12	2	2809686;2811657
CI01000012_02884547_02903687	+	3	1	2904878
CI01000012_03172201_03172736	-	3	1	3171818
CI01000012_03292460_03316923	-	7	2	3292151;3306784
CI01000012_03327683_03341200	-	12	3	3326771;3327376;3326046
CI01000012_03357081_03369647	-	10	3	3356128;3356106;3367283
CI01000012_04048205_04049218	-	5	1	4046252
CI01000012_04404769_04419096	-	7	2	4404312;4410355
CI01000012_04488201_04489863	+	4	1	4490036
CI01000012_04514814_04539220	+	3	1	4540952
CI01000012_04551570_04571150	+	5	1	4574423
CI01000012_04578508_04582452	+	8	1	4583553
CI01000012_04595199_04620295	+	17	3	4623263;4624404;4624381
CI01000012_04722087_04836261	+	15	1	4837593
CI01000012_04926292_04930302	-	18	2	4924971;4924580
CI01000012_04939174_04962741	+	9	2	4966341;4946853
CI01000012_05006941_05018373	+	7	1	5019223
CI01000012_05022143_05030697	-	4	1	5021729
CI01000012_05067336_05074406	+	3	1	5079101
CI01000012_05085822_05090635	+	3	1	5090923
CI01000012_05094462_05108315	+	6	1	5109716
CI01000012_05131253_05139664	-	29	4	5130171;5137915;5129922;5137741
CI01000012_05143891_05154080	+	10	2	5154965;5146991
CI01000012_05159183_05163128	+	5	1	5164166
CI01000012_05177587_05180517	+	38	3	5181054;5180905;5178689
CI01000012_05262254_05301347	+	58	2	5302202;5302124
CI01000012_05344320_05385222	+	7	1	5385918
CI01000012_05425849_05469157	+	358	4	5483824;5483202;5470110;5484022
CI01000012_05495596_05510317	+	13	2	5510795;5493141
CI01000012_05523886_05527548	+	3	1	5529730
CI01000012_05565127_05567009	+	4	1	5567920
CI01000012_05648602_05650699	+	6	1	5651213
CI01000012_05659039_05669397	+	13	1	5669473
CI01000012_05680930_05690904	-	8	1	5678644
CI01000012_05708007_05735678	+	19	2	5737253;5704042
CI01000012_05738968_05745791	-	19	1	5736932
CI01000012_05748899_05754466	+	15	3	5755274;5754616;5755069
CI01000012_05757115_05758767	-	3	1	5756821
CI01000012_05761654_05801725	-	36	6	5760128;5793910;5760896;5775860;5794161;5760619
CI01000012_05810254_05833540	-	8	1	5810041
CI01000012_05909453_05916000	+	4	1	5917433
CI01000012_05988471_06021245	-	13	3	5988226;5987951;6017231
CI01000012_06208439_06217101	+	3	1	6219316
CI01000012_06334114_06368535	+	18	3	6369673;6369110;6369230
CI01000012_06380300_06388370	+	5	1	6389022
CI01000012_06441231_06476986	+	10	1	6477800
CI01000012_06651665_06682236	+	4	1	6651889
CI01000012_06826817_06842273	+	6	1	6833211
CI01000012_07038865_07063702	+	14	2	7065500;7065528
CI01000012_07092852_07097731	-	5	1	7092469
CI01000012_07104155_07105373	+	18	1	7105832
CI01000012_07108281_07109521	+	7	2	7109935;7110427
CI01000012_07120539_07126148	+	38	3	7127543;7127454;7127380
CI01000012_07136101_07161117	+	20	1	7161568
CI01000012_07164949_07166936	-	11	1	7164611
CI01000012_07379927_07381734	-	3	1	7376209
CI01000012_07388341_07401600	-	3	1	7385152
CI01000012_07401962_07405598	+	4	1	7405945
CI01000012_07409605_07427042	+	12	1	7427529
CI01000012_07429147_07434790	+	15	2	7435228;7435735
CI01000012_07441851_07459661	+	18	2	7445178;7449907
CI01000012_07497278_07501713	+	3	1	7502596
CI01000012_07509419_07535325	+	21	2	7536219;7536790
CI01000012_07537907_07544112	-	5	2	7537530;7537039
CI01000012_07548354_07550668	+	7	2	7551404;7553005
CI01000012_07556881_07563284	-	29	2	7556084;7561065
CI01000012_07566408_07581870	+	8	2	7573317;7582709
CI01000012_07678377_07700760	+	19	2	7703695;7693163
CI01000012_07705100_07707005	-	3	1	7703934
CI01000012_07769675_07800004	+	4	1	7800260
CI01000012_08156754_08159438	-	2	1	8156057
CI01000012_08264407_08270366	+	20	1	8270564
CI01000012_08376626_08388293	-	9	2	8377472;8376603
CI01000012_08399430_08416750	-	10	2	8398998;8398852
CI01000012_08423495_08432094	-	11	2	8422901;8422789
CI01000012_08479030_08480715	+	2	1	8481012
CI01000012_08520569_08525168	-	23	2	8514672;8517554
CI01000012_08526824_08531821	+	6	1	8532094
CI01000012_08532750_08542754	-	4	1	8532094
CI01000012_08574591_08601981	+	37	3	8602077;8584700;8602812
CI01000012_08629488_08631884	+	29	1	8632232
CI01000012_08632596_08634518	-	3	1	8632106
CI01000012_08635778_08639992	+	4	1	8640583
CI01000012_08656797_08670009	+	26	3	8670251;8670168;8670286
CI01000012_08712109_08714569	-	4	1	8711153
CI01000012_08852654_08899169	+	18	3	8864348;8876427;8899783
CI01000012_08947834_08963715	-	2	1	8947129
CI01000012_09001061_09005079	-	24	4	8998879;8999828;9000538;8999680
CI01000012_09068458_09070536	-	9	1	9068299
CI01000012_09071892_09073410	-	77	5	9071456;9071626;9071478;9071708;9071650
CI01000012_09082056_09083285	-	3	1	9082697
CI01000012_09100081_09103557	+	3	1	9103861
CI01000012_09113260_09152667	+	17	3	9156390;9156866;9118983
CI01000012_09358336_09370502	-	25	1	9361052
CI01000012_09400481_09401810	-	54	1	9398038
CI01000012_09404096_09407478	+	8	1	9408400
CI01000012_09419200_09460604	-	6	1	9417896
CI01000012_09479056_09484643	+	19	1	9486279
CI01000012_09503160_09508216	+	13	1	9511164
CI01000012_09862141_09892366	-	5	1	9861383
CI01000012_09894361_09922003	-	7	1	9893974
CI01000012_10189922_10194006	-	6	2	10189862;10189763
CI01000012_10196272_10198737	+	9	2	10199590;10200929
CI01000012_10201667_10213604	-	11	2	10200677;10201489
CI01000012_10260457_10272063	+	25	2	10273287;10273169
CI01000012_10276814_10291389	-	2	1	10274657
CI01000012_10303346_10315263	-	18	1	10302216
CI01000012_10469322_10470665	+	2	1	10471220
CI01000012_10489814_10496226	+	8	1	10498349
CI01000012_10499885_10500843	+	2	1	10501076
CI01000012_10705713_10710443	-	3	1	10705012
CI01000012_10934571_10937915	-	5	1	10934490
CI01000012_10958668_10973745	-	9	1	10957154
CI01000012_11088423_11089301	-	3	1	11088126
CI01000012_11799629_11846842	-	3	1	11796377
CI01000012_11874504_11884601	+	21	1	11885309
CI01000012_11897443_11903607	+	15	3	11904149;11904092;11899223
CI01000012_11913513_11921468	+	10	2	11923268;11919949
CI01000012_12007476_12016114	-	12	3	12007097;12007026;12007404
CI01000012_12016924_12024791	+	12	3	12025102;12025259;12024867
CI01000012_12054427_12060390	+	12	3	12061088;12061412;12063272
CI01000012_12079581_12084139	-	5	1	12078929
CI01000012_12128962_12130578	+	7	2	12131040;12131968
CI01000012_12159352_12162539	+	6	1	12163125
CI01000012_12173747_12212480	+	6	1	12213061
CI01000012_12215687_12218599	-	13	1	12214712
CI01000012_12440074_12465741	+	31	3	12451197;12467220;12451418
CI01000012_12467799_12485431	-	33	5	12467225;12466688;12467395;12467249;12467754
CI01000012_12505469_12509093	+	39	3	12511368;12509796;12509312
CI01000012_12526785_12534198	-	12	1	12525616
CI01000012_12585843_12587149	+	3	1	12587231
CI01000012_12587953_12589094	-	3	1	12587318
CI01000012_12592469_12594321	-	5	2	12591947;12592399
CI01000012_12653960_12664480	+	12	1	12665619
CI01000012_12667656_12672197	+	3	1	12672840
CI01000012_12695280_12699262	+	22	1	12702415
CI01000012_12733327_12736780	+	8	1	12739859
CI01000012_12745876_12748041	-	10	1	12745563
CI01000012_12751670_12759821	-	9	1	12750559
CI01000012_12832011_12865894	+	23	3	12791652;12868365;12809368
CI01000012_12872801_12891084	-	9	1	12871874
CI01000012_12892163_12901139	+	21	2	12901727;12902032
CI01000012_12902396_12904687	-	97	2	12902147;12901961
CI01000012_12930929_12947409	+	24	4	12935828;12950064;12950134;12932568
CI01000012_13102619_13168566	+	11	1	13168761
CI01000012_13291350_13311094	+	6	1	13311995
CI01000012_13324234_13357963	-	14	3	13344863;13316731;13327657
CI01000012_13374979_13384349	-	6	1	13372936
CI01000012_13404454_13437477	+	17	3	13437739;13426893;13426650
CI01000012_13471010_13484053	+	2	1	13486215
CI01000012_13498541_13510228	+	6	2	13509071;13511035
CI01000012_13619458_13633023	+	17	2	13633821;13622248
CI01000012_13634251_13634759	-	9	1	13633978
CI01000012_13653033_13672573	+	17	4	13672864;13673007;13673761;13674029
CI01000012_13701681_13728253	-	9	1	13714420
CI01000013_00082083_00124049	+	12	1	126564
CI01000013_00132124_00138659	-	16	1	131827
CI01000013_00155409_00160457	-	5	1	154887
CI01000013_00334362_00340400	-	8	1	332550
CI01000013_00348247_00352162	-	2	1	347119
CI01000013_00424532_00429576	-	11	2	418224;418876
CI01000013_00441663_00456168	+	5	1	455584
CI01000013_00464450_00466620	-	15	1	459648
CI01000013_00508109_00511120	-	12	1	507852
CI01000013_00561825_00581324	+	10	1	581593
CI01000013_00698283_00710200	-	5	1	698038
CI01000013_00711849_00714655	-	14	1	710996
CI01000013_00717175_00764059	-	9	1	716033
CI01000013_00873450_00880028	-	11	2	871764;872425
CI01000013_01007844_01029438	+	22	4	1032085;1030456;1029661;1030799
CI01000013_01115756_01164524	+	12	2	1165340;1149387
CI01000013_01168439_01172788	-	4	2	1167716;1169426
CI01000013_01297354_01298578	-	4	1	1295747
CI01000013_01335438_01381270	+	8	2	1383339;1328059
CI01000013_01474110_01481148	-	4	1	1473170
CI01000013_01989323_01993472	+	20	3	1995635;1993746;1992923
CI01000013_02295361_02314298	-	7	1	2263900
CI01000013_02321895_02371964	-	19	3	2319724;2317453;2320453
CI01000013_02666598_02669821	+	5	1	2671852
CI01000013_02859975_02863496	+	4	1	2863960
CI01000013_02870258_02903686	-	10	1	2866184
CI01000013_02912132_02916617	-	4	1	2910391
CI01000013_02919679_02944235	-	29	1	2918269
CI01000013_02999657_03003223	-	6	1	2998991
CI01000013_03019688_03044233	+	8	1	3045199
CI01000013_03087239_03094115	+	4	1	3088938
CI01000013_03121085_03147061	+	22	4	3148766;3121520;3148793;3149390
CI01000013_03225714_03236717	+	3	1	3226635
CI01000013_03241607_03258684	+	16	1	3259169
CI01000013_03262979_03269729	+	3	1	3269899
CI01000013_03275705_03371030	-	2	1	3270963
CI01000013_03493064_03499971	+	81	4	3501008;3500640;3500949;3500147
CI01000013_03505522_03510594	+	2	1	3506485
CI01000013_03538324_03552770	-	17	3	3536428;3535766;3536585
CI01000013_03555460_03561041	-	14	1	3554305
CI01000013_03565240_03566364	+	8	1	3567563
CI01000013_03570185_03581155	+	51	2	3581746;3571073
CI01000013_03585420_03587386	-	3	1	3585212
CI01000013_03617490_03705093	+	19	3	3623352;3705775;3621505
CI01000013_03715150_03721616	+	19	2	3721688;3722766
CI01000013_03744519_03787129	+	7	1	3789899
CI01000013_03793962_03821347	-	2	1	3792836
CI01000013_03856173_03872356	+	13	2	3874493;3874341
CI01000013_03875165_03877327	-	4	1	3874872
CI01000013_03885988_03895027	+	7	2	3893898;3896491
CI01000013_03897674_03902314	-	7	1	3896578
CI01000013_03902606_03908849	+	10	3	3908812;3907352;3909079
CI01000013_03929711_03933888	-	3	1	3928829
CI01000013_03949848_03950925	+	2	1	3951344
CI01000013_04186280_04202524	-	4	2	4185408;4185840
CI01000013_04206025_04212137	-	3	1	4206139
CI01000013_04219612_04232778	-	28	4	4220261;4219672;4221670;4219691
CI01000013_04241966_04247231	-	2	1	4241439
CI01000013_04344339_04347938	+	2	1	4348105
CI01000013_04561253_04567647	-	3	1	4560692
CI01000013_04710817_04715966	-	84	1	4709791
CI01000013_04750261_04754885	+	4	1	4756637
CI01000013_04774039_04780331	+	2	1	4780778
CI01000013_04781357_04784880	-	19	3	4780749;4779680;4779344
CI01000013_04805165_04810980	+	10	2	4816550;4815204
CI01000013_04824249_04836061	-	8	1	4818352
CI01000013_04854576_04864881	+	5	1	4865264
CI01000013_04869003_04877964	+	62	2	4878402;4878475
CI01000013_04916607_04940299	+	25	2	4938598;4920651
CI01000013_04950930_04976334	+	25	3	4976723;4962333;4979978
CI01000013_04980677_04981525	-	11	1	4979466
CI01000013_05008046_05022184	-	9	2	5006938;5016787
CI01000013_05168475_05174273	-	2	1	5167580
CI01000013_05197841_05231302	-	5	1	5196404
CI01000013_05420341_05434084	-	3	1	5419360
CI01000013_05436977_05445492	+	5	1	5447321
CI01000013_05451720_05473944	-	6	1	5451305
CI01000013_05483212_05505616	-	6	1	5482617
CI01000013_05524940_05539115	-	72	4	5524519;5524677;5524410;5524703
CI01000013_05561156_05569165	-	21	1	5568628
CI01000013_05592121_05601330	-	8	2	5586987;5587357
CI01000013_05626666_05631514	-	25	3	5619086;5619114;5629618
CI01000013_05638498_05647534	-	9	1	5638465
CI01000013_05698947_05741884	+	9	1	5667707
CI01000013_05808968_05845757	+	6	1	5846537
CI01000013_05851074_05870330	+	6	1	5870895
CI01000013_05885911_05904644	+	22	5	5898805;5890888;5899076;5898754;5898835
CI01000013_05905378_05906438	-	4	1	5904502
CI01000013_05939966_05944534	+	7	1	5946318
CI01000013_05953069_05974101	+	9	1	5974867
CI01000013_06025196_06025887	+	7	2	6026779;6026100
CI01000013_06038814_06043689	+	2	1	6042754
CI01000013_06061522_06065866	-	8	2	6060349;6060427
CI01000013_06081396_06091061	-	88	2	6080186;6081237
CI01000013_06405275_06423872	+	13	2	6424748;6424883
CI01000013_06425832_06432737	-	86	1	6425454
CI01000013_06436749_06438533	-	30	1	6434899
CI01000013_06570964_06595577	-	6	1	6577504
CI01000013_06603570_06626148	-	12	2	6602041;6601585
CI01000013_06655749_06670021	-	3	1	6655206
CI01000013_06737670_06759152	+	12	1	6760083
CI01000013_06761450_06763720	+	6	2	6763758;6764024
CI01000013_06765502_06790599	+	8	1	6790953
CI01000013_06817434_06826090	+	22	2	6833959;6833839
CI01000013_06928494_06938304	-	6	1	6926551
CI01000013_06941851_07005817	+	24	3	7006823;6946454;6970028
CI01000013_07036369_07042930	+	24	2	7043912;7043868
CI01000013_07060006_07064836	+	4	1	7065417
CI01000013_07093361_07101998	+	5	1	7100261
CI01000013_07119401_07124434	+	6	1	7125182
CI01000013_07142797_07147025	-	12	1	7141678
CI01000013_07154745_07159568	+	2	1	7158347
CI01000013_07162436_07177658	-	8	2	7160560;7159637
CI01000013_07179663_07187836	-	14	1	7179539
CI01000013_07210430_07219124	-	2	1	7210523
CI01000013_07375912_07390782	+	18	1	7391249
CI01000013_07970614_07989626	+	72	6	7990407;7992401;7960942;7977663;7991048;7992192
CI01000013_07989784_08013498	-	2	1	7992842
CI01000013_08016159_08020344	-	25	1	8015251
CI01000013_08042921_08047883	-	3	1	8042195
CI01000013_08059677_08060143	-	10	1	8058894
CI01000013_08072726_08076570	-	3	1	8072569
CI01000013_08098898_08099508	-	10	1	8098814
CI01000013_08101166_08105054	+	6	1	8105457
CI01000013_08139954_08212837	+	4	1	8215165
CI01000013_08216673_08226743	+	7	1	8228089
CI01000013_08229647_08258878	-	14	1	8229159
CI01000013_08519555_08527531	+	15	2	8528406;8512416
CI01000013_08530191_08551478	+	54	2	8551635;8551577
CI01000013_08652173_08660558	+	5	1	8661148
CI01000013_08925040_08937556	+	3	1	8940524
CI01000013_09178561_09180465	+	2	1	9182452
CI01000013_09430170_09443518	+	13	2	9444013;9444070
CI01000013_09681047_09683275	+	9	3	9684135;9686092;9686113
CI01000013_09828630_09852321	-	5	1	9826266
CI01000013_10037048_10083444	-	11	2	10085670;10026871
CI01000013_10218387_10244139	-	10	1	10217756
CI01000013_10502138_10525511	+	11	1	10528305
CI01000013_10564288_10569141	-	5	2	10563343;10563687
CI01000013_10597504_10610862	-	10	1	10595543
CI01000013_10756927_10790192	+	16	3	10790484;10791967;10792518
CI01000013_10821530_10827412	+	4	1	10828235
CI01000013_10828622_10836409	-	24	1	10828302
CI01000013_10838711_10841053	-	2	1	10838614
CI01000013_10843295_10852581	-	10	3	10843056;10843147;10841735
CI01000013_10892125_10899628	-	20	1	10891706
CI01000013_11287928_11292308	+	7	3	11288026;11287999;11290447
CI01000013_11308893_11311699	-	42	1	11307785
CI01000013_11365641_11366348	+	3	1	11366724
CI01000013_11384868_11387085	+	3	1	11388235
CI01000013_11516609_11563528	-	84	3	11516282;11516345;11543216
CI01000013_11573209_11581594	+	10	2	11582037;11575746
CI01000013_11651042_11696868	+	5	1	11695064
CI01000013_11776137_11791017	-	2	1	11775408
CI01000013_11794495_11842660	-	11	1	11793645
CI01000013_11893589_11902743	-	15	2	11892560;11892580
CI01000013_11904219_11919859	+	4	1	11920036
CI01000013_11920663_11935058	-	10	3	11919556;11920049;11920226
CI01000013_11937264_11960076	+	8	1	11931888
CI01000013_12245311_12259172	-	7	3	12251482;12244664;12244828
CI01000013_12260938_12264631	+	28	2	12266396;12264820
CI01000013_12266959_12272152	-	7	2	12266072;12266388
CI01000013_12272623_12275499	+	4	1	12275740
CI01000013_12284334_12294513	-	11	2	12282672;12283818
CI01000013_12327420_12330914	-	151	2	12324115;12324145
CI01000013_12340516_12350128	-	12	1	12339367
CI01000013_12365448_12375915	-	45	2	12365014;12364843
CI01000013_12379804_12398839	+	15	2	12406403;12406300
CI01000013_12459982_12465113	+	8	1	12465589
CI01000014_00039915_00044319	+	9	1	49148
CI01000014_00058937_00066714	-	29	2	50012;49988
CI01000014_00080838_00088866	+	13	2	89584;89718
CI01000014_00094545_00097426	-	2	1	93448
CI01000014_00108612_00113277	+	52	1	115305
CI01000014_00466896_00506088	-	15	1	466189
CI01000014_00660099_00665508	-	25	4	659586;660065;659718;663281
CI01000014_00672822_00683285	-	44	1	672219
CI01000014_00688079_00693236	+	4	1	693759
CI01000014_00696364_00697192	-	8	1	693763
CI01000014_00717217_00743333	+	26	5	742431;714725;743448;745782;746082
CI01000014_00775503_00794925	-	16	1	774089
CI01000014_00898542_00925988	+	9	3	926593;916481;926797
CI01000014_00939523_00954114	+	37	3	955795;955473;940608
CI01000014_00960029_00966472	-	5	1	959482
CI01000014_01140519_01142565	-	6	1	1140450
CI01000014_01151900_01162885	-	21	1	1151731
CI01000014_01197756_01204104	+	95	3	1205270;1205213;1204529
CI01000014_01260786_01262369	-	96	2	1260340;1260362
CI01000015_00206441_00217247	-	11	2	205966;205567
CI01000015_00330978_00351915	-	8	2	330705;334018
CI01000015_00368467_00369033	-	4	1	367174
CI01000015_00473012_00480610	-	6	1	471799
CI01000015_00481072_00489281	+	2	1	489569
CI01000015_00496130_00506003	-	5	1	494588
CI01000015_00625163_00648377	+	3	1	649114
CI01000015_00670047_00675766	+	37	2	676012;675993
CI01000015_00790715_00793401	+	13	1	794674
CI01000015_00800582_00853181	+	33	7	853586;806221;806575;836584;843068;854160;854212
CI01000015_00861791_00863336	-	11	1	861297
CI01000015_00886425_00888351	+	5	1	888823
CI01000015_00890625_00902801	+	888	24	900979;901092;902550;896286;902214;895873;903882;901726;902461;898122;898908;900595;900689;892944;897239;898050;902000;902130;898886;900616;900833;901148;903506;905607
CI01000015_00908049_00915184	-	3	1	901980
CI01000015_01015968_01016675	+	2	1	1017321
CI01000015_01232985_01237375	-	2	1	1231166
CI01000015_01255414_01285313	-	14	2	1254369;1254253
CI01000015_01307849_01327079	+	7	1	1329623
CI01000015_01349369_01366864	+	24	1	1367527
CI01000015_01369632_01375517	-	18	1	1368257
CI01000015_01405454_01407722	+	10	1	1409187
CI01000015_01412031_01434518	+	10	2	1441137;1424999
CI01000015_01580548_01582805	+	5	1	1585928
CI01000015_02012379_02029276	+	16	2	2031745;2029523
CI01000015_02419171_02421041	+	2	1	2422276
CI01000015_02475219_02478793	+	12	1	2479738
CI01000015_02776634_02783843	+	16	2	2784569;2784181
CI01000015_02846943_02876819	+	18	4	2879648;2879667;2856357;2878395
CI01000015_02933653_02938131	-	3	1	2933340
CI01000015_02969241_02987416	+	9	2	2987712;2982294
CI01000015_03011472_03026518	+	9	2	3028036;3029527
CI01000015_03029755_03032092	-	5	2	3029530;3029673
CI01000015_03373445_03409681	+	27	3	3413456;3395429;3405210
CI01000015_03428812_03444808	-	10	1	3428306
CI01000015_03452576_03457978	+	68	2	3458179;3458128
CI01000015_03498502_03512450	+	10	1	3512900
CI01000015_03608694_03649223	+	9	2	3639098;3650345
CI01000015_03660564_03665735	+	4	1	3667199
CI01000015_03733443_03765495	+	10	2	3765628;3767373
CI01000015_03782204_03788836	-	6	1	3781408
CI01000015_03852286_03855347	+	3	1	3855554
CI01000015_03961305_03962765	-	5	1	3961133
CI01000015_04727889_04731657	-	23	2	4725447;4724687
CI01000015_05170340_05172275	-	7	1	5169889
CI01000015_05580476_05581889	+	2	1	5582110
CI01000015_05652612_05671172	+	38	3	5674524;5674456;5670118
CI01000015_05884890_05892097	-	14	1	5884538
CI01000015_05895358_05903263	+	14	1	5903344
CI01000015_05913051_05920705	+	3	1	5923075
CI01000015_06054566_06083712	+	14	3	6069427;6065971;6071786
CI01000015_06127820_06146715	-	20	3	6124742;6126866;6127504
CI01000015_06169380_06194784	-	35	5	6167106;6166495;6166464;6166912;6169454
CI01000015_06312181_06314175	+	3	1	6316708
CI01000015_06326563_06350822	+	16	2	6351460;6347074
CI01000015_06426816_06439699	+	5	1	6440326
CI01000015_06446973_06447432	-	2	1	6446565
CI01000015_06462740_06468269	+	18	5	6470473;6469752;6450728;6471141;6471372
CI01000015_06473902_06477166	+	5	1	6476206
CI01000015_06624422_06649278	-	5	1	6624526
CI01000015_06670713_06674173	+	38	1	6674727
CI01000015_06687950_06705129	-	2	1	6686932
CI01000015_06719947_06732394	+	8	1	6735736
CI01000015_06736494_06753296	-	3	1	6735922
CI01000015_06871575_06874544	+	4	1	6874992
CI01000015_07057993_07097381	-	5	1	7057761
CI01000015_07351619_07406102	+	41	5	7408642;7382990;7384946;7345359;7357628
CI01000015_07410473_07439762	-	3	1	7408581
CI01000015_07442285_07454064	+	16	1	7454274
CI01000015_07566177_07588497	+	6	1	7588667
CI01000015_07609889_07618607	+	7	1	7620828
CI01000015_07685601_07691658	+	8	1	7692153
CI01000015_07756848_07771306	-	3	1	7756512
CI01000015_07794951_07801785	-	5	1	7794599
CI01000015_07803570_07808866	+	6	1	7808933
CI01000015_07821506_07834213	+	58	4	7836172;7835212;7834782;7834996
CI01000015_07837409_07864716	-	6	2	7835463;7854820
CI01000015_07871559_07879939	-	2	1	7868446
CI01000015_07890876_07898814	-	11	1	7890670
CI01000015_07985112_08038559	-	15	2	7981557;7981673
CI01000015_08109799_08157297	-	6	1	8119706
CI01000015_08460749_08463212	-	14	3	8459028;8459786;8460478
CI01000015_08546297_08546875	+	4	1	8547567
CI01000015_08586523_08606498	+	10	3	8607000;8606874;8606786
CI01000016_00002941_00010117	-	20	1	2333
CI01000016_00012244_00028573	-	3	1	11140
CI01000016_00166492_00172759	-	12	1	163783
CI01000016_00200989_00201760	+	16	3	202949;202329;202928
CI01000016_00251025_00251471	-	4	1	250199
CI01000016_00456765_00460615	-	5	1	454758
CI01000016_00471859_00490955	-	12	1	471061
CI01000016_00540871_00541608	+	14	2	543914;525902
CI01000016_00569502_00581271	+	4	1	581543
CI01000016_00679328_00729780	-	3	1	708966
CI01000016_00754785_00770356	-	2	1	754672
CI01000016_01052539_01073915	+	17	2	1074899;1074745
CI01000016_01122656_01129008	+	51	7	1131936;1123916;1131088;1131880;1123889;1130367;1131153
CI01000016_01183747_01191853	+	4	1	1193913
CI01000016_01195747_01197970	-	2	1	1195703
CI01000016_01202843_01213613	-	10	2	1201340;1202565
CI01000016_01217119_01220858	+	17	4	1221954;1222108;1221802;1222052
CI01000016_01224759_01234682	-	8	2	1224120;1233254
CI01000016_01238151_01242924	+	4	1	1244221
CI01000016_01341525_01342959	-	5	2	1340441;1341332
CI01000016_01476991_01494147	-	8	1	1462107
CI01000016_01509959_01560806	+	22	1	1560426
CI01000016_01653014_01654553	-	5	1	1652375
CI01000016_01656995_01657299	+	2	1	1658778
CI01000016_02288848_02311105	-	5	1	2285719
CI01000016_02337039_02343109	+	9	2	2350164;2351512
CI01000016_02385791_02400026	+	15	2	2400440;2400481
CI01000016_02406070_02411794	+	11	2	2412581;2414503
CI01000016_02415346_02420145	+	12	2	2430143;2430833
CI01000016_02448039_02451863	+	5	1	2453885
CI01000016_02454540_02455751	+	4	1	2455843
CI01000016_02457241_02465191	+	18	2	2466377;2466266
CI01000016_02467451_02477544	-	5	1	2466383
CI01000016_02568824_02575674	-	6	1	2567749
CI01000016_02576551_02588698	+	16	1	2589131
CI01000016_02589744_02622875	-	6	2	2589398;2589372
CI01000016_02662862_02676190	+	14	2	2677014;2677452
CI01000016_02679833_02695963	-	11	2	2678524;2677329
CI01000016_02714495_02719654	+	4	1	2719871
CI01000016_02741163_02753993	+	15	3	2748970;2755801;2750184
CI01000016_02802780_02815803	-	9	2	2799858;2798242
CI01000016_02817855_02829699	-	4	1	2821242
CI01000016_02884294_02912568	-	13	1	2881538
CI01000016_02936606_02957342	-	2	1	2935350
CI01000016_02965137_02979305	+	5	1	2980387
CI01000016_02991852_02994428	-	41	1	2991207
CI01000016_03050072_03055313	+	4	1	3055376
CI01000016_03056468_03058753	+	18	1	3059548
CI01000016_03064633_03068201	-	3	1	3064422
CI01000016_03546616_03553250	+	53	1	3554637
CI01000016_03592692_03617887	+	7	1	3599435
CI01000016_03628266_03631245	+	26	5	3631946;3632318;3631355;3626027;3631748
CI01000016_03647744_03675574	-	3	1	3669707
CI01000016_03780734_03792228	+	8	1	3791798
CI01000016_03834829_03843163	-	9	1	3834751
CI01000016_04054332_04058529	+	3	1	4059716
CI01000016_04062946_04083356	+	31	2	4065349;4079449
CI01000016_04084854_04101874	-	8	1	4089698
CI01000016_04104194_04120918	+	25	3	4122120;4113700;4113503
[truncated: 8,220 more rows]
