# Supplementary material for: Transcriptomic analysis to elucidate the effects of high stocking density on grass carp (Ctenopharyngodon idella)
Source: BMC Genomics. 2021 Aug 16;22:620. doi: 10.1186/s12864-021-07924-4 (PMC8369720; doi:10.1186/s12864-021-07924-4)
Supplement: Supplementary file 4 — Additional file 4: Detail information of APA, AS, and lncRNA. [file 12864_2021_7924_MOESM4_ESM.xlsx]

## Sheet: Additional file 3 Table S3
Chr_id	Gene_id	Strand	Type	Alt_exon_pos	Alt_trans	Total_trans
CI01000000	CI01000000_00034855_00045035	-	A3	75108-75054	CI01000000_00034855_00045035_novel01	CI01000000_00034855_00045035_novel01,CI01000000_00034855_00045035_novel02
CI01000000	CI01000000_00683745_00689383	-	A3	683947-683819	CI01000000_00683745_00689383.path1	CI01000000_00683745_00689383_novel01,CI01000000_00683745_00689383.path1,CI01000000_00683745_00689383_novel02
CI01000000	CI01000000_00683745_00689383	-	A3	688086-688056	CI01000000_00683745_00689383_novel02	CI01000000_00683745_00689383_novel01,CI01000000_00683745_00689383.path1,CI01000000_00683745_00689383_novel02
CI01000000	CI01000000_01164660_01175113	-	A3	1164767-1164763	CI01000000_01164660_01175113.path1,CI01000000_01164660_01175113_novel07,CI01000000_01164660_01175113_novel06,CI01000000_01164660_01175113_novel05	CI01000000_01164660_01175113_novel07,CI01000000_01164660_01175113_novel05,CI01000000_01164660_01175113_novel06,CI01000000_01164660_01175113.path1,CI01000000_01164660_01175113_novel04,CI01000000_01164660_01175113_novel03
CI01000000	CI01000000_01176488_01180221	+	A3	1180092-1180148	CI01000000_01176488_01180221.path1	CI01000000_01176488_01180221_novel01,CI01000000_01176488_01180221.path1
CI01000000	CI01000000_01363054_01377844	-	A3	1363367-1363120	CI01000000_01363054_01377844.path1	CI01000000_01363054_01377844.path1,CI01000000_01363054_01377844_novel02,CI01000000_01363054_01377844_novel03
CI01000000	CI01000000_01363054_01377844	-	A3	1366171-1366081	CI01000000_01363054_01377844_novel02,CI01000000_01363054_01377844_novel03,CI01000000_01363054_01377844_novel01	CI01000000_01363054_01377844.path1,CI01000000_01363054_01377844_novel02,CI01000000_01363054_01377844_novel03,CI01000000_01363054_01377844_novel01
CI01000000	CI01000000_01405606_01410241	+	A3	1407481-1407504	CI01000000_01405606_01410241_novel01,CI01000000_01405606_01410241_novel02	CI01000000_01405606_01410241_novel01,CI01000000_01405606_01410241_novel02,CI01000000_01405606_01410241.path1
CI01000000	CI01000000_01511690_01517631	+	A3	1516259-1516283	CI01000000_01511690_01517631_novel04,CI01000000_01511690_01517631_novel02,CI01000000_01511690_01517631.path1	CI01000000_01511690_01517631_novel02,CI01000000_01511690_01517631_novel03,CI01000000_01511690_01517631_novel04,CI01000000_01511690_01517631.path1
CI01000000	CI01000000_02088219_02091989	-	A3	2090007-2089872	CI01000000_02088219_02091989.path1	CI01000000_02088219_02091989_novel01,CI01000000_02088219_02091989.path1
CI01000000	CI01000000_02608926_02617589	+	A3	2610045-2610048	CI01000000_02608926_02617589_novel04	CI01000000_02608926_02617589_novel02,CI01000000_02608926_02617589_novel06,CI01000000_02608926_02617589_novel05,CI01000000_02608926_02617589_novel04,CI01000000_02608926_02617589_novel01,CI01000000_02608926_02617589_novel03
CI01000000	CI01000000_02608926_02617589	+	A3	2615496-2615525	CI01000000_02608926_02617589_novel09,CI01000000_02608926_02617589_novel08,CI01000000_02608926_02617589_novel07,CI01000000_02608926_02617589_novel06,CI01000000_02608926_02617589_novel05,CI01000000_02608926_02617589_novel04,CI01000000_02608926_02617589_novel03,CI01000000_02608926_02617589_novel02,CI01000000_02608926_02617589_novel01	CI01000000_02608926_02617589_novel09,CI01000000_02608926_02617589_novel02,CI01000000_02608926_02617589_novel04,CI01000000_02608926_02617589_novel05,CI01000000_02608926_02617589_novel06,CI01000000_02608926_02617589_novel07,CI01000000_02608926_02617589_novel08,CI01000000_02608926_02617589_novel01,CI01000000_02608926_02617589.path1,CI01000000_02608926_02617589_novel03
CI01000000	CI01000000_02622249_02636433	+	A3	2634505-2634538	CI01000000_02622249_02636433_novel05,CI01000000_02622249_02636433_novel03,CI01000000_02622249_02636433_novel01,CI01000000_02622249_02636433_novel04	CI01000000_02622249_02636433_novel05,CI01000000_02622249_02636433_novel01,CI01000000_02622249_02636433_novel04,CI01000000_02622249_02636433.path1,CI01000000_02622249_02636433_novel03
CI01000000	CI01000000_03195338_03205585	-	A3	3196581-3196102	CI01000000_03195338_03205585.path1	CI01000000_03195338_03205585.path1,CI01000000_03195338_03205585_novel02,CI01000000_03195338_03205585_novel03,CI01000000_03195338_03205585_novel01
CI01000000	CI01000000_03767897_03770852	-	A3	3769337-3769306	CI01000000_03767897_03770852_novel02	CI01000000_03767897_03770852_novel02,CI01000000_03767897_03770852_novel01
CI01000000	CI01000000_03873177_03886416	-	A3	3875459-3875456	CI01000000_03873177_03886416.path1	CI01000000_03873177_03886416_novel11,CI01000000_03873177_03886416_novel13,CI01000000_03873177_03886416_novel03,CI01000000_03873177_03886416_novel20,CI01000000_03873177_03886416_novel07,CI01000000_03873177_03886416_novel22,CI01000000_03873177_03886416_novel21,CI01000000_03873177_03886416_novel24,CI01000000_03873177_03886416_novel19,CI01000000_03873177_03886416_novel10,CI01000000_03873177_03886416_…
CI01000000	CI01000000_03873177_03886416	-	A3	3875465-3875456	CI01000000_03873177_03886416.path1	CI01000000_03873177_03886416.path1,CI01000000_03873177_03886416_novel15
CI01000000	CI01000000_03873177_03886416	-	A3	3875465-3875459	CI01000000_03873177_03886416_novel20,CI01000000_03873177_03886416_novel21,CI01000000_03873177_03886416_novel22,CI01000000_03873177_03886416_novel24,CI01000000_03873177_03886416_novel25,CI01000000_03873177_03886416_novel08,CI01000000_03873177_03886416_novel11,CI01000000_03873177_03886416_novel07,CI01000000_03873177_03886416_novel13,CI01000000_03873177_03886416_novel14,CI01000000_03873177_03886416_…	CI01000000_03873177_03886416_novel14,CI01000000_03873177_03886416_novel11,CI01000000_03873177_03886416_novel13,CI01000000_03873177_03886416_novel03,CI01000000_03873177_03886416_novel20,CI01000000_03873177_03886416_novel07,CI01000000_03873177_03886416_novel22,CI01000000_03873177_03886416_novel21,CI01000000_03873177_03886416_novel24,CI01000000_03873177_03886416_novel19,CI01000000_03873177_03886416_…
CI01000000	CI01000000_03873177_03886416	-	A3	3883978-3883954	CI01000000_03873177_03886416.path1	CI01000000_03873177_03886416_novel14,CI01000000_03873177_03886416_novel18,CI01000000_03873177_03886416_novel11,CI01000000_03873177_03886416_novel13,CI01000000_03873177_03886416_novel03,CI01000000_03873177_03886416_novel17,CI01000000_03873177_03886416_novel05,CI01000000_03873177_03886416_novel01,CI01000000_03873177_03886416_novel08,CI01000000_03873177_03886416_novel10,CI01000000_03873177_03886416_…
CI01000000	CI01000000_03986437_04013536	-	A3	3998778-3998712	CI01000000_03986437_04013536.path1	CI01000000_03986437_04013536_novel05,CI01000000_03986437_04013536.path1
CI01000000	CI01000000_04052975_04063017	-	A3	4054109-4054060	CI01000000_04052975_04063017_novel03,CI01000000_04052975_04063017_novel06	CI01000000_04052975_04063017_novel03,CI01000000_04052975_04063017_novel06,CI01000000_04052975_04063017.path1
CI01000000	CI01000000_04052975_04063017	-	A3	4056021-4055969	CI01000000_04052975_04063017.path1	CI01000000_04052975_04063017_novel07,CI01000000_04052975_04063017_novel05,CI01000000_04052975_04063017_novel06,CI01000000_04052975_04063017_novel02,CI01000000_04052975_04063017_novel04,CI01000000_04052975_04063017.path1,CI01000000_04052975_04063017_novel01,CI01000000_04052975_04063017_novel03
CI01000000	CI01000000_04138020_04144928	+	A3	4142695-4143414	CI01000000_04138020_04144928.path1	CI01000000_04138020_04144928_novel05,CI01000000_04138020_04144928.path1
CI01000000	CI01000000_04149689_04156988	+	A3	4150861-4150891	CI01000000_04149689_04156988_novel02	CI01000000_04149689_04156988_novel01,CI01000000_04149689_04156988.path1,CI01000000_04149689_04156988_novel02
CI01000000	CI01000000_05204803_05264985	+	A3	5256886-5256889	CI01000000_05204803_05264985_novel02	CI01000000_05204803_05264985.path1,CI01000000_05204803_05264985_novel02
CI01000000	CI01000000_05321817_05358603	+	A3	5358901-5359206	CI01000000_05321817_05358603_novel03	CI01000000_05321817_05358603_novel02,CI01000000_05321817_05358603_novel03
CI01000000	CI01000000_05509066_05523921	+	A3	5522420-5522423	CI01000000_05509066_05523921.path1	CI01000000_05509066_05523921_novel05,CI01000000_05509066_05523921.path1,CI01000000_05509066_05523921_novel06
CI01000000	CI01000000_05550969_05558473	-	A3	5552699-5552582	CI01000000_05550969_05558473.path1	CI01000000_05550969_05558473_novel07,CI01000000_05550969_05558473_novel08,CI01000000_05550969_05558473_novel09,CI01000000_05550969_05558473_novel01,CI01000000_05550969_05558473_novel02,CI01000000_05550969_05558473.path1,CI01000000_05550969_05558473_novel03,CI01000000_05550969_05558473_novel04,CI01000000_05550969_05558473_novel06
CI01000000	CI01000000_05550969_05558473	-	A3	5554732-5554702	CI01000000_05550969_05558473.path1	CI01000000_05550969_05558473_novel07,CI01000000_05550969_05558473_novel08,CI01000000_05550969_05558473_novel01,CI01000000_05550969_05558473_novel02,CI01000000_05550969_05558473.path1,CI01000000_05550969_05558473_novel03,CI01000000_05550969_05558473_novel04,CI01000000_05550969_05558473_novel06
CI01000000	CI01000000_05550969_05558473	-	A3	5557625-5557603	CI01000000_05550969_05558473_novel02	CI01000000_05550969_05558473_novel05,CI01000000_05550969_05558473_novel01,CI01000000_05550969_05558473_novel02,CI01000000_05550969_05558473.path1,CI01000000_05550969_05558473_novel03
CI01000000	CI01000000_05747272_05748096	-	A3	5747489-5747458	CI01000000_05747272_05748096_novel01,CI01000000_05747272_05748096_novel03	CI01000000_05747272_05748096.path1,CI01000000_05747272_05748096_novel03,CI01000000_05747272_05748096_novel01
CI01000000	CI01000000_06020887_06024866	+	A3	6023941-6023959	CI01000000_06020887_06024866_novel01	CI01000000_06020887_06024866.path1,CI01000000_06020887_06024866_novel01
CI01000000	CI01000000_07608372_07615419	+	A3	7611274-7611281	CI01000000_07608372_07615419.path1	CI01000000_07608372_07615419_novel01,CI01000000_07608372_07615419.path1
CI01000000	CI01000000_07634521_07647078	-	A3	7638451-7638436	CI01000000_07634521_07647078_novel01	CI01000000_07634521_07647078.path1,CI01000000_07634521_07647078_novel01
CI01000000	CI01000000_07895431_07902576	-	A3	7902273-7902255	CI01000000_07895431_07902576_novel01	CI01000000_07895431_07902576.path1,CI01000000_07895431_07902576_novel01
CI01000000	CI01000000_08122662_08157008	+	A3	8128181-8128199	CI01000000_08122662_08157008.path1	CI01000000_08122662_08157008_novel04,CI01000000_08122662_08157008.path1
CI01000000	CI01000000_10066332_10095064	+	A3	10092145-10092148	CI01000000_10066332_10095064_novel06,CI01000000_10066332_10095064_novel02,CI01000000_10066332_10095064_novel03,CI01000000_10066332_10095064_novel01	CI01000000_10066332_10095064_novel06,CI01000000_10066332_10095064_novel02,CI01000000_10066332_10095064.path1,CI01000000_10066332_10095064_novel01,CI01000000_10066332_10095064_novel03
CI01000000	CI01000000_10340249_10349242	+	A3	10343301-10343412	CI01000000_10340249_10349242.path1	CI01000000_10340249_10349242.path1,CI01000000_10340249_10349242_novel02
CI01000000	CI01000000_10351921_10370020	+	A3	10368942-10369036	CI01000000_10351921_10370020_novel04	CI01000000_10351921_10370020_novel04,CI01000000_10351921_10370020_novel05
CI01000000	CI01000000_10407402_10409508	-	A3	10407723-10407647	CI01000000_10407402_10409508_novel01,CI01000000_10407402_10409508_novel02	CI01000000_10407402_10409508_novel01,CI01000000_10407402_10409508.path1,CI01000000_10407402_10409508_novel02
CI01000000	CI01000000_10785646_10788722	-	A3	10785955-10785797	CI01000000_10785646_10788722.path1	CI01000000_10785646_10788722_novel01,CI01000000_10785646_10788722.path1
CI01000000	CI01000000_10865036_10883334	-	A3	10865181-10865154	CI01000000_10865036_10883334.path1	CI01000000_10865036_10883334_novel09,CI01000000_10865036_10883334_novel10,CI01000000_10865036_10883334.path1,CI01000000_10865036_10883334_novel01,CI01000000_10865036_10883334_novel08,CI01000000_10865036_10883334_novel11,CI01000000_10865036_10883334_novel02
CI01000000	CI01000000_10865036_10883334	-	A3	10865525-10865522	CI01000000_10865036_10883334_novel09,CI01000000_10865036_10883334_novel07,CI01000000_10865036_10883334_novel02	CI01000000_10865036_10883334_novel09,CI01000000_10865036_10883334_novel10,CI01000000_10865036_10883334.path1,CI01000000_10865036_10883334_novel07,CI01000000_10865036_10883334_novel01,CI01000000_10865036_10883334_novel08,CI01000000_10865036_10883334_novel11,CI01000000_10865036_10883334_novel02
CI01000000	CI01000000_10865036_10883334	-	A3	10869303-10869300	CI01000000_10865036_10883334.path1	CI01000000_10865036_10883334_novel02,CI01000000_10865036_10883334.path1
CI01000000	CI01000000_10865036_10883334	-	A3	10876087-10876006	CI01000000_10865036_10883334_novel01,CI01000000_10865036_10883334_novel02	CI01000000_10865036_10883334_novel01,CI01000000_10865036_10883334.path1,CI01000000_10865036_10883334_novel02
CI01000000	CI01000000_10865036_10883334	-	A3	10879501-10879408	CI01000000_10865036_10883334_novel01	CI01000000_10865036_10883334_novel01,CI01000000_10865036_10883334.path1
CI01000000	CI01000000_10899343_10909936	+	A3	10902489-10902495	CI01000000_10899343_10909936.path1	CI01000000_10899343_10909936_novel01,CI01000000_10899343_10909936.path1
CI01000000	CI01000000_11384532_11410549	-	A3	11388930-11388907	CI01000000_11384532_11410549_novel11,CI01000000_11384532_11410549_novel10,CI01000000_11384532_11410549_novel04,CI01000000_11384532_11410549_novel05,CI01000000_11384532_11410549_novel06,CI01000000_11384532_11410549_novel07,CI01000000_11384532_11410549_novel02,CI01000000_11384532_11410549_novel03,CI01000000_11384532_11410549.path1,CI01000000_11384532_11410549_novel08,CI01000000_11384532_11410549_no…	CI01000000_11384532_11410549.path1,CI01000000_11384532_11410549_novel04,CI01000000_11384532_11410549_novel12,CI01000000_11384532_11410549_novel09,CI01000000_11384532_11410549_novel06,CI01000000_11384532_11410549_novel07,CI01000000_11384532_11410549_novel01,CI01000000_11384532_11410549_novel11,CI01000000_11384532_11410549_novel10,CI01000000_11384532_11410549_novel05,CI01000000_11384532_11410549_no…
CI01000000	CI01000000_11661528_11696310	-	A3	11678762-11678705	CI01000000_11661528_11696310.path1	CI01000000_11661528_11696310_novel04,CI01000000_11661528_11696310_novel03,CI01000000_11661528_11696310_novel02,CI01000000_11661528_11696310_novel01,CI01000000_11661528_11696310.path1
CI01000000	CI01000000_11870031_11891782	-	A3	11870787-11870140	CI01000000_11870031_11891782_novel13,CI01000000_11870031_11891782_novel04,CI01000000_11870031_11891782_novel09	CI01000000_11870031_11891782_novel09,CI01000000_11870031_11891782_novel13,CI01000000_11870031_11891782_novel04,CI01000000_11870031_11891782_novel05
CI01000000	CI01000000_11870031_11891782	-	A3	11874156-11873690	CI01000000_11870031_11891782_novel06,CI01000000_11870031_11891782_novel10,CI01000000_11870031_11891782_novel12,CI01000000_11870031_11891782_novel03,CI01000000_11870031_11891782_novel11	CI01000000_11870031_11891782_novel10,CI01000000_11870031_11891782_novel06,CI01000000_11870031_11891782_novel12,CI01000000_11870031_11891782_novel02,CI01000000_11870031_11891782_novel03,CI01000000_11870031_11891782_novel11
CI01000000	CI01000000_11894953_11903178	-	A3	11899823-11899742	CI01000000_11894953_11903178.path1	CI01000000_11894953_11903178_novel05,CI01000000_11894953_11903178.path1,CI01000000_11894953_11903178_novel03
CI01000000	CI01000000_12719986_12732435	+	A3	12725874-12725877	CI01000000_12719986_12732435_novel04,CI01000000_12719986_12732435_novel05,CI01000000_12719986_12732435_novel03,CI01000000_12719986_12732435_novel01	CI01000000_12719986_12732435_novel02,CI01000000_12719986_12732435_novel05,CI01000000_12719986_12732435_novel04,CI01000000_12719986_12732435_novel01,CI01000000_12719986_12732435_novel03,CI01000000_12719986_12732435.path1
CI01000000	CI01000000_12822349_12826037	+	A3	12824423-12824432	CI01000000_12822349_12826037.path1	CI01000000_12822349_12826037.path1,CI01000000_12822349_12826037_novel01
CI01000000	CI01000000_13046905_13057421	+	A3	13050827-13050881	CI01000000_13046905_13057421_novel01,CI01000000_13046905_13057421_novel03,CI01000000_13046905_13057421_novel02,CI01000000_13046905_13057421_novel05,CI01000000_13046905_13057421_novel04,CI01000000_13046905_13057421_novel06	CI01000000_13046905_13057421.path1,CI01000000_13046905_13057421_novel05,CI01000000_13046905_13057421_novel02,CI01000000_13046905_13057421_novel03,CI01000000_13046905_13057421_novel06,CI01000000_13046905_13057421_novel04,CI01000000_13046905_13057421_novel01
CI01000000	CI01000000_13072028_13087210	+	A3	13080074-13080142	CI01000000_13072028_13087210.path1	CI01000000_13072028_13087210.path1,CI01000000_13072028_13087210_novel04
CI01000000	CI01000000_13072028_13087210	+	A3	13083931-13083949	CI01000000_13072028_13087210.path1	CI01000000_13072028_13087210.path1,CI01000000_13072028_13087210_novel03,CI01000000_13072028_13087210_novel04
CI01000000	CI01000000_13270989_13309067	+	A3	13306287-13306296	CI01000000_13270989_13309067_novel02,CI01000000_13270989_13309067_novel03,CI01000000_13270989_13309067_novel10,CI01000000_13270989_13309067_novel06	CI01000000_13270989_13309067_novel06,CI01000000_13270989_13309067_novel09,CI01000000_13270989_13309067_novel10,CI01000000_13270989_13309067_novel03,CI01000000_13270989_13309067_novel02
CI01000000	CI01000000_13367865_13371609	+	A3	13371310-13371567	CI01000000_13367865_13371609.path1	CI01000000_13367865_13371609.path1,CI01000000_13367865_13371609_novel01
CI01000000	CI01000000_13676092_13680653	-	A3	13676213-13676196	CI01000000_13676092_13680653_novel02,CI01000000_13676092_13680653_novel01	CI01000000_13676092_13680653.path1,CI01000000_13676092_13680653_novel01,CI01000000_13676092_13680653_novel02
CI01000000	CI01000000_13683183_13689176	+	A3	13688718-13688769	CI01000000_13683183_13689176.path1	CI01000000_13683183_13689176_novel01,CI01000000_13683183_13689176.path1
CI01000000	CI01000000_14143399_14175045	+	A3	14148950-14149039	CI01000000_14143399_14175045_novel04,CI01000000_14143399_14175045_novel06,CI01000000_14143399_14175045.path1	CI01000000_14143399_14175045_novel04,CI01000000_14143399_14175045.path1,CI01000000_14143399_14175045_novel05,CI01000000_14143399_14175045_novel06
CI01000000	CI01000000_14143399_14175045	+	A3	14171648-14171746	CI01000000_14143399_14175045_novel12	CI01000000_14143399_14175045_novel12,CI01000000_14143399_14175045.path1
CI01000000	CI01000000_14143399_14175045	+	A3	14173471-14174930	CI01000000_14143399_14175045.path1	CI01000000_14143399_14175045_novel02,CI01000000_14143399_14175045_novel07,CI01000000_14143399_14175045_novel12,CI01000000_14143399_14175045_novel04,CI01000000_14143399_14175045_novel11,CI01000000_14143399_14175045_novel10,CI01000000_14143399_14175045.path1,CI01000000_14143399_14175045_novel05
CI01000000	CI01000000_16034357_16056363	+	A3	16038656-16038689	CI01000000_16034357_16056363.path1	CI01000000_16034357_16056363_novel03,CI01000000_16034357_16056363_novel01,CI01000000_16034357_16056363.path1
CI01000000	CI01000000_16034357_16056363	+	A3	16053323-16053362	CI01000000_16034357_16056363_novel07,CI01000000_16034357_16056363_novel06,CI01000000_16034357_16056363_novel05	CI01000000_16034357_16056363_novel07,CI01000000_16034357_16056363_novel06,CI01000000_16034357_16056363.path1,CI01000000_16034357_16056363_novel05
CI01000000	CI01000000_16034357_16056363	+	A3	16054046-16054273	CI01000000_16034357_16056363.path1	CI01000000_16034357_16056363.path1,CI01000000_16034357_16056363_novel06
CI01000000	CI01000000_16066787_16081915	+	A3	16068772-16068775	CI01000000_16066787_16081915_novel02	CI01000000_16066787_16081915_novel01,CI01000000_16066787_16081915.path1,CI01000000_16066787_16081915_novel02
CI01000000	CI01000000_16226281_16275284	+	A3	16247565-16247631	CI01000000_16226281_16275284.path1	CI01000000_16226281_16275284_novel06,CI01000000_16226281_16275284_novel05,CI01000000_16226281_16275284.path1,CI01000000_16226281_16275284_novel04,CI01000000_16226281_16275284_novel07
CI01000000	CI01000000_16375958_16382103	+	A3	16381463-16381466	CI01000000_16375958_16382103_novel06,CI01000000_16375958_16382103_novel07	CI01000000_16375958_16382103_novel06,CI01000000_16375958_16382103_novel01,CI01000000_16375958_16382103_novel07,CI01000000_16375958_16382103.path1
CI01000000	CI01000000_16375958_16382103	+	A3	16381463-16381466	CI01000000_16375958_16382103_novel03	CI01000000_16375958_16382103_novel02,CI01000000_16375958_16382103_novel03
CI01000000	CI01000000_16639394_16651227	-	A3	16648787-16648754	CI01000000_16639394_16651227_novel01	CI01000000_16639394_16651227.path1,CI01000000_16639394_16651227_novel01
CI01000000	CI01000000_16903722_16914680	+	A3	16911277-16911298	CI01000000_16903722_16914680.path1	CI01000000_16903722_16914680_novel05,CI01000000_16903722_16914680_novel02,CI01000000_16903722_16914680_novel03,CI01000000_16903722_16914680.path1,CI01000000_16903722_16914680_novel01,CI01000000_16903722_16914680_novel11,CI01000000_16903722_16914680_novel10,CI01000000_16903722_16914680_novel07,CI01000000_16903722_16914680_novel09
CI01000000	CI01000000_17540827_17545953	+	A3	17545805-17545871	CI01000000_17540827_17545953_novel02,CI01000000_17540827_17545953_novel01	CI01000000_17540827_17545953_novel02,CI01000000_17540827_17545953.path1,CI01000000_17540827_17545953_novel01
CI01000000	CI01000000_17831876_17854247	+	A3	17852734-17852790	CI01000000_17831876_17854247.path1	CI01000000_17831876_17854247_novel06,CI01000000_17831876_17854247_novel04,CI01000000_17831876_17854247_novel05,CI01000000_17831876_17854247_novel01,CI01000000_17831876_17854247_novel02,CI01000000_17831876_17854247.path1
CI01000000	CI01000000_17908883_17915640	-	A3	17907294-17907291	CI01000000_17908883_17915640_novel14,CI01000000_17908883_17915640_novel15,CI01000000_17908883_17915640_novel18,CI01000000_17908883_17915640_novel19,CI01000000_17908883_17915640_novel09	CI01000000_17908883_17915640_novel04,CI01000000_17908883_17915640_novel19,CI01000000_17908883_17915640_novel14,CI01000000_17908883_17915640_novel07,CI01000000_17908883_17915640_novel10,CI01000000_17908883_17915640_novel03,CI01000000_17908883_17915640_novel11,CI01000000_17908883_17915640_novel15,CI01000000_17908883_17915640_novel09,CI01000000_17908883_17915640_novel18
CI01000000	CI01000000_17908883_17915640	-	A3	17932545-17932542	CI01000000_17908883_17915640_novel03,CI01000000_17908883_17915640_novel05,CI01000000_17908883_17915640_novel04,CI01000000_17908883_17915640_novel09,CI01000000_17908883_17915640_novel08	CI01000000_17908883_17915640_novel05,CI01000000_17908883_17915640_novel04,CI01000000_17908883_17915640_novel06,CI01000000_17908883_17915640_novel01,CI01000000_17908883_17915640_novel07,CI01000000_17908883_17915640_novel03,CI01000000_17908883_17915640_novel08,CI01000000_17908883_17915640_novel09,CI01000000_17908883_17915640_novel02
CI01000000	CI01000000_18618397_18645425	-	A3	18636717-18636693	CI01000000_18618397_18645425.path1	CI01000000_18618397_18645425_novel05,CI01000000_18618397_18645425_novel01,CI01000000_18618397_18645425_novel02,CI01000000_18618397_18645425_novel04,CI01000000_18618397_18645425.path1,CI01000000_18618397_18645425_novel03
CI01000000	CI01000000_18665046_18710097	-	A3	18671090-18671051	CI01000000_18665046_18710097_novel01,CI01000000_18665046_18710097_novel03,CI01000000_18665046_18710097_novel02	CI01000000_18665046_18710097_novel01,CI01000000_18665046_18710097_novel02,CI01000000_18665046_18710097_novel03,CI01000000_18665046_18710097.path1
CI01000000	CI01000000_18721338_18772372	-	A3	18722967-18722694	CI01000000_18721338_18772372_novel01,CI01000000_18721338_18772372_novel02,CI01000000_18721338_18772372_novel04,CI01000000_18721338_18772372_novel05	CI01000000_18721338_18772372_novel05,CI01000000_18721338_18772372_novel01,CI01000000_18721338_18772372_novel04,CI01000000_18721338_18772372.path1,CI01000000_18721338_18772372_novel02
CI01000000	CI01000000_18721338_18772372	-	A3	18771880-18771877	CI01000000_18721338_18772372_novel01	CI01000000_18721338_18772372_novel01,CI01000000_18721338_18772372.path1,CI01000000_18721338_18772372_novel02,CI01000000_18721338_18772372_novel03
CI01000000	CI01000000_18815522_18834911	-	A3	18832163-18832133	CI01000000_18815522_18834911_novel09,CI01000000_18815522_18834911_novel03,CI01000000_18815522_18834911_novel02,CI01000000_18815522_18834911_novel07,CI01000000_18815522_18834911_novel05	CI01000000_18815522_18834911_novel07,CI01000000_18815522_18834911_novel03,CI01000000_18815522_18834911_novel04,CI01000000_18815522_18834911_novel06,CI01000000_18815522_18834911_novel05,CI01000000_18815522_18834911_novel02,CI01000000_18815522_18834911.path1,CI01000000_18815522_18834911_novel10,CI01000000_18815522_18834911_novel09,CI01000000_18815522_18834911_novel01,CI01000000_18815522_18834911_no…
CI01000001	CI01000001_00238241_00249437	-	A3	239525-239474	CI01000001_00238241_00249437.path1	CI01000001_00238241_00249437_novel01,CI01000001_00238241_00249437_novel04,CI01000001_00238241_00249437_novel02,CI01000001_00238241_00249437.path1,CI01000001_00238241_00249437_novel03
CI01000001	CI01000001_00445369_00466166	-	A3	448843-448813	CI01000001_00445369_00466166.path1	CI01000001_00445369_00466166.path1,CI01000001_00445369_00466166_novel01
CI01000001	CI01000001_01517517_01521698	+	A3	1517848-1517939	CI01000001_01517517_01521698_novel02	CI01000001_01517517_01521698.path1,CI01000001_01517517_01521698_novel02,CI01000001_01517517_01521698_novel03
CI01000001	CI01000001_01517517_01521698	+	A3	1517848-1518253	CI01000001_01517517_01521698_novel01	CI01000001_01517517_01521698_novel01,CI01000001_01517517_01521698_novel03
CI01000001	CI01000001_01555180_01558113	-	A3	1555428-1555368	CI01000001_01555180_01558113.path1	CI01000001_01555180_01558113_novel01,CI01000001_01555180_01558113.path1
CI01000001	CI01000001_01878297_01894123	+	A3	1889283-1889286	CI01000001_01878297_01894123.path1	CI01000001_01878297_01894123_novel01,CI01000001_01878297_01894123_novel03,CI01000001_01878297_01894123.path1
CI01000001	CI01000001_01878297_01894123	+	A3	1891574-1891604	CI01000001_01878297_01894123_novel01,CI01000001_01878297_01894123.path1,CI01000001_01878297_01894123_novel02	CI01000001_01878297_01894123_novel01,CI01000001_01878297_01894123_novel03,CI01000001_01878297_01894123_novel02,CI01000001_01878297_01894123.path1
CI01000001	CI01000001_01955349_01972242	+	A3	1955319-1955331	CI01000001_01955349_01972242_novel01,CI01000001_01955349_01972242_novel03	CI01000001_01955349_01972242_novel03,CI01000001_01955349_01972242_novel06,CI01000001_01955349_01972242_novel07,CI01000001_01955349_01972242_novel01,CI01000001_01955349_01972242_novel02
CI01000001	CI01000001_01955349_01972242	+	A3	1963400-1963720	CI01000001_01955349_01972242.path1	CI01000001_01955349_01972242_novel06,CI01000001_01955349_01972242_novel07,CI01000001_01955349_01972242_novel02,CI01000001_01955349_01972242_novel01,CI01000001_01955349_01972242_novel04,CI01000001_01955349_01972242.path1
CI01000001	CI01000001_02141590_02142836	-	A3	2138223-2138163	CI01000001_02141590_02142836_novel04,CI01000001_02141590_02142836_novel01	CI01000001_02141590_02142836_novel04,CI01000001_02141590_02142836_novel02,CI01000001_02141590_02142836_novel01
CI01000001	CI01000001_02416674_02429967	-	A3	2417962-2417634	CI01000001_02416674_02429967.path1	CI01000001_02416674_02429967_novel06,CI01000001_02416674_02429967_novel02,CI01000001_02416674_02429967_novel05,CI01000001_02416674_02429967.path1,CI01000001_02416674_02429967_novel03,CI01000001_02416674_02429967_novel04,CI01000001_02416674_02429967_novel01
CI01000001	CI01000001_03474495_03481164	-	A3	3476659-3476624	CI01000001_03474495_03481164_novel02,CI01000001_03474495_03481164_novel03,CI01000001_03474495_03481164_novel04	CI01000001_03474495_03481164_novel02,CI01000001_03474495_03481164.path1,CI01000001_03474495_03481164_novel04,CI01000001_03474495_03481164_novel03
CI01000001	CI01000001_03650790_03662852	+	A3	3662555-3662641	CI01000001_03650790_03662852.path1	CI01000001_03650790_03662852_novel05,CI01000001_03650790_03662852_novel08,CI01000001_03650790_03662852_novel03,CI01000001_03650790_03662852.path1,CI01000001_03650790_03662852_novel06,CI01000001_03650790_03662852_novel02,CI01000001_03650790_03662852_novel04,CI01000001_03650790_03662852_novel07,CI01000001_03650790_03662852_novel01
CI01000001	CI01000001_04369131_04373697	+	A3	4369776-4369868	CI01000001_04369131_04373697_novel01	CI01000001_04369131_04373697.path1,CI01000001_04369131_04373697_novel01
CI01000001	CI01000001_04462781_04463560	+	A3	4451476-4451500	CI01000001_04462781_04463560_novel05	CI01000001_04462781_04463560_novel01,CI01000001_04462781_04463560_novel02,CI01000001_04462781_04463560_novel05,CI01000001_04462781_04463560_novel04
CI01000001	CI01000001_04462781_04463560	+	A3	4452920-4452939	CI01000001_04462781_04463560_novel03	CI01000001_04462781_04463560_novel02,CI01000001_04462781_04463560_novel04,CI01000001_04462781_04463560_novel01,CI01000001_04462781_04463560_novel03,CI01000001_04462781_04463560_novel05
CI01000001	CI01000001_04462781_04463560	+	A3	4453769-4453784	CI01000001_04462781_04463560_novel04,CI01000001_04462781_04463560_novel03,CI01000001_04462781_04463560_novel02	CI01000001_04462781_04463560_novel02,CI01000001_04462781_04463560_novel04,CI01000001_04462781_04463560_novel01,CI01000001_04462781_04463560_novel03,CI01000001_04462781_04463560_novel05
CI01000001	CI01000001_04468566_04523431	-	A3	4473233-4473194	CI01000001_04468566_04523431.path1	CI01000001_04468566_04523431.path1,CI01000001_04468566_04523431_novel01
CI01000001	CI01000001_04746153_04754209	-	A3	4749940-4749925	CI01000001_04746153_04754209.path1	CI01000001_04746153_04754209.path1,CI01000001_04746153_04754209_novel01
CI01000001	CI01000001_04779079_04792659	+	A3	4788069-4788087	CI01000001_04779079_04792659_novel01	CI01000001_04779079_04792659_novel01,CI01000001_04779079_04792659.path1
CI01000001	CI01000001_04779079_04792659	+	A3	4788869-4788911	CI01000001_04779079_04792659_novel01	CI01000001_04779079_04792659_novel01,CI01000001_04779079_04792659.path1
CI01000001	CI01000001_04950531_04960550	+	A3	4951601-4951606	CI01000001_04950531_04960550_novel05	CI01000001_04950531_04960550_novel05,CI01000001_04950531_04960550_novel01,CI01000001_04950531_04960550_novel04,CI01000001_04950531_04960550_novel03,CI01000001_04950531_04960550.path1
CI01000001	CI01000001_04976994_04988795	+	A3	4982750-4982786	CI01000001_04976994_04988795.path1	CI01000001_04976994_04988795_novel04,CI01000001_04976994_04988795_novel02,CI01000001_04976994_04988795.path1,CI01000001_04976994_04988795_novel03,CI01000001_04976994_04988795_novel01
CI01000001	CI01000001_04993860_04998535	+	A3	4998282-4998375	CI01000001_04993860_04998535_novel04	CI01000001_04993860_04998535_novel02,CI01000001_04993860_04998535.path1,CI01000001_04993860_04998535_novel07,CI01000001_04993860_04998535_novel06,CI01000001_04993860_04998535_novel03,CI01000001_04993860_04998535_novel04,CI01000001_04993860_04998535_novel01
CI01000001	CI01000001_05062950_05065565	-	A3	5063041-5063009	CI01000001_05062950_05065565_novel02,CI01000001_05062950_05065565_novel03,CI01000001_05062950_05065565_novel01	CI01000001_05062950_05065565_novel03,CI01000001_05062950_05065565_novel01,CI01000001_05062950_05065565.path1,CI01000001_05062950_05065565_novel02
CI01000001	CI01000001_05062950_05065565	-	A3	5064765-5063591	CI01000001_05062950_05065565.path1	CI01000001_05062950_05065565.path1,CI01000001_05062950_05065565_novel02
CI01000001	CI01000001_05191382_05196348	-	A3	5193070-5193048	CI01000001_05191382_05196348.path1	CI01000001_05191382_05196348_novel01,CI01000001_05191382_05196348.path1
CI01000001	CI01000001_05205733_05220435	-	A3	5213236-5213149	CI01000001_05205733_05220435.path1	CI01000001_05205733_05220435_novel01,CI01000001_05205733_05220435_novel04,CI01000001_05205733_05220435_novel02,CI01000001_05205733_05220435_novel03,CI01000001_05205733_05220435.path1
CI01000001	CI01000001_05295894_05308912	-	A3	5300961-5300898	CI01000001_05295894_05308912_novel04	CI01000001_05295894_05308912_novel05,CI01000001_05295894_05308912_novel04
CI01000001	CI01000001_05318747_05341451	-	A3	5322420-5322375	CI01000001_05318747_05341451_novel06	CI01000001_05318747_05341451_novel04,CI01000001_05318747_05341451_novel02,CI01000001_05318747_05341451_novel05,CI01000001_05318747_05341451_novel07,CI01000001_05318747_05341451.path1,CI01000001_05318747_05341451_novel06,CI01000001_05318747_05341451_novel01
CI01000001	CI01000001_05318747_05341451	-	A3	5337255-5337226	CI01000001_05318747_05341451_novel01,CI01000001_05318747_05341451.path1,CI01000001_05318747_05341451_novel04	CI01000001_05318747_05341451_novel04,CI01000001_05318747_05341451_novel01,CI01000001_05318747_05341451.path1,CI01000001_05318747_05341451_novel02
CI01000001	CI01000001_05355269_05356224	-	A3	5355950-5355935	CI01000001_05355269_05356224_novel01	CI01000001_05355269_05356224_novel01,CI01000001_05355269_05356224.path1
CI01000001	CI01000001_05365373_05384192	+	A3	5383813-5384073	CI01000001_05365373_05384192.path1	CI01000001_05365373_05384192_novel01,CI01000001_05365373_05384192_novel05,CI01000001_05365373_05384192_novel08,CI01000001_05365373_05384192.path1,CI01000001_05365373_05384192_novel02,CI01000001_05365373_05384192_novel09,CI01000001_05365373_05384192_novel07,CI01000001_05365373_05384192_novel04
CI01000001	CI01000001_05401665_05402500	+	A3	5400458-5401615	CI01000001_05401665_05402500_novel07	CI01000001_05401665_05402500_novel07,CI01000001_05401665_05402500_novel04,CI01000001_05401665_05402500_novel02
CI01000001	CI01000001_05401665_05402500	+	A3	5400458-5401650	CI01000001_05401665_05402500_novel03	CI01000001_05401665_05402500_novel03,CI01000001_05401665_05402500_novel04,CI01000001_05401665_05402500_novel02
CI01000001	CI01000001_05401665_05402500	+	A3	5401615-5401650	CI01000001_05401665_05402500_novel03	CI01000001_05401665_05402500_novel07,CI01000001_05401665_05402500_novel03
CI01000001	CI01000001_05403970_05409286	-	A3	5408491-5408473	CI01000001_05403970_05409286.path1	CI01000001_05403970_05409286.path1,CI01000001_05403970_05409286_novel01
CI01000001	CI01000001_05509301_05539080	-	A3	5529539-5529482	CI01000001_05509301_05539080.path1	CI01000001_05509301_05539080_novel04,CI01000001_05509301_05539080_novel03,CI01000001_05509301_05539080.path1,CI01000001_05509301_05539080_novel01,CI01000001_05509301_05539080_novel02
CI01000001	CI01000001_05753118_05757768	-	A3	5755421-5755388	CI01000001_05753118_05757768.path1	CI01000001_05753118_05757768.path1,CI01000001_05753118_05757768_novel01
CI01000001	CI01000001_06121398_06124748	+	A3	6124652-6124672	CI01000001_06121398_06124748.path1	CI01000001_06121398_06124748.path1,CI01000001_06121398_06124748_novel01
CI01000001	CI01000001_06146900_06161111	-	A3	6155961-6155955	CI01000001_06146900_06161111_novel08	CI01000001_06146900_06161111_novel05,CI01000001_06146900_06161111_novel04,CI01000001_06146900_06161111.path1,CI01000001_06146900_06161111_novel08,CI01000001_06146900_06161111_novel07,CI01000001_06146900_06161111_novel06,CI01000001_06146900_06161111_novel03,CI01000001_06146900_06161111_novel01
CI01000001	CI01000001_06167374_06195286	-	A3	6179918-6179864	CI01000001_06167374_06195286.path1	CI01000001_06167374_06195286_novel02,CI01000001_06167374_06195286.path1,CI01000001_06167374_06195286_novel03,CI01000001_06167374_06195286_novel04
CI01000001	CI01000001_06303405_06305351	+	A3	6305098-6305253	CI01000001_06303405_06305351.path1	CI01000001_06303405_06305351_novel01,CI01000001_06303405_06305351_novel02,CI01000001_06303405_06305351_novel03,CI01000001_06303405_06305351.path1
CI01000001	CI01000001_06884020_06889266	+	A3	6869764-6869767	CI01000001_06884020_06889266_novel14	CI01000001_06884020_06889266_novel13,CI01000001_06884020_06889266_novel08,CI01000001_06884020_06889266_novel14
CI01000001	CI01000001_06884020_06889266	+	A3	6871713-6871719	CI01000001_06884020_06889266_novel08	CI01000001_06884020_06889266_novel13,CI01000001_06884020_06889266_novel08,CI01000001_06884020_06889266_novel14
CI01000001	CI01000001_06996957_07040074	+	A3	7022600-7022771	CI01000001_06996957_07040074_novel05,CI01000001_06996957_07040074_novel02,CI01000001_06996957_07040074_novel01,CI01000001_06996957_07040074_novel06,CI01000001_06996957_07040074_novel04,CI01000001_06996957_07040074_novel08,CI01000001_06996957_07040074_novel09,CI01000001_06996957_07040074_novel10	CI01000001_06996957_07040074_novel06,CI01000001_06996957_07040074_novel10,CI01000001_06996957_07040074_novel04,CI01000001_06996957_07040074_novel02,CI01000001_06996957_07040074.path1,CI01000001_06996957_07040074_novel05,CI01000001_06996957_07040074_novel08,CI01000001_06996957_07040074_novel09,CI01000001_06996957_07040074_novel01
CI01000001	CI01000001_06996957_07040074	+	A3	7033799-7033853	CI01000001_06996957_07040074.path1	CI01000001_06996957_07040074_novel06,CI01000001_06996957_07040074_novel10,CI01000001_06996957_07040074_novel04,CI01000001_06996957_07040074_novel02,CI01000001_06996957_07040074_novel08,CI01000001_06996957_07040074_novel05,CI01000001_06996957_07040074.path1,CI01000001_06996957_07040074_novel12,CI01000001_06996957_07040074_novel09,CI01000001_06996957_07040074_novel01
CI01000001	CI01000001_07071090_07114820	-	A3	7082383-7082326	CI01000001_07071090_07114820_novel02,CI01000001_07071090_07114820_novel03,CI01000001_07071090_07114820_novel01,CI01000001_07071090_07114820_novel04	CI01000001_07071090_07114820.path1,CI01000001_07071090_07114820_novel04,CI01000001_07071090_07114820_novel03,CI01000001_07071090_07114820_novel01,CI01000001_07071090_07114820_novel02
CI01000001	CI01000001_07231558_07266828	+	A3	7225403-7225425	CI01000001_07231558_07266828_novel03	CI01000001_07231558_07266828_novel02,CI01000001_07231558_07266828_novel03
CI01000001	CI01000001_07231558_07266828	+	A3	7225403-7225433	CI01000001_07231558_07266828_novel05,CI01000001_07231558_07266828_novel04,CI01000001_07231558_07266828_novel01	CI01000001_07231558_07266828_novel04,CI01000001_07231558_07266828_novel02,CI01000001_07231558_07266828_novel05,CI01000001_07231558_07266828_novel01
CI01000001	CI01000001_07231558_07266828	+	A3	7225425-7225433	CI01000001_07231558_07266828_novel05,CI01000001_07231558_07266828_novel04,CI01000001_07231558_07266828_novel01	CI01000001_07231558_07266828_novel01,CI01000001_07231558_07266828_novel05,CI01000001_07231558_07266828_novel04,CI01000001_07231558_07266828_novel03
CI01000001	CI01000001_07231558_07266828	+	A3	7237747-7237975	CI01000001_07231558_07266828_novel05,CI01000001_07231558_07266828_novel04,CI01000001_07231558_07266828_novel02	CI01000001_07231558_07266828_novel04,CI01000001_07231558_07266828_novel05,CI01000001_07231558_07266828_novel02,CI01000001_07231558_07266828.path1
CI01000001	CI01000001_07231558_07266828	+	A3	7238149-7238372	CI01000001_07231558_07266828_novel05,CI01000001_07231558_07266828_novel04,CI01000001_07231558_07266828_novel01	CI01000001_07231558_07266828_novel04,CI01000001_07231558_07266828_novel05,CI01000001_07231558_07266828.path1,CI01000001_07231558_07266828_novel01
CI01000001	CI01000001_07231558_07266828	+	A3	7248188-7248197	CI01000001_07231558_07266828_novel06,CI01000001_07231558_07266828_novel05,CI01000001_07231558_07266828_novel02,CI01000001_07231558_07266828_novel01	CI01000001_07231558_07266828_novel02,CI01000001_07231558_07266828_novel04,CI01000001_07231558_07266828_novel05,CI01000001_07231558_07266828_novel06,CI01000001_07231558_07266828_novel01
CI01000001	CI01000001_07231558_07266828	+	A3	7249891-7249942	CI01000001_07231558_07266828_novel05,CI01000001_07231558_07266828_novel02	CI01000001_07231558_07266828_novel05,CI01000001_07231558_07266828_novel02,CI01000001_07231558_07266828.path1
CI01000001	CI01000001_07231558_07266828	+	A3	7249891-7249945	CI01000001_07231558_07266828_novel06,CI01000001_07231558_07266828_novel04,CI01000001_07231558_07266828_novel01	CI01000001_07231558_07266828_novel04,CI01000001_07231558_07266828_novel06,CI01000001_07231558_07266828.path1,CI01000001_07231558_07266828_novel01
CI01000001	CI01000001_07231558_07266828	+	A3	7249942-7249945	CI01000001_07231558_07266828_novel06,CI01000001_07231558_07266828_novel04,CI01000001_07231558_07266828_novel01	CI01000001_07231558_07266828_novel02,CI01000001_07231558_07266828_novel04,CI01000001_07231558_07266828_novel05,CI01000001_07231558_07266828_novel06,CI01000001_07231558_07266828_novel01
CI01000001	CI01000001_07270003_07290702	-	A3	7285158-7285092	CI01000001_07270003_07290702.path1	CI01000001_07270003_07290702.path1,CI01000001_07270003_07290702_novel01
CI01000001	CI01000001_07544981_07548224	+	A3	7547708-7547808	CI01000001_07544981_07548224.path1	CI01000001_07544981_07548224.path1,CI01000001_07544981_07548224_novel01
CI01000001	CI01000001_07558102_07564471	+	A3	7564244-7564248	CI01000001_07558102_07564471_novel02	CI01000001_07558102_07564471_novel01,CI01000001_07558102_07564471_novel02,CI01000001_07558102_07564471.path1
CI01000001	CI01000001_07577777_07584809	+	A3	7583327-7583745	CI01000001_07577777_07584809_novel01,CI01000001_07577777_07584809.path1	CI01000001_07577777_07584809_novel03,CI01000001_07577777_07584809_novel01,CI01000001_07577777_07584809.path1
CI01000001	CI01000001_07678904_07760870	+	A3	7760432-7760435	CI01000001_07678904_07760870_novel11,CI01000001_07678904_07760870_novel09,CI01000001_07678904_07760870_novel17,CI01000001_07678904_07760870_novel15,CI01000001_07678904_07760870_novel18,CI01000001_07678904_07760870_novel16	CI01000001_07678904_07760870.path1,CI01000001_07678904_07760870_novel18,CI01000001_07678904_07760870_novel17,CI01000001_07678904_07760870_novel09,CI01000001_07678904_07760870_novel11,CI01000001_07678904_07760870_novel16,CI01000001_07678904_07760870_novel15
CI01000001	CI01000001_07953501_07958007	-	A3	7953973-7953941	CI01000001_07953501_07958007_novel02	CI01000001_07953501_07958007.path1,CI01000001_07953501_07958007_novel02,CI01000001_07953501_07958007_novel01
CI01000001	CI01000001_08748236_08757869	+	A3	8749775-8749778	CI01000001_08748236_08757869.path1,CI01000001_08748236_08757869_novel01	CI01000001_08748236_08757869_novel03,CI01000001_08748236_08757869.path1,CI01000001_08748236_08757869_novel01
CI01000001	CI01000001_08764768_08766941	-	A3	8766330-8766317	CI01000001_08764768_08766941_novel04,CI01000001_08764768_08766941.path1,CI01000001_08764768_08766941_novel01	CI01000001_08764768_08766941.path1,CI01000001_08764768_08766941_novel02,CI01000001_08764768_08766941_novel04,CI01000001_08764768_08766941_novel01
CI01000001	CI01000001_08778667_08782959	-	A3	8779107-8779101	CI01000001_08778667_08782959.path1	CI01000001_08778667_08782959_novel02,CI01000001_08778667_08782959_novel01,CI01000001_08778667_08782959.path1
CI01000001	CI01000001_08942877_08948672	-	A3	8947745-8947586	CI01000001_08942877_08948672.path1	CI01000001_08942877_08948672_novel01,CI01000001_08942877_08948672.path1
CI01000001	CI01000001_08971649_08984224	+	A3	8980086-8980140	CI01000001_08971649_08984224_novel02,CI01000001_08971649_08984224_novel03,CI01000001_08971649_08984224_novel01	CI01000001_08971649_08984224_novel02,CI01000001_08971649_08984224.path1,CI01000001_08971649_08984224_novel01,CI01000001_08971649_08984224_novel03
CI01000001	CI01000001_08971649_08984224	+	A3	8980335-8980401	CI01000001_08971649_08984224.path1	CI01000001_08971649_08984224.path1,CI01000001_08971649_08984224_novel01,CI01000001_08971649_08984224_novel03
CI01000001	CI01000001_09032204_09038149	-	A3	9037025-9036997	CI01000001_09032204_09038149_novel01,CI01000001_09032204_09038149_novel02	CI01000001_09032204_09038149_novel02,CI01000001_09032204_09038149.path1,CI01000001_09032204_09038149_novel01
CI01000001	CI01000001_09059083_09101251	+	A3	9086153-9086252	CI01000001_09059083_09101251.path1	CI01000001_09059083_09101251_novel03,CI01000001_09059083_09101251.path1
CI01000001	CI01000001_09113045_09130978	+	A3	9124601-9124688	CI01000001_09113045_09130978_novel02	CI01000001_09113045_09130978_novel04,CI01000001_09113045_09130978_novel07,CI01000001_09113045_09130978_novel01,CI01000001_09113045_09130978_novel02,CI01000001_09113045_09130978.path1
CI01000001	CI01000001_09147684_09162673	+	A3	9159478-9159505	CI01000001_09147684_09162673.path1	CI01000001_09147684_09162673_novel04,CI01000001_09147684_09162673_novel05,CI01000001_09147684_09162673_novel06,CI01000001_09147684_09162673_novel02,CI01000001_09147684_09162673.path1,CI01000001_09147684_09162673_novel01,CI01000001_09147684_09162673_novel03
CI01000001	CI01000001_09334528_09350703	+	A3	9348139-9348148	CI01000001_09334528_09350703.path1	CI01000001_09334528_09350703_novel01,CI01000001_09334528_09350703.path1,CI01000001_09334528_09350703_novel02
CI01000001	CI01000001_09582178_09593275	+	A3	9597139-9597157	CI01000001_09582178_09593275_novel08,CI01000001_09582178_09593275_novel04,CI01000001_09582178_09593275_novel07,CI01000001_09582178_09593275_novel02	CI01000001_09582178_09593275_novel08,CI01000001_09582178_09593275_novel02,CI01000001_09582178_09593275_novel04,CI01000001_09582178_09593275_novel07,CI01000001_09582178_09593275_novel06,CI01000001_09582178_09593275_novel03
CI01000001	CI01000001_09824213_09894721	-	A3	9837992-9837956	CI01000001_09824213_09894721_novel05,CI01000001_09824213_09894721_novel06,CI01000001_09824213_09894721_novel07,CI01000001_09824213_09894721_novel04,CI01000001_09824213_09894721_novel02,CI01000001_09824213_09894721_novel03,CI01000001_09824213_09894721_novel01	CI01000001_09824213_09894721_novel01,CI01000001_09824213_09894721_novel03,CI01000001_09824213_09894721_novel07,CI01000001_09824213_09894721_novel06,CI01000001_09824213_09894721_novel05,CI01000001_09824213_09894721_novel02,CI01000001_09824213_09894721.path1,CI01000001_09824213_09894721_novel04
CI01000001	CI01000001_09824213_09894721	-	A3	9888388-9888310	CI01000001_09824213_09894721_novel13,CI01000001_09824213_09894721_novel14	CI01000001_09824213_09894721.path1,CI01000001_09824213_09894721_novel14,CI01000001_09824213_09894721_novel13
CI01000001	CI01000001_10153558_10173225	-	A3	10155736-10154336	CI01000001_10153558_10173225.path1	CI01000001_10153558_10173225_novel08,CI01000001_10153558_10173225_novel06,CI01000001_10153558_10173225_novel01,CI01000001_10153558_10173225_novel03,CI01000001_10153558_10173225.path1,CI01000001_10153558_10173225_novel07,CI01000001_10153558_10173225_novel09
CI01000001	CI01000001_10335652_10355677	-	A3	10340255-10340183	CI01000001_10335652_10355677.path1	CI01000001_10335652_10355677_novel01,CI01000001_10335652_10355677.path1
CI01000001	CI01000001_10440005_10457383	-	A3	10442904-10442901	CI01000001_10440005_10457383_novel01	CI01000001_10440005_10457383_novel04,CI01000001_10440005_10457383.path1,CI01000001_10440005_10457383_novel01,CI01000001_10440005_10457383_novel02,CI01000001_10440005_10457383_novel05
CI01000001	CI01000001_10440005_10457383	-	A3	10443683-10443632	CI01000001_10440005_10457383_novel01	CI01000001_10440005_10457383.path1,CI01000001_10440005_10457383_novel01
CI01000001	CI01000001_10542497_10550979	-	A3	10546469-10546454	CI01000001_10542497_10550979.path1	CI01000001_10542497_10550979_novel02,CI01000001_10542497_10550979_novel03,CI01000001_10542497_10550979.path1,CI01000001_10542497_10550979_novel01
CI01000001	CI01000001_10896443_10925951	-	A3	10896906-10896751	CI01000001_10896443_10925951.path1	CI01000001_10896443_10925951.path1,CI01000001_10896443_10925951_novel01
CI01000001	CI01000001_11182552_11204143	+	A3	11203303-11203306	CI01000001_11182552_11204143_novel01	CI01000001_11182552_11204143.path1,CI01000001_11182552_11204143_novel01
CI01000001	CI01000001_11216246_11230227	+	A3	11229843-11230105	CI01000001_11216246_11230227.path1	CI01000001_11216246_11230227_novel01,CI01000001_11216246_11230227.path1
CI01000001	CI01000001_11232168_11238289	+	A3	11237623-11238209	CI01000001_11232168_11238289.path1	CI01000001_11232168_11238289_novel01,CI01000001_11232168_11238289.path1
CI01000001	CI01000001_11265638_11283027	+	A3	11275272-11275431	CI01000001_11265638_11283027_novel02,CI01000001_11265638_11283027.path1	CI01000001_11265638_11283027_novel01,CI01000001_11265638_11283027_novel02,CI01000001_11265638_11283027.path1
CI01000001	CI01000001_11265638_11283027	+	A3	11280873-11280907	CI01000001_11265638_11283027_novel02,CI01000001_11265638_11283027_novel01,CI01000001_11265638_11283027_novel06	CI01000001_11265638_11283027_novel01,CI01000001_11265638_11283027_novel02,CI01000001_11265638_11283027_novel06,CI01000001_11265638_11283027_novel05
CI01000001	CI01000001_11288035_11293399	-	A3	11290563-11290526	CI01000001_11288035_11293399_novel02	CI01000001_11288035_11293399_novel02,CI01000001_11288035_11293399.path1,CI01000001_11288035_11293399_novel01
CI01000001	CI01000001_11656975_11660666	+	A3	11659930-11659945	CI01000001_11656975_11660666.path1	CI01000001_11656975_11660666_novel04,CI01000001_11656975_11660666_novel03,CI01000001_11656975_11660666_novel02,CI01000001_11656975_11660666_novel01,CI01000001_11656975_11660666.path1
CI01000001	CI01000001_11906787_11948732	-	A3	11948766-11948763	CI01000001_11906787_11948732_novel04,CI01000001_11906787_11948732_novel07	CI01000001_11906787_11948732_novel06,CI01000001_11906787_11948732_novel08,CI01000001_11906787_11948732_novel04,CI01000001_11906787_11948732_novel03,CI01000001_11906787_11948732_novel07,CI01000001_11906787_11948732_novel05,CI01000001_11906787_11948732_novel02
CI01000001	CI01000001_12503839_12514653	+	A3	12511550-12511612	CI01000001_12503839_12514653_novel03,CI01000001_12503839_12514653_novel02	CI01000001_12503839_12514653.path1,CI01000001_12503839_12514653_novel02,CI01000001_12503839_12514653_novel03
CI01000001	CI01000001_12503839_12514653	+	A3	12511550-12511618	CI01000001_12503839_12514653_novel01	CI01000001_12503839_12514653_novel01,CI01000001_12503839_12514653.path1
CI01000001	CI01000001_12503839_12514653	+	A3	12511612-12511618	CI01000001_12503839_12514653_novel01	CI01000001_12503839_12514653_novel01,CI01000001_12503839_12514653_novel02,CI01000001_12503839_12514653_novel03
CI01000001	CI01000001_12523502_12535608	-	A3	12530326-12530308	CI01000001_12523502_12535608_novel01	CI01000001_12523502_12535608_novel01,CI01000001_12523502_12535608.path1
CI01000001	CI01000001_12818013_12820748	-	A3	12819038-12818976	CI01000001_12818013_12820748_novel01,CI01000001_12818013_12820748_novel02	CI01000001_12818013_12820748.path1,CI01000001_12818013_12820748_novel01,CI01000001_12818013_12820748_novel02
CI01000001	CI01000001_12912442_12919516	+	A3	12918689-12919499	CI01000001_12912442_12919516.path1	CI01000001_12912442_12919516_novel02,CI01000001_12912442_12919516.path1
CI01000001	CI01000001_12934002_12952770	-	A3	12934531-12934374	CI01000001_12934002_12952770.path1,CI01000001_12934002_12952770_novel01	CI01000001_12934002_12952770_novel02,CI01000001_12934002_12952770.path1,CI01000001_12934002_12952770_novel01
CI01000001	CI01000001_12934002_12952770	-	A3	12944466-12944463	CI01000001_12934002_12952770.path1,CI01000001_12934002_12952770_novel01	CI01000001_12934002_12952770_novel02,CI01000001_12934002_12952770.path1,CI01000001_12934002_12952770_novel01
CI01000001	CI01000001_13160253_13167224	+	A3	13167111-13167114	CI01000001_13160253_13167224_novel04	CI01000001_13160253_13167224_novel06,CI01000001_13160253_13167224_novel01,CI01000001_13160253_13167224_novel05,CI01000001_13160253_13167224_novel03,CI01000001_13160253_13167224.path1,CI01000001_13160253_13167224_novel04
CI01000001	CI01000001_13225062_13233285	-	A3	13229349-13228471	CI01000001_13225062_13233285.path1	CI01000001_13225062_13233285_novel03,CI01000001_13225062_13233285.path1
CI01000001	CI01000001_13309045_13319725	+	A3	13319403-13319457	CI01000001_13309045_13319725.path1	CI01000001_13309045_13319725_novel03,CI01000001_13309045_13319725.path1,CI01000001_13309045_13319725_novel06
CI01000001	CI01000001_13329841_13334948	+	A3	13329827-13329841	CI01000001_13329841_13334948_novel01	CI01000001_13329841_13334948_novel02,CI01000001_13329841_13334948_novel01
CI01000001	CI01000001_13422146_13435637	-	A3	13426856-13426832	CI01000001_13422146_13435637_novel01	CI01000001_13422146_13435637.path1,CI01000001_13422146_13435637_novel01
CI01000001	CI01000001_13470823_13478394	+	A3	13472537-13472581	CI01000001_13470823_13478394.path1	CI01000001_13470823_13478394_novel01,CI01000001_13470823_13478394.path1
CI01000002	CI01000002_00516316_00659922	-	A3	520890-520887	CI01000002_00516316_00659922.path1,CI01000002_00516316_00659922_novel07	CI01000002_00516316_00659922.path1,CI01000002_00516316_00659922_novel01,CI01000002_00516316_00659922_novel07
CI01000002	CI01000002_00772164_00786566	+	A3	772803-773697	CI01000002_00772164_00786566_novel09	CI01000002_00772164_00786566_novel09,CI01000002_00772164_00786566_novel07
CI01000002	CI01000002_00772164_00786566	+	A3	773671-779501	CI01000002_00772164_00786566_novel04,CI01000002_00772164_00786566_novel10,CI01000002_00772164_00786566_novel03,CI01000002_00772164_00786566_novel02	CI01000002_00772164_00786566_novel04,CI01000002_00772164_00786566_novel03,CI01000002_00772164_00786566_novel01,CI01000002_00772164_00786566_novel02,CI01000002_00772164_00786566_novel10
CI01000002	CI01000002_00772164_00786566	+	A3	773671-779503	CI01000002_00772164_00786566.path1	CI01000002_00772164_00786566_novel01,CI01000002_00772164_00786566.path1
CI01000002	CI01000002_00772164_00786566	+	A3	779501-779503	CI01000002_00772164_00786566.path1	CI01000002_00772164_00786566_novel04,CI01000002_00772164_00786566_novel03,CI01000002_00772164_00786566_novel02,CI01000002_00772164_00786566.path1,CI01000002_00772164_00786566_novel10
CI01000002	CI01000002_01154239_01172018	+	A3	1157074-1157143	CI01000002_01154239_01172018_novel02	CI01000002_01154239_01172018_novel01,CI01000002_01154239_01172018.path1,CI01000002_01154239_01172018_novel02
CI01000002	CI01000002_01154239_01172018	+	A3	1158830-1158914	CI01000002_01154239_01172018.path1	CI01000002_01154239_01172018_novel01,CI01000002_01154239_01172018.path1,CI01000002_01154239_01172018_novel02
CI01000002	CI01000002_01650177_01674596	+	A3	1660780-1660783	CI01000002_01650177_01674596_novel04	CI01000002_01650177_01674596.path1,CI01000002_01650177_01674596_novel04
CI01000003	CI01000003_00266342_00275005	+	A3	268361-268380	CI01000003_00266342_00275005.path1	CI01000003_00266342_00275005_novel01,CI01000003_00266342_00275005.path1
CI01000003	CI01000003_00731635_00742538	+	A3	740975-741026	CI01000003_00731635_00742538.path1	CI01000003_00731635_00742538_novel04,CI01000003_00731635_00742538.path1,CI01000003_00731635_00742538_novel10,CI01000003_00731635_00742538_novel07,CI01000003_00731635_00742538_novel02,CI01000003_00731635_00742538_novel08,CI01000003_00731635_00742538_novel06,CI01000003_00731635_00742538_novel03,CI01000003_00731635_00742538_novel05
CI01000003	CI01000003_01489211_01493471	+	A3	1492285-1492336	CI01000003_01489211_01493471.path1	CI01000003_01489211_01493471.path1,CI01000003_01489211_01493471_novel05,CI01000003_01489211_01493471_novel07,CI01000003_01489211_01493471_novel08,CI01000003_01489211_01493471_novel04,CI01000003_01489211_01493471_novel09
CI01000003	CI01000003_01601113_01624224	-	A3	1622377-1622320	CI01000003_01601113_01624224.path1	CI01000003_01601113_01624224.path1,CI01000003_01601113_01624224_novel01
CI01000003	CI01000003_01632757_01671893	-	A3	1662748-1662688	CI01000003_01632757_01671893_novel05,CI01000003_01632757_01671893_novel04,CI01000003_01632757_01671893_novel03,CI01000003_01632757_01671893_novel02,CI01000003_01632757_01671893_novel01	CI01000003_01632757_01671893_novel01,CI01000003_01632757_01671893_novel03,CI01000003_01632757_01671893.path1,CI01000003_01632757_01671893_novel02,CI01000003_01632757_01671893_novel04,CI01000003_01632757_01671893_novel05
CI01000003	CI01000003_01632757_01671893	-	A3	1668072-1668018	CI01000003_01632757_01671893_novel05,CI01000003_01632757_01671893_novel04,CI01000003_01632757_01671893_novel03,CI01000003_01632757_01671893_novel02,CI01000003_01632757_01671893_novel01	CI01000003_01632757_01671893_novel01,CI01000003_01632757_01671893_novel03,CI01000003_01632757_01671893.path1,CI01000003_01632757_01671893_novel02,CI01000003_01632757_01671893_novel04,CI01000003_01632757_01671893_novel05
CI01000003	CI01000003_01836259_01849326	-	A3	1841166-1841118	CI01000003_01836259_01849326.path1	CI01000003_01836259_01849326_novel07,CI01000003_01836259_01849326_novel03,CI01000003_01836259_01849326_novel09,CI01000003_01836259_01849326_novel01,CI01000003_01836259_01849326_novel05,CI01000003_01836259_01849326.path1,CI01000003_01836259_01849326_novel02,CI01000003_01836259_01849326_novel08,CI01000003_01836259_01849326_novel06,CI01000003_01836259_01849326_novel04
CI01000003	CI01000003_02221239_02254635	-	A3	2237525-2237519	CI01000003_02221239_02254635.path1	CI01000003_02221239_02254635_novel01,CI01000003_02221239_02254635.path1
CI01000004	CI01000004_00098017_00119297	+	A3	109664-109702	CI01000004_00098017_00119297.path1,CI01000004_00098017_00119297_novel04,CI01000004_00098017_00119297_novel06,CI01000004_00098017_00119297_novel02,CI01000004_00098017_00119297_novel03	CI01000004_00098017_00119297.path1,CI01000004_00098017_00119297_novel03,CI01000004_00098017_00119297_novel02,CI01000004_00098017_00119297_novel04,CI01000004_00098017_00119297_novel05,CI01000004_00098017_00119297_novel06
CI01000004	CI01000004_00266091_00278846	+	A3	283259-283261	CI01000004_00266091_00278846_novel02	CI01000004_00266091_00278846_novel02,CI01000004_00266091_00278846_novel05
CI01000004	CI01000004_00295547_00301616	-	A3	300536-300500	CI01000004_00295547_00301616.path1	CI01000004_00295547_00301616_novel03,CI01000004_00295547_00301616_novel02,CI01000004_00295547_00301616.path1,CI01000004_00295547_00301616_novel01
CI01000004	CI01000004_00584081_00605137	+	A3	592818-592869	CI01000004_00584081_00605137_novel04	CI01000004_00584081_00605137.path1,CI01000004_00584081_00605137_novel02,CI01000004_00584081_00605137_novel03,CI01000004_00584081_00605137_novel04
CI01000004	CI01000004_00584081_00605137	+	A3	597829-597832	CI01000004_00584081_00605137_novel04,CI01000004_00584081_00605137_novel03	CI01000004_00584081_00605137.path1,CI01000004_00584081_00605137_novel02,CI01000004_00584081_00605137_novel03,CI01000004_00584081_00605137_novel04
CI01000004	CI01000004_00584081_00605137	+	A3	599717-599720	CI01000004_00584081_00605137.path1,CI01000004_00584081_00605137_novel02	CI01000004_00584081_00605137.path1,CI01000004_00584081_00605137_novel02,CI01000004_00584081_00605137_novel03
CI01000004	CI01000004_00608306_00612389	-	A3	612070-612025	CI01000004_00608306_00612389_novel02,CI01000004_00608306_00612389_novel01	CI01000004_00608306_00612389.path1,CI01000004_00608306_00612389_novel02,CI01000004_00608306_00612389_novel01
CI01000004	CI01000004_01311508_01319203	-	A3	1312878-1312827	CI01000004_01311508_01319203.path1	CI01000004_01311508_01319203.path1,CI01000004_01311508_01319203_novel01
CI01000004	CI01000004_01311508_01319203	-	A3	1315905-1315881	CI01000004_01311508_01319203_novel01	CI01000004_01311508_01319203.path1,CI01000004_01311508_01319203_novel01
CI01000004	CI01000004_01758554_01762415	-	A3	1759541-1759524	CI01000004_01758554_01762415.path1,CI01000004_01758554_01762415_novel01	CI01000004_01758554_01762415.path1,CI01000004_01758554_01762415_novel01,CI01000004_01758554_01762415_novel02
CI01000004	CI01000004_01800502_01807872	+	A3	1803671-1803752	CI01000004_01800502_01807872.path1	CI01000004_01800502_01807872_novel01,CI01000004_01800502_01807872.path1,CI01000004_01800502_01807872_novel02
CI01000004	CI01000004_02528689_02568243	+	A3	2564728-2564782	CI01000004_02528689_02568243_novel03,CI01000004_02528689_02568243_novel01	CI01000004_02528689_02568243_novel03,CI01000004_02528689_02568243.path1,CI01000004_02528689_02568243_novel01
CI01000004	CI01000004_02671199_02727898	+	A3	2700100-2700134	CI01000004_02671199_02727898.path1	CI01000004_02671199_02727898_novel01,CI01000004_02671199_02727898.path1
CI01000004	CI01000004_03126603_03131458	+	A3	3129601-3129664	CI01000004_03126603_03131458.path1	CI01000004_03126603_03131458.path1,CI01000004_03126603_03131458_novel01
CI01000004	CI01000004_03244252_03265862	-	A3	3260596-3260576	CI01000004_03244252_03265862_novel02	CI01000004_03244252_03265862_novel01,CI01000004_03244252_03265862_novel02
CI01000004	CI01000004_03311105_03322167	+	A3	3314287-3314329	CI01000004_03311105_03322167_novel03,CI01000004_03311105_03322167_novel01	CI01000004_03311105_03322167_novel03,CI01000004_03311105_03322167.path1,CI01000004_03311105_03322167_novel01
CI01000004	CI01000004_03378562_03405135	+	A3	3393975-3394029	CI01000004_03378562_03405135_novel03	CI01000004_03378562_03405135_novel01,CI01000004_03378562_03405135.path1,CI01000004_03378562_03405135_novel02,CI01000004_03378562_03405135_novel03
CI01000004	CI01000004_03378562_03405135	+	A3	3399636-3399638	CI01000004_03378562_03405135.path1	CI01000004_03378562_03405135_novel01,CI01000004_03378562_03405135.path1,CI01000004_03378562_03405135_novel02,CI01000004_03378562_03405135_novel03
CI01000004	CI01000004_03681226_03695729	-	A3	3680013-3680012	CI01000004_03681226_03695729_novel04	CI01000004_03681226_03695729_novel04,CI01000004_03681226_03695729_novel03
CI01000004	CI01000004_03681226_03695729	-	A3	3684368-3684266	CI01000004_03681226_03695729.path1	CI01000004_03681226_03695729_novel05,CI01000004_03681226_03695729_novel03,CI01000004_03681226_03695729.path1,CI01000004_03681226_03695729_novel04,CI01000004_03681226_03695729_novel01
CI01000004	CI01000004_04315741_04317415	+	A3	4316027-4316108	CI01000004_04315741_04317415_novel01	CI01000004_04315741_04317415_novel01,CI01000004_04315741_04317415.path1,CI01000004_04315741_04317415_novel02
CI01000004	CI01000004_04498877_04532504	+	A3	4507820-4507868	CI01000004_04498877_04532504.path1	CI01000004_04498877_04532504_novel01,CI01000004_04498877_04532504.path1
CI01000004	CI01000004_04630333_04635078	-	A3	4634318-4634311	CI01000004_04630333_04635078.path1	CI01000004_04630333_04635078_novel01,CI01000004_04630333_04635078.path1
CI01000004	CI01000004_04651755_04672733	-	A3	4670103-4670056	CI01000004_04651755_04672733.path1	CI01000004_04651755_04672733_novel02,CI01000004_04651755_04672733.path1,CI01000004_04651755_04672733_novel01
CI01000004	CI01000004_04676163_04680717	-	A3	4676913-4676850	CI01000004_04676163_04680717_novel01,CI01000004_04676163_04680717_novel03	CI01000004_04676163_04680717.path1,CI01000004_04676163_04680717_novel01,CI01000004_04676163_04680717_novel03
CI01000004	CI01000004_04894515_04904347	-	A3	4894956-4894932	CI01000004_04894515_04904347_novel01,CI01000004_04894515_04904347.path1,CI01000004_04894515_04904347_novel03,CI01000004_04894515_04904347_novel05,CI01000004_04894515_04904347_novel04	CI01000004_04894515_04904347.path1,CI01000004_04894515_04904347_novel02,CI01000004_04894515_04904347_novel01,CI01000004_04894515_04904347_novel04,CI01000004_04894515_04904347_novel05,CI01000004_04894515_04904347_novel03
CI01000004	CI01000004_04894515_04904347	-	A3	4900409-4899062	CI01000004_04894515_04904347_novel01	CI01000004_04894515_04904347_novel03,CI01000004_04894515_04904347_novel02,CI01000004_04894515_04904347_novel01
CI01000004	CI01000004_04894515_04904347	-	A3	4900409-4900156	CI01000004_04894515_04904347_novel04	CI01000004_04894515_04904347_novel04,CI01000004_04894515_04904347_novel03,CI01000004_04894515_04904347_novel02
CI01000004	CI01000004_05735852_05752650	+	A3	5747215-5747233	CI01000004_05735852_05752650_novel01	CI01000004_05735852_05752650_novel01,CI01000004_05735852_05752650.path1
CI01000004	CI01000004_05735852_05752650	+	A3	5747648-5747678	CI01000004_05735852_05752650.path1	CI01000004_05735852_05752650_novel01,CI01000004_05735852_05752650.path1
CI01000004	CI01000004_05812640_05834517	+	A3	5827151-5827232	CI01000004_05812640_05834517_novel07,CI01000004_05812640_05834517_novel15,CI01000004_05812640_05834517_novel16,CI01000004_05812640_05834517_novel17,CI01000004_05812640_05834517_novel10,CI01000004_05812640_05834517_novel11,CI01000004_05812640_05834517_novel01,CI01000004_05812640_05834517_novel13,CI01000004_05812640_05834517_novel19,CI01000004_05812640_05834517_novel09,CI01000004_05812640_05834517_…	CI01000004_05812640_05834517_novel04,CI01000004_05812640_05834517_novel14,CI01000004_05812640_05834517_novel11,CI01000004_05812640_05834517_novel10,CI01000004_05812640_05834517_novel16,CI01000004_05812640_05834517_novel15,CI01000004_05812640_05834517_novel03,CI01000004_05812640_05834517.path1,CI01000004_05812640_05834517_novel02,CI01000004_05812640_05834517_novel09,CI01000004_05812640_05834517_no…
CI01000004	CI01000004_05812640_05834517	+	A3	5830210-5830384	CI01000004_05812640_05834517_novel02,CI01000004_05812640_05834517_novel20,CI01000004_05812640_05834517_novel07,CI01000004_05812640_05834517_novel15,CI01000004_05812640_05834517_novel16,CI01000004_05812640_05834517_novel17,CI01000004_05812640_05834517_novel10,CI01000004_05812640_05834517_novel11,CI01000004_05812640_05834517_novel01,CI01000004_05812640_05834517_novel13,CI01000004_05812640_05834517_…	CI01000004_05812640_05834517_novel11,CI01000004_05812640_05834517_novel10,CI01000004_05812640_05834517_novel16,CI01000004_05812640_05834517_novel15,CI01000004_05812640_05834517_novel09,CI01000004_05812640_05834517.path1,CI01000004_05812640_05834517_novel02,CI01000004_05812640_05834517_novel20,CI01000004_05812640_05834517_novel22,CI01000004_05812640_05834517_novel19,CI01000004_05812640_05834517_no…
CI01000004	CI01000004_05942638_05967553	-	A3	5951858-5951849	CI01000004_05942638_05967553_novel04,CI01000004_05942638_05967553_novel03,CI01000004_05942638_05967553_novel02,CI01000004_05942638_05967553.path1	CI01000004_05942638_05967553_novel01,CI01000004_05942638_05967553.path1,CI01000004_05942638_05967553_novel02,CI01000004_05942638_05967553_novel03,CI01000004_05942638_05967553_novel05,CI01000004_05942638_05967553_novel04
CI01000004	CI01000004_05968468_05973840	+	A3	5973736-5973797	CI01000004_05968468_05973840.path1	CI01000004_05968468_05973840_novel01,CI01000004_05968468_05973840_novel02,CI01000004_05968468_05973840.path1
CI01000004	CI01000004_06074774_06078306	-	A3	6075933-6075903	CI01000004_06074774_06078306_novel01,CI01000004_06074774_06078306_novel03,CI01000004_06074774_06078306_novel02	CI01000004_06074774_06078306.path1,CI01000004_06074774_06078306_novel02,CI01000004_06074774_06078306_novel01,CI01000004_06074774_06078306_novel03
CI01000004	CI01000004_06241579_06249282	+	A3	6247313-6247316	CI01000004_06241579_06249282_novel04	CI01000004_06241579_06249282_novel03,CI01000004_06241579_06249282_novel02,CI01000004_06241579_06249282_novel01,CI01000004_06241579_06249282_novel06,CI01000004_06241579_06249282.path1,CI01000004_06241579_06249282_novel04
CI01000004	CI01000004_06252342_06268652	+	A3	6261881-6262018	CI01000004_06252342_06268652_novel05,CI01000004_06252342_06268652_novel03,CI01000004_06252342_06268652_novel02	CI01000004_06252342_06268652_novel04,CI01000004_06252342_06268652_novel02,CI01000004_06252342_06268652_novel03,CI01000004_06252342_06268652_novel05
CI01000004	CI01000004_06398828_06403391	+	A3	6412094-6412098	CI01000004_06398828_06403391_novel02	CI01000004_06398828_06403391_novel09,CI01000004_06398828_06403391_novel02
CI01000004	CI01000004_06677179_06740196	-	A3	6694696-6694693	CI01000004_06677179_06740196.path1	CI01000004_06677179_06740196_novel01,CI01000004_06677179_06740196.path1
CI01000004	CI01000004_06860789_06892941	+	A3	6890596-6890665	CI01000004_06860789_06892941.path1	CI01000004_06860789_06892941_novel13,CI01000004_06860789_06892941.path1,CI01000004_06860789_06892941_novel11,CI01000004_06860789_06892941_novel12,CI01000004_06860789_06892941_novel02
CI01000004	CI01000004_07024832_07032532	-	A3	7026304-7026274	CI01000004_07024832_07032532_novel02,CI01000004_07024832_07032532_novel03,CI01000004_07024832_07032532_novel01,CI01000004_07024832_07032532_novel04,CI01000004_07024832_07032532_novel05	CI01000004_07024832_07032532.path1,CI01000004_07024832_07032532_novel05,CI01000004_07024832_07032532_novel03,CI01000004_07024832_07032532_novel01,CI01000004_07024832_07032532_novel02,CI01000004_07024832_07032532_novel04
CI01000004	CI01000004_07024832_07032532	-	A3	7026960-7026744	CI01000004_07024832_07032532.path1	CI01000004_07024832_07032532_novel04,CI01000004_07024832_07032532.path1
CI01000004	CI01000004_07084569_07087489	+	A3	7085994-7086012	CI01000004_07084569_07087489_novel01	CI01000004_07084569_07087489_novel01,CI01000004_07084569_07087489.path1
CI01000004	CI01000004_07196152_07199384	+	A3	7199208-7199219	CI01000004_07196152_07199384_novel02	CI01000004_07196152_07199384_novel02,CI01000004_07196152_07199384_novel01,CI01000004_07196152_07199384_novel03,CI01000004_07196152_07199384.path1
CI01000004	CI01000004_07266248_07272453	-	A3	7267655-7267172	CI01000004_07266248_07272453.path1	CI01000004_07266248_07272453.path1,CI01000004_07266248_07272453_novel01
CI01000004	CI01000004_07366683_07372144	+	A3	7370615-7370668	CI01000004_07366683_07372144_novel01	CI01000004_07366683_07372144.path1,CI01000004_07366683_07372144_novel01
CI01000004	CI01000004_07424499_07454604	-	A3	7451127-7451016	CI01000004_07424499_07454604_novel02	CI01000004_07424499_07454604_novel02,CI01000004_07424499_07454604.path1
CI01000004	CI01000004_07481146_07504328	-	A3	7485895-7485873	CI01000004_07481146_07504328_novel04,CI01000004_07481146_07504328_novel02,CI01000004_07481146_07504328_novel03	CI01000004_07481146_07504328_novel04,CI01000004_07481146_07504328_novel02,CI01000004_07481146_07504328.path1,CI01000004_07481146_07504328_novel03
CI01000004	CI01000004_07646516_07653787	-	A3	7646797-7646794	CI01000004_07646516_07653787_novel05	CI01000004_07646516_07653787_novel02,CI01000004_07646516_07653787_novel03,CI01000004_07646516_07653787_novel04,CI01000004_07646516_07653787_novel08,CI01000004_07646516_07653787_novel01,CI01000004_07646516_07653787_novel07,CI01000004_07646516_07653787_novel05,CI01000004_07646516_07653787_novel06
CI01000004	CI01000004_07646516_07653787	-	A3	7650757-7650695	CI01000004_07646516_07653787_novel07	CI01000004_07646516_07653787_novel07,CI01000004_07646516_07653787_novel05
CI01000004	CI01000004_07656773_07666677	-	A3	7660088-7660058	CI01000004_07656773_07666677_novel01,CI01000004_07656773_07666677_novel02	CI01000004_07656773_07666677_novel02,CI01000004_07656773_07666677_novel01,CI01000004_07656773_07666677.path1
CI01000004	CI01000004_07656773_07666677	-	A3	7660880-7660871	CI01000004_07656773_07666677.path1,CI01000004_07656773_07666677_novel02	CI01000004_07656773_07666677_novel01,CI01000004_07656773_07666677_novel02,CI01000004_07656773_07666677.path1
CI01000004	CI01000004_07686845_07692184	+	A3	7689470-7689473	CI01000004_07686845_07692184_novel01,CI01000004_07686845_07692184_novel03	CI01000004_07686845_07692184_novel01,CI01000004_07686845_07692184_novel03,CI01000004_07686845_07692184.path1
CI01000004	CI01000004_07759670_07760529	+	A3	7760895-7760898	CI01000004_07759670_07760529_novel02	CI01000004_07759670_07760529_novel03,CI01000004_07759670_07760529_novel02
CI01000004	CI01000004_07805884_07817962	-	A3	7810195-7808960	CI01000004_07805884_07817962_novel03,CI01000004_07805884_07817962_novel05	CI01000004_07805884_07817962_novel02,CI01000004_07805884_07817962_novel05,CI01000004_07805884_07817962_novel03
CI01000004	CI01000004_07805884_07817962	-	A3	7813428-7813407	CI01000004_07805884_07817962_novel04,CI01000004_07805884_07817962_novel05	CI01000004_07805884_07817962_novel04,CI01000004_07805884_07817962_novel05,CI01000004_07805884_07817962_novel03
CI01000004	CI01000004_07805884_07817962	-	A3	7813668-7813428	CI01000004_07805884_07817962.path1	CI01000004_07805884_07817962_novel02,CI01000004_07805884_07817962.path1,CI01000004_07805884_07817962_novel01
CI01000004	CI01000004_07805884_07817962	-	A3	7814724-7814466	CI01000004_07805884_07817962.path1	CI01000004_07805884_07817962_novel05,CI01000004_07805884_07817962.path1
CI01000004	CI01000004_07843003_07860951	+	A3	7845598-7845616	CI01000004_07843003_07860951.path1	CI01000004_07843003_07860951_novel02,CI01000004_07843003_07860951.path1,CI01000004_07843003_07860951_novel01
CI01000004	CI01000004_07843003_07860951	+	A3	7857174-7857177	CI01000004_07843003_07860951_novel04	CI01000004_07843003_07860951_novel02,CI01000004_07843003_07860951.path1,CI01000004_07843003_07860951_novel01,CI01000004_07843003_07860951_novel04
CI01000004	CI01000004_07998445_08008810	-	A3	8009069-8009027	CI01000004_07998445_08008810_novel02	CI01000004_07998445_08008810_novel03,CI01000004_07998445_08008810_novel01,CI01000004_07998445_08008810_novel02,CI01000004_07998445_08008810_novel05,CI01000004_07998445_08008810_novel04
CI01000004	CI01000004_08081989_08097935	+	A3	8097670-8097831	CI01000004_08081989_08097935.path1	CI01000004_08081989_08097935_novel01,CI01000004_08081989_08097935_novel02,CI01000004_08081989_08097935.path1
CI01000004	CI01000004_08382042_08402126	+	A3	8389042-8389078	CI01000004_08382042_08402126.path1	CI01000004_08382042_08402126_novel01,CI01000004_08382042_08402126.path1
CI01000004	CI01000004_08382042_08402126	+	A3	8399304-8399352	CI01000004_08382042_08402126_novel01,CI01000004_08382042_08402126_novel03	CI01000004_08382042_08402126_novel03,CI01000004_08382042_08402126_novel01,CI01000004_08382042_08402126.path1
CI01000004	CI01000004_08458998_08503889	+	A3	8478342-8478393	CI01000004_08458998_08503889.path1	CI01000004_08458998_08503889_novel01,CI01000004_08458998_08503889.path1,CI01000004_08458998_08503889_novel04
CI01000004	CI01000004_08458998_08503889	+	A3	8487824-8487842	CI01000004_08458998_08503889_novel06,CI01000004_08458998_08503889_novel07,CI01000004_08458998_08503889_novel04,CI01000004_08458998_08503889_novel05	CI01000004_08458998_08503889_novel07,CI01000004_08458998_08503889.path1,CI01000004_08458998_08503889_novel08,CI01000004_08458998_08503889_novel01,CI01000004_08458998_08503889_novel05,CI01000004_08458998_08503889_novel04,CI01000004_08458998_08503889_novel06
CI01000004	CI01000004_08736175_08742487	+	A3	8741696-8741735	CI01000004_08736175_08742487_novel02,CI01000004_08736175_08742487_novel01,CI01000004_08736175_08742487_novel04	CI01000004_08736175_08742487_novel04,CI01000004_08736175_08742487_novel01,CI01000004_08736175_08742487_novel02,CI01000004_08736175_08742487.path1
CI01000004	CI01000004_08823382_08844233	+	A3	8830775-8830835	CI01000004_08823382_08844233_novel01	CI01000004_08823382_08844233_novel03,CI01000004_08823382_08844233_novel01,CI01000004_08823382_08844233_novel02
CI01000004	CI01000004_08847888_08849951	-	A3	8848078-8848066	CI01000004_08847888_08849951.path1	CI01000004_08847888_08849951_novel01,CI01000004_08847888_08849951.path1
CI01000004	CI01000004_08866163_08873681	+	A3	8872879-8873076	CI01000004_08866163_08873681_novel08,CI01000004_08866163_08873681_novel01,CI01000004_08866163_08873681_novel04,CI01000004_08866163_08873681_novel07,CI01000004_08866163_08873681_novel06	CI01000004_08866163_08873681_novel07,CI01000004_08866163_08873681_novel04,CI01000004_08866163_08873681_novel03,CI01000004_08866163_08873681_novel01,CI01000004_08866163_08873681_novel06,CI01000004_08866163_08873681_novel08
CI01000004	CI01000004_08958415_08969605	-	A3	8958802-8958488	CI01000004_08958415_08969605.path1	CI01000004_08958415_08969605_novel14,CI01000004_08958415_08969605_novel01,CI01000004_08958415_08969605_novel16,CI01000004_08958415_08969605.path1
CI01000004	CI01000004_08958415_08969605	-	A3	8959328-8959240	CI01000004_08958415_08969605.path1	CI01000004_08958415_08969605_novel01,CI01000004_08958415_08969605_novel12,CI01000004_08958415_08969605.path1,CI01000004_08958415_08969605_novel15,CI01000004_08958415_08969605_novel11,CI01000004_08958415_08969605_novel16,CI01000004_08958415_08969605_novel14,CI01000004_08958415_08969605_novel03,CI01000004_08958415_08969605_novel09
CI01000004	CI01000004_08958415_08969605	-	A3	8967676-8967516	CI01000004_08958415_08969605.path1	CI01000004_08958415_08969605_novel05,CI01000004_08958415_08969605.path1
CI01000004	CI01000004_09367511_09370243	-	A3	9368155-9367990	CI01000004_09367511_09370243.path1	CI01000004_09367511_09370243_novel01,CI01000004_09367511_09370243.path1
CI01000004	CI01000004_10553379_10573352	-	A3	10564233-10563252	CI01000004_10553379_10573352.path1	CI01000004_10553379_10573352.path1,CI01000004_10553379_10573352_novel02
CI01000004	CI01000004_10553379_10573352	-	A3	10565234-10564456	CI01000004_10553379_10573352.path1	CI01000004_10553379_10573352.path1,CI01000004_10553379_10573352_novel01
CI01000004	CI01000004_10788659_10809214	-	A3	10788496-10786898	CI01000004_10788659_10809214_novel02,CI01000004_10788659_10809214_novel06,CI01000004_10788659_10809214_novel10	CI01000004_10788659_10809214_novel08,CI01000004_10788659_10809214_novel06,CI01000004_10788659_10809214_novel10,CI01000004_10788659_10809214_novel05,CI01000004_10788659_10809214_novel11,CI01000004_10788659_10809214_novel03,CI01000004_10788659_10809214_novel02
CI01000004	CI01000004_10907590_10926357	+	A3	10917042-10917173	CI01000004_10907590_10926357.path1	CI01000004_10907590_10926357_novel01,CI01000004_10907590_10926357_novel03,CI01000004_10907590_10926357_novel05,CI01000004_10907590_10926357.path1
CI01000004	CI01000004_10907590_10926357	+	A3	10917173-10917263	CI01000004_10907590_10926357_novel04	CI01000004_10907590_10926357.path1,CI01000004_10907590_10926357_novel04
CI01000004	CI01000004_10944147_11018487	-	A3	10951810-10951744	CI01000004_10944147_11018487_novel03	CI01000004_10944147_11018487_novel03,CI01000004_10944147_11018487.path1
CI01000004	CI01000004_11181665_11204466	+	A3	11199970-11200117	CI01000004_11181665_11204466_novel05,CI01000004_11181665_11204466_novel04,CI01000004_11181665_11204466_novel07,CI01000004_11181665_11204466_novel06,CI01000004_11181665_11204466_novel02	CI01000004_11181665_11204466_novel04,CI01000004_11181665_11204466_novel05,CI01000004_11181665_11204466.path1,CI01000004_11181665_11204466_novel07,CI01000004_11181665_11204466_novel02,CI01000004_11181665_11204466_novel06
CI01000004	CI01000004_11432849_11451784	+	A3	11443088-11443124	CI01000004_11432849_11451784.path1	CI01000004_11432849_11451784.path1,CI01000004_11432849_11451784_novel01,CI01000004_11432849_11451784_novel04
CI01000004	CI01000004_11489380_11502517	+	A3	11501686-11501737	CI01000004_11489380_11502517.path1	CI01000004_11489380_11502517.path1,CI01000004_11489380_11502517_novel01,CI01000004_11489380_11502517_novel04
CI01000004	CI01000004_11520078_11522835	+	A3	11521963-11522047	CI01000004_11520078_11522835_novel01	CI01000004_11520078_11522835_novel01,CI01000004_11520078_11522835.path1
CI01000004	CI01000004_12048597_12107143	-	A3	12052059-12051969	CI01000004_12048597_12107143_novel03,CI01000004_12048597_12107143_novel04	CI01000004_12048597_12107143.path1,CI01000004_12048597_12107143_novel03,CI01000004_12048597_12107143_novel04
CI01000004	CI01000004_12048597_12107143	-	A3	12053806-12051969	CI01000004_12048597_12107143_novel02	CI01000004_12048597_12107143_novel05,CI01000004_12048597_12107143_novel02
CI01000004	CI01000004_12111607_12123001	-	A3	12118512-12118485	CI01000004_12111607_12123001_novel06,CI01000004_12111607_12123001_novel04,CI01000004_12111607_12123001_novel03,CI01000004_12111607_12123001_novel02,CI01000004_12111607_12123001_novel01,CI01000004_12111607_12123001.path1	CI01000004_12111607_12123001_novel05,CI01000004_12111607_12123001.path1,CI01000004_12111607_12123001_novel03,CI01000004_12111607_12123001_novel04,CI01000004_12111607_12123001_novel02,CI01000004_12111607_12123001_novel01,CI01000004_12111607_12123001_novel06
CI01000004	CI01000004_12127993_12144790	-	A3	12132898-12132784	CI01000004_12127993_12144790.path1	CI01000004_12127993_12144790_novel05,CI01000004_12127993_12144790_novel04,CI01000004_12127993_12144790_novel08,CI01000004_12127993_12144790_novel10,CI01000004_12127993_12144790_novel07,CI01000004_12127993_12144790_novel03,CI01000004_12127993_12144790_novel09,CI01000004_12127993_12144790_novel01,CI01000004_12127993_12144790_novel06,CI01000004_12127993_12144790.path1
CI01000004	CI01000004_12127993_12144790	-	A3	12134704-12134677	CI01000004_12127993_12144790.path1	CI01000004_12127993_12144790_novel05,CI01000004_12127993_12144790_novel04,CI01000004_12127993_12144790_novel08,CI01000004_12127993_12144790_novel07,CI01000004_12127993_12144790_novel03,CI01000004_12127993_12144790_novel09,CI01000004_12127993_12144790_novel01,CI01000004_12127993_12144790_novel06,CI01000004_12127993_12144790.path1
CI01000004	CI01000004_12127993_12144790	-	A3	12135585-12135486	CI01000004_12127993_12144790.path1	CI01000004_12127993_12144790_novel05,CI01000004_12127993_12144790_novel04,CI01000004_12127993_12144790_novel08,CI01000004_12127993_12144790_novel07,CI01000004_12127993_12144790_novel03,CI01000004_12127993_12144790_novel01,CI01000004_12127993_12144790_novel06,CI01000004_12127993_12144790.path1
CI01000004	CI01000004_12404227_12411145	-	A3	12405378-12405351	CI01000004_12404227_12411145_novel05,CI01000004_12404227_12411145_novel02	CI01000004_12404227_12411145.path1,CI01000004_12404227_12411145_novel02,CI01000004_12404227_12411145_novel05
CI01000004	CI01000004_12781663_12809789	-	A3	12801638-12801608	CI01000004_12781663_12809789.path1	CI01000004_12781663_12809789.path1,CI01000004_12781663_12809789_novel01
CI01000004	CI01000004_13062721_13076100	+	A3	13074980-13075031	CI01000004_13062721_13076100_novel01	CI01000004_13062721_13076100_novel01,CI01000004_13062721_13076100.path1
CI01000004	CI01000004_13211489_13233786	+	A3	13224553-13224709	CI01000004_13211489_13233786_novel01	CI01000004_13211489_13233786.path1,CI01000004_13211489_13233786_novel01
CI01000004	CI01000004_13785437_13800307	+	A3	13795008-13795011	CI01000004_13785437_13800307_novel03	CI01000004_13785437_13800307_novel03,CI01000004_13785437_13800307_novel02,CI01000004_13785437_13800307.path1,CI01000004_13785437_13800307_novel05,CI01000004_13785437_13800307_novel04
CI01000004	CI01000004_14105873_14111615	+	A3	14111192-14111252	CI01000004_14105873_14111615.path1	CI01000004_14105873_14111615_novel04,CI01000004_14105873_14111615_novel05,CI01000004_14105873_14111615_novel01,CI01000004_14105873_14111615_novel02,CI01000004_14105873_14111615.path1,CI01000004_14105873_14111615_novel03
CI01000004	CI01000004_14172465_14263988	+	A3	14255701-14255722	CI01000004_14172465_14263988.path1	CI01000004_14172465_14263988_novel09,CI01000004_14172465_14263988_novel15,CI01000004_14172465_14263988_novel07,CI01000004_14172465_14263988_novel02,CI01000004_14172465_14263988.path1,CI01000004_14172465_14263988_novel11
CI01000004	CI01000004_14897662_14906408	-	A3	14899506-14899495	CI01000004_14897662_14906408_novel05,CI01000004_14897662_14906408_novel06,CI01000004_14897662_14906408_novel01,CI01000004_14897662_14906408_novel03,CI01000004_14897662_14906408_novel02	CI01000004_14897662_14906408_novel01,CI01000004_14897662_14906408_novel03,CI01000004_14897662_14906408_novel06,CI01000004_14897662_14906408.path1,CI01000004_14897662_14906408_novel02,CI01000004_14897662_14906408_novel05
CI01000004	CI01000004_14897662_14906408	-	A3	14900499-14899907	CI01000004_14897662_14906408_novel02	CI01000004_14897662_14906408_novel01,CI01000004_14897662_14906408_novel05,CI01000004_14897662_14906408_novel02
CI01000004	CI01000004_14919607_14929407	+	A3	14922778-14922814	CI01000004_14919607_14929407_novel01	CI01000004_14919607_14929407.path1,CI01000004_14919607_14929407_novel01
CI01000004	CI01000004_14934532_14938094	+	A3	14934832-14934836	CI01000004_14934532_14938094.path1	CI01000004_14934532_14938094.path1,CI01000004_14934532_14938094_novel03,CI01000004_14934532_14938094_novel02
CI01000004	CI01000004_15010164_15028433	+	A3	15010775-15010839	CI01000004_15010164_15028433_novel01	CI01000004_15010164_15028433_novel02,CI01000004_15010164_15028433_novel01,CI01000004_15010164_15028433_novel03
CI01000004	CI01000004_15217903_15228632	-	A3	15221695-15221536	CI01000004_15217903_15228632_novel05,CI01000004_15217903_15228632_novel09,CI01000004_15217903_15228632_novel08	CI01000004_15217903_15228632_novel08,CI01000004_15217903_15228632_novel05,CI01000004_15217903_15228632_novel09,CI01000004_15217903_15228632_novel06
CI01000004	CI01000004_15217903_15228632	-	A3	15224368-15223146	CI01000004_15217903_15228632.path1	CI01000004_15217903_15228632_novel01,CI01000004_15217903_15228632.path1
CI01000004	CI01000004_15237719_15253901	+	A3	15243342-15243780	CI01000004_15237719_15253901_novel09,CI01000004_15237719_15253901_novel05,CI01000004_15237719_15253901_novel04,CI01000004_15237719_15253901_novel07,CI01000004_15237719_15253901_novel06,CI01000004_15237719_15253901_novel01,CI01000004_15237719_15253901_novel03,CI01000004_15237719_15253901.path1,CI01000004_15237719_15253901_novel08	CI01000004_15237719_15253901_novel02,CI01000004_15237719_15253901_novel06,CI01000004_15237719_15253901_novel01,CI01000004_15237719_15253901_novel08,CI01000004_15237719_15253901_novel04,CI01000004_15237719_15253901_novel03,CI01000004_15237719_15253901_novel09,CI01000004_15237719_15253901_novel05,CI01000004_15237719_15253901.path1,CI01000004_15237719_15253901_novel07
CI01000004	CI01000004_15300222_15308848	-	A3	15306444-15306390	CI01000004_15300222_15308848_novel01	CI01000004_15300222_15308848_novel01,CI01000004_15300222_15308848.path1
CI01000004	CI01000004_15400244_15414139	+	A3	15402783-15402816	CI01000004_15400244_15414139.path1	CI01000004_15400244_15414139.path1,CI01000004_15400244_15414139_novel01
CI01000004	CI01000004_15694735_15698103	+	A3	15695894-15695930	CI01000004_15694735_15698103.path1	CI01000004_15694735_15698103.path1,CI01000004_15694735_15698103_novel02,CI01000004_15694735_15698103_novel01
CI01000004	CI01000004_15892502_15900203	+	A3	15899192-15900084	CI01000004_15892502_15900203.path1	CI01000004_15892502_15900203_novel01,CI01000004_15892502_15900203_novel02,CI01000004_15892502_15900203_novel03,CI01000004_15892502_15900203_novel04,CI01000004_15892502_15900203_novel05,CI01000004_15892502_15900203_novel06,CI01000004_15892502_15900203.path1
CI01000004	CI01000004_15930478_15944692	+	A3	15943550-15943580	CI01000004_15930478_15944692_novel03,CI01000004_15930478_15944692_novel02,CI01000004_15930478_15944692_novel01	CI01000004_15930478_15944692_novel01,CI01000004_15930478_15944692.path1,CI01000004_15930478_15944692_novel02,CI01000004_15930478_15944692_novel03
CI01000004	CI01000004_15956601_15962195	-	A3	15961350-15961248	CI01000004_15956601_15962195.path1	CI01000004_15956601_15962195_novel01,CI01000004_15956601_15962195.path1
CI01000004	CI01000004_15965178_15990162	-	A3	15968789-15968786	CI01000004_15965178_15990162_novel01,CI01000004_15965178_15990162_novel03,CI01000004_15965178_15990162_novel02,CI01000004_15965178_15990162.path1	CI01000004_15965178_15990162_novel05,CI01000004_15965178_15990162_novel02,CI01000004_15965178_15990162_novel04,CI01000004_15965178_15990162_novel03,CI01000004_15965178_15990162.path1,CI01000004_15965178_15990162_novel01
CI01000004	CI01000004_16017111_16024481	+	A3	16023238-16024440	CI01000004_16017111_16024481.path1	CI01000004_16017111_16024481.path1,CI01000004_16017111_16024481_novel01
CI01000004	CI01000004_16079875_16086958	-	A3	16073895-16073892	CI01000004_16079875_16086958_novel09,CI01000004_16079875_16086958_novel06,CI01000004_16079875_16086958_novel07,CI01000004_16079875_16086958_novel04,CI01000004_16079875_16086958_novel03	CI01000004_16079875_16086958_novel03,CI01000004_16079875_16086958_novel06,CI01000004_16079875_16086958_novel09,CI01000004_16079875_16086958_novel07,CI01000004_16079875_16086958_novel10,CI01000004_16079875_16086958_novel04,CI01000004_16079875_16086958_novel05
CI01000004	CI01000004_16117960_16125599	+	A3	16121631-16121652	CI01000004_16117960_16125599_novel02,CI01000004_16117960_16125599.path1	CI01000004_16117960_16125599_novel01,CI01000004_16117960_16125599_novel02,CI01000004_16117960_16125599.path1
CI01000004	CI01000004_16183581_16194877	-	A3	16183962-16183884	CI01000004_16183581_16194877_novel01	CI01000004_16183581_16194877_novel02,CI01000004_16183581_16194877_novel01,CI01000004_16183581_16194877.path1,CI01000004_16183581_16194877_novel03
CI01000004	CI01000004_16490931_16555397	+	A3	16537159-16537189	CI01000004_16490931_16555397.path1	CI01000004_16490931_16555397_novel04,CI01000004_16490931_16555397.path1,CI01000004_16490931_16555397_novel01,CI01000004_16490931_16555397_novel03
CI01000004	CI01000004_16490931_16555397	+	A3	16543689-16543722	CI01000004_16490931_16555397.path1	CI01000004_16490931_16555397_novel03,CI01000004_16490931_16555397_novel01,CI01000004_16490931_16555397_novel05,CI01000004_16490931_16555397.path1,CI01000004_16490931_16555397_novel04
CI01000004	CI01000004_16626200_16639382	-	A3	16626549-16626546	CI01000004_16626200_16639382.path1,CI01000004_16626200_16639382_novel04	CI01000004_16626200_16639382_novel06,CI01000004_16626200_16639382_novel08,CI01000004_16626200_16639382_novel09,CI01000004_16626200_16639382_novel04,CI01000004_16626200_16639382_novel01,CI01000004_16626200_16639382_novel05,CI01000004_16626200_16639382_novel07,CI01000004_16626200_16639382.path1
CI01000004	CI01000004_17320843_17323478	+	A3	17320473-17320501	CI01000004_17320843_17323478_novel03	CI01000004_17320843_17323478_novel07,CI01000004_17320843_17323478_novel02,CI01000004_17320843_17323478_novel06,CI01000004_17320843_17323478_novel03
CI01000004	CI01000004_17368205_17412619	+	A3	17409560-17409569	CI01000004_17368205_17412619.path1	CI01000004_17368205_17412619.path1,CI01000004_17368205_17412619_novel02
CI01000005	CI01000005_01795371_01878902	+	A3	1859868-1859870	CI01000005_01795371_01878902_novel09	CI01000005_01795371_01878902_novel02,CI01000005_01795371_01878902_novel09
CI01000005	CI01000005_02761667_02765877	-	A3	2761969-2761846	CI01000005_02761667_02765877.path1	CI01000005_02761667_02765877.path1,CI01000005_02761667_02765877_novel01
CI01000005	CI01000005_03423676_03430312	+	A3	3430085-3430178	CI01000005_03423676_03430312.path1	CI01000005_03423676_03430312_novel09,CI01000005_03423676_03430312_novel08,CI01000005_03423676_03430312_novel07,CI01000005_03423676_03430312_novel11,CI01000005_03423676_03430312_novel12,CI01000005_03423676_03430312_novel10,CI01000005_03423676_03430312.path1,CI01000005_03423676_03430312_novel05,CI01000005_03423676_03430312_novel06,CI01000005_03423676_03430312_novel04,CI01000005_03423676_03430312_no…
CI01000005	CI01000005_03944039_03979362	+	A3	3952415-3952485	CI01000005_03944039_03979362_novel01	CI01000005_03944039_03979362_novel01,CI01000005_03944039_03979362.path1
CI01000005	CI01000005_04265065_04289873	+	A3	4265677-4265704	CI01000005_04265065_04289873_novel03,CI01000005_04265065_04289873_novel09	CI01000005_04265065_04289873_novel03,CI01000005_04265065_04289873.path1,CI01000005_04265065_04289873_novel09
CI01000005	CI01000005_04809530_04815597	+	A3	4815088-4815091	CI01000005_04809530_04815597_novel02,CI01000005_04809530_04815597_novel05	CI01000005_04809530_04815597_novel03,CI01000005_04809530_04815597_novel02,CI01000005_04809530_04815597.path1,CI01000005_04809530_04815597_novel06,CI01000005_04809530_04815597_novel05
CI01000005	CI01000005_05157829_05163163	-	A3	5160742-5158414	CI01000005_05157829_05163163.path1,CI01000005_05157829_05163163_novel02	CI01000005_05157829_05163163.path1,CI01000005_05157829_05163163_novel01,CI01000005_05157829_05163163_novel02
CI01000005	CI01000005_05227162_05227711	+	A3	5219100-5219103	CI01000005_05227162_05227711_novel06,CI01000005_05227162_05227711_novel05,CI01000005_05227162_05227711_novel04,CI01000005_05227162_05227711_novel03	CI01000005_05227162_05227711_novel03,CI01000005_05227162_05227711_novel06,CI01000005_05227162_05227711_novel02,CI01000005_05227162_05227711_novel04,CI01000005_05227162_05227711_novel05
CI01000005	CI01000005_05343556_05395924	+	A3	5353299-5353305	CI01000005_05343556_05395924.path1	CI01000005_05343556_05395924.path1,CI01000005_05343556_05395924_novel01
CI01000005	CI01000005_06354477_06367249	-	A3	6359337-6359313	CI01000005_06354477_06367249.path1	CI01000005_06354477_06367249_novel01,CI01000005_06354477_06367249.path1,CI01000005_06354477_06367249_novel04,CI01000005_06354477_06367249_novel02,CI01000005_06354477_06367249_novel03
CI01000005	CI01000005_06354477_06367249	-	A3	6364398-6364392	CI01000005_06354477_06367249.path1	CI01000005_06354477_06367249_novel01,CI01000005_06354477_06367249.path1,CI01000005_06354477_06367249_novel02
CI01000005	CI01000005_06623484_06646729	-	A3	6632427-6632424	CI01000005_06623484_06646729_novel02,CI01000005_06623484_06646729_novel06,CI01000005_06623484_06646729_novel05	CI01000005_06623484_06646729_novel04,CI01000005_06623484_06646729_novel05,CI01000005_06623484_06646729_novel02,CI01000005_06623484_06646729_novel06,CI01000005_06623484_06646729.path1,CI01000005_06623484_06646729_novel03,CI01000005_06623484_06646729_novel01
CI01000005	CI01000005_06901329_06921880	+	A3	6915441-6915468	CI01000005_06901329_06921880.path1	CI01000005_06901329_06921880_novel02,CI01000005_06901329_06921880.path1,CI01000005_06901329_06921880_novel03,CI01000005_06901329_06921880_novel04,CI01000005_06901329_06921880_novel05,CI01000005_06901329_06921880_novel01
CI01000005	CI01000005_07474381_07477140	+	A3	7476862-7476967	CI01000005_07474381_07477140_novel03,CI01000005_07474381_07477140_novel02,CI01000005_07474381_07477140_novel01,CI01000005_07474381_07477140_novel05,CI01000005_07474381_07477140_novel04	CI01000005_07474381_07477140_novel01,CI01000005_07474381_07477140_novel04,CI01000005_07474381_07477140_novel03,CI01000005_07474381_07477140_novel02,CI01000005_07474381_07477140_novel05,CI01000005_07474381_07477140.path1
CI01000006	CI01000006_00230362_00248968	-	A3	245179-245050	CI01000006_00230362_00248968.path1	CI01000006_00230362_00248968_novel04,CI01000006_00230362_00248968_novel06,CI01000006_00230362_00248968.path1,CI01000006_00230362_00248968_novel05,CI01000006_00230362_00248968_novel08,CI01000006_00230362_00248968_novel02,CI01000006_00230362_00248968_novel09,CI01000006_00230362_00248968_novel07,CI01000006_00230362_00248968_novel01
CI01000006	CI01000006_00230362_00248968	-	A3	246647-246644	CI01000006_00230362_00248968.path1,CI01000006_00230362_00248968_novel03,CI01000006_00230362_00248968_novel02,CI01000006_00230362_00248968_novel05,CI01000006_00230362_00248968_novel04,CI01000006_00230362_00248968_novel01	CI01000006_00230362_00248968_novel04,CI01000006_00230362_00248968_novel07,CI01000006_00230362_00248968_novel06,CI01000006_00230362_00248968.path1,CI01000006_00230362_00248968_novel05,CI01000006_00230362_00248968_novel02,CI01000006_00230362_00248968_novel03,CI01000006_00230362_00248968_novel01
CI01000006	CI01000006_00230362_00248968	-	A3	247290-247186	CI01000006_00230362_00248968_novel01,CI01000006_00230362_00248968.path1,CI01000006_00230362_00248968_novel02,CI01000006_00230362_00248968_novel05,CI01000006_00230362_00248968_novel04,CI01000006_00230362_00248968_novel06	CI01000006_00230362_00248968_novel04,CI01000006_00230362_00248968_novel06,CI01000006_00230362_00248968.path1,CI01000006_00230362_00248968_novel05,CI01000006_00230362_00248968_novel02,CI01000006_00230362_00248968_novel03,CI01000006_00230362_00248968_novel01
CI01000006	CI01000006_00363989_00372189	+	A3	368659-368689	CI01000006_00363989_00372189_novel01	CI01000006_00363989_00372189.path1,CI01000006_00363989_00372189_novel01
CI01000006	CI01000006_00647015_00654423	+	A3	653937-653977	CI01000006_00647015_00654423_novel03,CI01000006_00647015_00654423_novel02,CI01000006_00647015_00654423_novel06,CI01000006_00647015_00654423_novel04,CI01000006_00647015_00654423_novel01	CI01000006_00647015_00654423_novel02,CI01000006_00647015_00654423_novel01,CI01000006_00647015_00654423_novel04,CI01000006_00647015_00654423_novel06,CI01000006_00647015_00654423.path1,CI01000006_00647015_00654423_novel03
CI01000006	CI01000006_00674724_00686031	+	A3	683438-683475	CI01000006_00674724_00686031_novel01,CI01000006_00674724_00686031.path1	CI01000006_00674724_00686031_novel01,CI01000006_00674724_00686031.path1,CI01000006_00674724_00686031_novel02
CI01000006	CI01000006_00946696_00969588	+	A3	947798-947830	CI01000006_00946696_00969588_novel03,CI01000006_00946696_00969588_novel02,CI01000006_00946696_00969588_novel05,CI01000006_00946696_00969588_novel04	CI01000006_00946696_00969588.path1,CI01000006_00946696_00969588_novel03,CI01000006_00946696_00969588_novel02,CI01000006_00946696_00969588_novel05,CI01000006_00946696_00969588_novel04
CI01000006	CI01000006_00946696_00969588	+	A3	967462-967464	CI01000006_00946696_00969588_novel03	CI01000006_00946696_00969588_novel09,CI01000006_00946696_00969588.path1,CI01000006_00946696_00969588_novel03,CI01000006_00946696_00969588_novel02
CI01000006	CI01000006_01531182_01543508	-	A3	1533603-1533600	CI01000006_01531182_01543508_novel02,CI01000006_01531182_01543508_novel01	CI01000006_01531182_01543508.path1,CI01000006_01531182_01543508_novel02,CI01000006_01531182_01543508_novel01
CI01000006	CI01000006_01597661_01606545	-	A3	1597938-1597908	CI01000006_01597661_01606545.path1	CI01000006_01597661_01606545_novel01,CI01000006_01597661_01606545_novel02,CI01000006_01597661_01606545.path1
CI01000006	CI01000006_01649163_01661667	+	A3	1651873-1651975	CI01000006_01649163_01661667_novel03,CI01000006_01649163_01661667_novel02,CI01000006_01649163_01661667_novel01,CI01000006_01649163_01661667_novel07,CI01000006_01649163_01661667_novel06,CI01000006_01649163_01661667_novel05,CI01000006_01649163_01661667_novel04	CI01000006_01649163_01661667_novel07,CI01000006_01649163_01661667_novel04,CI01000006_01649163_01661667_novel06,CI01000006_01649163_01661667_novel01,CI01000006_01649163_01661667_novel05,CI01000006_01649163_01661667_novel02,CI01000006_01649163_01661667.path1,CI01000006_01649163_01661667_novel03
CI01000006	CI01000006_01666458_01679245	+	A3	1674455-1674644	CI01000006_01666458_01679245.path1	CI01000006_01666458_01679245.path1,CI01000006_01666458_01679245_novel03,CI01000006_01666458_01679245_novel01
CI01000006	CI01000006_01712959_01738587	+	A3	1716658-1716712	CI01000006_01712959_01738587_novel03,CI01000006_01712959_01738587_novel02,CI01000006_01712959_01738587_novel01	CI01000006_01712959_01738587_novel03,CI01000006_01712959_01738587_novel01,CI01000006_01712959_01738587.path1,CI01000006_01712959_01738587_novel02
CI01000006	CI01000006_01741474_01759775	-	A3	1747702-1747672	CI01000006_01741474_01759775.path1	CI01000006_01741474_01759775_novel01,CI01000006_01741474_01759775.path1,CI01000006_01741474_01759775_novel02,CI01000006_01741474_01759775_novel03
CI01000006	CI01000006_01842317_01859671	+	A3	1846845-1846953	CI01000006_01842317_01859671_novel01	CI01000006_01842317_01859671_novel01,CI01000006_01842317_01859671.path1
CI01000006	CI01000006_01842317_01859671	+	A3	1855594-1855660	CI01000006_01842317_01859671_novel01	CI01000006_01842317_01859671_novel01,CI01000006_01842317_01859671.path1
CI01000006	CI01000006_01864365_01882955	-	A3	1865418-1865400	CI01000006_01864365_01882955_novel04,CI01000006_01864365_01882955_novel02,CI01000006_01864365_01882955_novel01	CI01000006_01864365_01882955_novel02,CI01000006_01864365_01882955_novel01,CI01000006_01864365_01882955_novel04,CI01000006_01864365_01882955_novel03
CI01000006	CI01000006_01897638_01904724	-	A3	1897989-1897926	CI01000006_01897638_01904724.path1	CI01000006_01897638_01904724_novel03,CI01000006_01897638_01904724_novel07,CI01000006_01897638_01904724_novel05,CI01000006_01897638_01904724.path1,CI01000006_01897638_01904724_novel04,CI01000006_01897638_01904724_novel01,CI01000006_01897638_01904724_novel02,CI01000006_01897638_01904724_novel06
CI01000006	CI01000006_01923864_01927117	-	A3	1924287-1924260	CI01000006_01923864_01927117.path1	CI01000006_01923864_01927117.path1,CI01000006_01923864_01927117_novel01
CI01000006	CI01000006_02531899_02588907	+	A3	2584351-2584431	CI01000006_02531899_02588907.path1	CI01000006_02531899_02588907_novel01,CI01000006_02531899_02588907.path1
CI01000006	CI01000006_03232003_03242938	+	A3	3242690-3242879	CI01000006_03232003_03242938.path1	CI01000006_03232003_03242938.path1,CI01000006_03232003_03242938_novel01
CI01000006	CI01000006_03319976_03322908	-	A3	3322923-3322764	CI01000006_03319976_03322908_novel02	CI01000006_03319976_03322908_novel01,CI01000006_03319976_03322908_novel02
CI01000006	CI01000006_03350988_03356496	+	A3	3354325-3354405	CI01000006_03350988_03356496_novel01	CI01000006_03350988_03356496_novel03,CI01000006_03350988_03356496_novel02,CI01000006_03350988_03356496_novel04,CI01000006_03350988_03356496_novel01
CI01000006	CI01000006_03379749_03383412	-	A3	3380613-3380577	CI01000006_03379749_03383412.path1	CI01000006_03379749_03383412_novel02,CI01000006_03379749_03383412_novel03,CI01000006_03379749_03383412_novel01,CI01000006_03379749_03383412.path1
CI01000006	CI01000006_03412397_03437333	+	A3	3420852-3420855	CI01000006_03412397_03437333_novel01,CI01000006_03412397_03437333_novel03,CI01000006_03412397_03437333_novel02,CI01000006_03412397_03437333_novel07,CI01000006_03412397_03437333_novel06,CI01000006_03412397_03437333_novel05,CI01000006_03412397_03437333_novel04,CI01000006_03412397_03437333_novel09	CI01000006_03412397_03437333_novel04,CI01000006_03412397_03437333_novel03,CI01000006_03412397_03437333_novel07,CI01000006_03412397_03437333_novel01,CI01000006_03412397_03437333.path1,CI01000006_03412397_03437333_novel06,CI01000006_03412397_03437333_novel09,CI01000006_03412397_03437333_novel05,CI01000006_03412397_03437333_novel02
CI01000006	CI01000006_03412397_03437333	+	A3	3431022-3431700	CI01000006_03412397_03437333_novel03,CI01000006_03412397_03437333_novel02,CI01000006_03412397_03437333_novel01,CI01000006_03412397_03437333_novel07,CI01000006_03412397_03437333_novel05,CI01000006_03412397_03437333_novel20	CI01000006_03412397_03437333_novel07,CI01000006_03412397_03437333_novel03,CI01000006_03412397_03437333_novel01,CI01000006_03412397_03437333_novel20,CI01000006_03412397_03437333_novel09,CI01000006_03412397_03437333_novel05,CI01000006_03412397_03437333_novel02
CI01000006	CI01000006_03412397_03437333	+	A3	3435049-3435052	CI01000006_03412397_03437333_novel03,CI01000006_03412397_03437333_novel02,CI01000006_03412397_03437333_novel01,CI01000006_03412397_03437333_novel05,CI01000006_03412397_03437333_novel20	CI01000006_03412397_03437333_novel07,CI01000006_03412397_03437333_novel03,CI01000006_03412397_03437333_novel01,CI01000006_03412397_03437333_novel20,CI01000006_03412397_03437333_novel05,CI01000006_03412397_03437333_novel02
CI01000006	CI01000006_03721474_03728658	-	A3	3721685-3721633	CI01000006_03721474_03728658_novel04,CI01000006_03721474_03728658_novel01,CI01000006_03721474_03728658_novel03,CI01000006_03721474_03728658_novel02	CI01000006_03721474_03728658.path1,CI01000006_03721474_03728658_novel01,CI01000006_03721474_03728658_novel02,CI01000006_03721474_03728658_novel03,CI01000006_03721474_03728658_novel04
CI01000006	CI01000006_03760594_03770397	+	A3	3763914-3763949	CI01000006_03760594_03770397_novel01,CI01000006_03760594_03770397_novel07,CI01000006_03760594_03770397_novel04,CI01000006_03760594_03770397.path1	CI01000006_03760594_03770397_novel01,CI01000006_03760594_03770397_novel06,CI01000006_03760594_03770397.path1,CI01000006_03760594_03770397_novel07,CI01000006_03760594_03770397_novel04
CI01000006	CI01000006_03760594_03770397	+	A3	3770151-3770199	CI01000006_03760594_03770397_novel14,CI01000006_03760594_03770397_novel10,CI01000006_03760594_03770397_novel13,CI01000006_03760594_03770397_novel12,CI01000006_03760594_03770397_novel01	CI01000006_03760594_03770397_novel01,CI01000006_03760594_03770397.path1,CI01000006_03760594_03770397_novel14,CI01000006_03760594_03770397_novel12,CI01000006_03760594_03770397_novel10,CI01000006_03760594_03770397_novel13
CI01000006	CI01000006_03814498_03821222	-	A3	3820928-3820771	CI01000006_03814498_03821222.path1	CI01000006_03814498_03821222_novel01,CI01000006_03814498_03821222.path1
CI01000006	CI01000006_03853517_03857679	-	A3	3856371-3856314	CI01000006_03853517_03857679_novel01,CI01000006_03853517_03857679_novel03,CI01000006_03853517_03857679_novel02,CI01000006_03853517_03857679_novel04	CI01000006_03853517_03857679_novel01,CI01000006_03853517_03857679_novel02,CI01000006_03853517_03857679_novel03,CI01000006_03853517_03857679.path1,CI01000006_03853517_03857679_novel04
CI01000006	CI01000006_03893432_03940454	+	A3	3920588-3920669	CI01000006_03893432_03940454_novel01,CI01000006_03893432_03940454_novel03,CI01000006_03893432_03940454_novel04,CI01000006_03893432_03940454_novel07,CI01000006_03893432_03940454_novel06	CI01000006_03893432_03940454_novel07,CI01000006_03893432_03940454_novel03,CI01000006_03893432_03940454_novel04,CI01000006_03893432_03940454_novel01,CI01000006_03893432_03940454_novel06,CI01000006_03893432_03940454.path1
CI01000006	CI01000006_03893432_03940454	+	A3	3920588-3920702	CI01000006_03893432_03940454_novel05,CI01000006_03893432_03940454_novel02,CI01000006_03893432_03940454_novel12	CI01000006_03893432_03940454_novel05,CI01000006_03893432_03940454_novel12,CI01000006_03893432_03940454_novel02,CI01000006_03893432_03940454.path1
CI01000006	CI01000006_03893432_03940454	+	A3	3920669-3920702	CI01000006_03893432_03940454_novel05,CI01000006_03893432_03940454_novel02,CI01000006_03893432_03940454_novel12	CI01000006_03893432_03940454_novel07,CI01000006_03893432_03940454_novel03,CI01000006_03893432_03940454_novel04,CI01000006_03893432_03940454_novel12,CI01000006_03893432_03940454_novel05,CI01000006_03893432_03940454_novel02,CI01000006_03893432_03940454_novel01,CI01000006_03893432_03940454_novel06
CI01000006	CI01000006_03893432_03940454	+	A3	3921108-3921123	CI01000006_03893432_03940454_novel05,CI01000006_03893432_03940454_novel01,CI01000006_03893432_03940454.path1,CI01000006_03893432_03940454_novel02,CI01000006_03893432_03940454_novel12,CI01000006_03893432_03940454_novel04,CI01000006_03893432_03940454_novel07	CI01000006_03893432_03940454_novel07,CI01000006_03893432_03940454_novel03,CI01000006_03893432_03940454_novel04,CI01000006_03893432_03940454_novel12,CI01000006_03893432_03940454_novel05,CI01000006_03893432_03940454_novel02,CI01000006_03893432_03940454_novel01,CI01000006_03893432_03940454_novel06,CI01000006_03893432_03940454.path1
CI01000006	CI01000006_03893432_03940454	+	A3	3940146-3940197	CI01000006_03893432_03940454.path1	CI01000006_03893432_03940454_novel07,CI01000006_03893432_03940454_novel18,CI01000006_03893432_03940454_novel06,CI01000006_03893432_03940454_novel20,CI01000006_03893432_03940454_novel19,CI01000006_03893432_03940454_novel21,CI01000006_03893432_03940454_novel22,CI01000006_03893432_03940454.path1
CI01000006	CI01000006_04232222_04238240	-	A3	4236795-4236635	CI01000006_04232222_04238240_novel02	CI01000006_04232222_04238240_novel03,CI01000006_04232222_04238240_novel02
CI01000006	CI01000006_04394840_04398849	-	A3	4398069-4398015	CI01000006_04394840_04398849_novel03,CI01000006_04394840_04398849_novel02,CI01000006_04394840_04398849_novel01	CI01000006_04394840_04398849_novel01,CI01000006_04394840_04398849_novel02,CI01000006_04394840_04398849.path1,CI01000006_04394840_04398849_novel03
CI01000006	CI01000006_04418319_04451714	+	A3	4427683-4427701	CI01000006_04418319_04451714_novel02	CI01000006_04418319_04451714_novel01,CI01000006_04418319_04451714_novel02
CI01000006	CI01000006_04467086_04477770	+	A3	4477559-4477734	CI01000006_04467086_04477770.path1	CI01000006_04467086_04477770.path1,CI01000006_04467086_04477770_novel01
CI01000006	CI01000006_04509718_04523326	+	A3	4509963-4509966	CI01000006_04509718_04523326_novel01	CI01000006_04509718_04523326_novel01,CI01000006_04509718_04523326.path1
CI01000006	CI01000006_04603018_04626532	-	A3	4608173-4608146	CI01000006_04603018_04626532_novel02,CI01000006_04603018_04626532_novel03,CI01000006_04603018_04626532_novel01	CI01000006_04603018_04626532_novel01,CI01000006_04603018_04626532.path1,CI01000006_04603018_04626532_novel02,CI01000006_04603018_04626532_novel03
CI01000006	CI01000006_04989318_04992332	+	A3	4989824-4989856	CI01000006_04989318_04992332.path1	CI01000006_04989318_04992332.path1,CI01000006_04989318_04992332_novel01
CI01000006	CI01000006_05870762_05888691	+	A3	5880255-5880263	CI01000006_05870762_05888691.path1	CI01000006_05870762_05888691_novel03,CI01000006_05870762_05888691_novel10,CI01000006_05870762_05888691.path1
CI01000006	CI01000006_05870762_05888691	+	A3	5885790-5885793	CI01000006_05870762_05888691_novel03,CI01000006_05870762_05888691_novel05,CI01000006_05870762_05888691_novel09,CI01000006_05870762_05888691_novel13,CI01000006_05870762_05888691_novel12,CI01000006_05870762_05888691_novel11,CI01000006_05870762_05888691_novel10,CI01000006_05870762_05888691_novel02,CI01000006_05870762_05888691_novel06,CI01000006_05870762_05888691_novel07	CI01000006_05870762_05888691_novel02,CI01000006_05870762_05888691_novel05,CI01000006_05870762_05888691_novel09,CI01000006_05870762_05888691_novel03,CI01000006_05870762_05888691_novel12,CI01000006_05870762_05888691_novel04,CI01000006_05870762_05888691.path1,CI01000006_05870762_05888691_novel07,CI01000006_05870762_05888691_novel08,CI01000006_05870762_05888691_novel06,CI01000006_05870762_05888691_no…
CI01000006	CI01000006_06049283_06057849	+	A3	6050698-6050785	CI01000006_06049283_06057849.path1	CI01000006_06049283_06057849.path1,CI01000006_06049283_06057849_novel01
CI01000006	CI01000006_06113827_06119446	-	A3	6117454-6117449	CI01000006_06113827_06119446_novel03	CI01000006_06113827_06119446_novel03,CI01000006_06113827_06119446_novel01,CI01000006_06113827_06119446_novel02
CI01000006	CI01000006_06225846_06258303	+	A3	6243568-6243601	CI01000006_06225846_06258303_novel02,CI01000006_06225846_06258303_novel03,CI01000006_06225846_06258303_novel04	CI01000006_06225846_06258303.path1,CI01000006_06225846_06258303_novel04,CI01000006_06225846_06258303_novel03,CI01000006_06225846_06258303_novel02
CI01000006	CI01000006_06289413_06296642	+	A3	6289360-6289363	CI01000006_06289413_06296642_novel01	CI01000006_06289413_06296642_novel03,CI01000006_06289413_06296642_novel01,CI01000006_06289413_06296642_novel02
CI01000006	CI01000006_06289413_06296642	+	A3	6295719-6295752	CI01000006_06289413_06296642_novel02	CI01000006_06289413_06296642_novel01,CI01000006_06289413_06296642.path1,CI01000006_06289413_06296642_novel02
CI01000006	CI01000006_06309877_06316645	-	A3	6311122-6311074	CI01000006_06309877_06316645_novel02	CI01000006_06309877_06316645.path1,CI01000006_06309877_06316645_novel02,CI01000006_06309877_06316645_novel01
CI01000006	CI01000006_06658495_06666257	+	A3	6664770-6664790	CI01000006_06658495_06666257.path1	CI01000006_06658495_06666257.path1,CI01000006_06658495_06666257_novel02
CI01000006	CI01000006_07017274_07027795	-	A3	7024310-7024304	CI01000006_07017274_07027795.path1	CI01000006_07017274_07027795_novel02,CI01000006_07017274_07027795.path1,CI01000006_07017274_07027795_novel01,CI01000006_07017274_07027795_novel03
CI01000006	CI01000006_07017274_07027795	-	A3	7026918-7026846	CI01000006_07017274_07027795.path1	CI01000006_07017274_07027795_novel02,CI01000006_07017274_07027795.path1,CI01000006_07017274_07027795_novel01,CI01000006_07017274_07027795_novel03
CI01000006	CI01000006_07017274_07027795	-	A3	7027449-7027446	CI01000006_07017274_07027795_novel02	CI01000006_07017274_07027795_novel02,CI01000006_07017274_07027795_novel01
CI01000006	CI01000006_07032358_07058942	-	A3	7036512-7036470	CI01000006_07032358_07058942_novel01,CI01000006_07032358_07058942_novel03,CI01000006_07032358_07058942_novel02	CI01000006_07032358_07058942.path1,CI01000006_07032358_07058942_novel01,CI01000006_07032358_07058942_novel02,CI01000006_07032358_07058942_novel03
CI01000006	CI01000006_07223113_07228278	-	A3	7223282-7223211	CI01000006_07223113_07228278.path1	CI01000006_07223113_07228278_novel12,CI01000006_07223113_07228278_novel07,CI01000006_07223113_07228278_novel01,CI01000006_07223113_07228278_novel05,CI01000006_07223113_07228278_novel11,CI01000006_07223113_07228278_novel10,CI01000006_07223113_07228278.path1,CI01000006_07223113_07228278_novel09,CI01000006_07223113_07228278_novel06,CI01000006_07223113_07228278_novel02,CI01000006_07223113_07228278_no…
CI01000006	CI01000006_07223113_07228278	-	A3	7223857-7223748	CI01000006_07223113_07228278.path1	CI01000006_07223113_07228278_novel07,CI01000006_07223113_07228278_novel04,CI01000006_07223113_07228278_novel01,CI01000006_07223113_07228278_novel05,CI01000006_07223113_07228278_novel11,CI01000006_07223113_07228278_novel10,CI01000006_07223113_07228278.path1,CI01000006_07223113_07228278_novel09,CI01000006_07223113_07228278_novel06,CI01000006_07223113_07228278_novel02,CI01000006_07223113_07228278_no…
CI01000006	CI01000006_07243073_07247934	+	A3	7246921-7246924	CI01000006_07243073_07247934_novel05,CI01000006_07243073_07247934_novel06,CI01000006_07243073_07247934_novel07,CI01000006_07243073_07247934_novel01,CI01000006_07243073_07247934_novel03,CI01000006_07243073_07247934.path1	CI01000006_07243073_07247934_novel03,CI01000006_07243073_07247934_novel01,CI01000006_07243073_07247934_novel05,CI01000006_07243073_07247934_novel07,CI01000006_07243073_07247934_novel06,CI01000006_07243073_07247934.path1,CI01000006_07243073_07247934_novel02
CI01000006	CI01000006_07486574_07490054	+	A3	7485351-7485386	CI01000006_07486574_07490054_novel01	CI01000006_07486574_07490054_novel02,CI01000006_07486574_07490054_novel01
CI01000006	CI01000006_07731668_07752706	-	A3	7733047-7732587	CI01000006_07731668_07752706_novel02,CI01000006_07731668_07752706.path1,CI01000006_07731668_07752706_novel06	CI01000006_07731668_07752706_novel08,CI01000006_07731668_07752706_novel07,CI01000006_07731668_07752706_novel06,CI01000006_07731668_07752706.path1,CI01000006_07731668_07752706_novel02
CI01000006	CI01000006_08025159_08032131	+	A3	8029996-8030049	CI01000006_08025159_08032131_novel05	CI01000006_08025159_08032131_novel02,CI01000006_08025159_08032131_novel06,CI01000006_08025159_08032131_novel05,CI01000006_08025159_08032131_novel08,CI01000006_08025159_08032131_novel01,CI01000006_08025159_08032131_novel07,CI01000006_08025159_08032131_novel03,CI01000006_08025159_08032131.path1,CI01000006_08025159_08032131_novel04
CI01000006	CI01000006_08222787_08225568	+	A3	8218898-8218901	CI01000006_08222787_08225568_novel01,CI01000006_08222787_08225568_novel03	CI01000006_08222787_08225568_novel03,CI01000006_08222787_08225568_novel01,CI01000006_08222787_08225568_novel02
CI01000006	CI01000006_08222787_08225568	+	A3	8224409-8224472	CI01000006_08222787_08225568_novel01,CI01000006_08222787_08225568.path1,CI01000006_08222787_08225568_novel06,CI01000006_08222787_08225568_novel05	CI01000006_08222787_08225568.path1,CI01000006_08222787_08225568_novel01,CI01000006_08222787_08225568_novel07,CI01000006_08222787_08225568_novel05,CI01000006_08222787_08225568_novel06
CI01000006	CI01000006_08749304_08751622	-	A3	8750512-8750509	CI01000006_08749304_08751622_novel03,CI01000006_08749304_08751622_novel04	CI01000006_08749304_08751622_novel02,CI01000006_08749304_08751622_novel01,CI01000006_08749304_08751622_novel04,CI01000006_08749304_08751622.path1,CI01000006_08749304_08751622_novel03,CI01000006_08749304_08751622_novel05
CI01000006	CI01000006_09161066_09181709	-	A3	9171480-9171399	CI01000006_09161066_09181709_novel01,CI01000006_09161066_09181709_novel03	CI01000006_09161066_09181709_novel01,CI01000006_09161066_09181709_novel03,CI01000006_09161066_09181709_novel02
CI01000006	CI01000006_09330816_09334587	-	A3	9333923-9333839	CI01000006_09330816_09334587_novel01	CI01000006_09330816_09334587.path1,CI01000006_09330816_09334587_novel01
CI01000006	CI01000006_10157899_10159258	-	A3	10159488-10159258	CI01000006_10157899_10159258_novel02	CI01000006_10157899_10159258_novel01,CI01000006_10157899_10159258_novel02
CI01000006	CI01000006_10211545_10223229	-	A3	10221928-10221907	CI01000006_10211545_10223229_novel02,CI01000006_10211545_10223229_novel03	CI01000006_10211545_10223229_novel03,CI01000006_10211545_10223229.path1,CI01000006_10211545_10223229_novel02
CI01000006	CI01000006_10747943_10768998	+	A3	10763215-10763218	CI01000006_10747943_10768998_novel01	CI01000006_10747943_10768998_novel01,CI01000006_10747943_10768998.path1
CI01000006	CI01000006_10747943_10768998	+	A3	10763782-10763881	CI01000006_10747943_10768998.path1	CI01000006_10747943_10768998_novel01,CI01000006_10747943_10768998.path1
CI01000006	CI01000006_10747943_10768998	+	A3	10764860-10764929	CI01000006_10747943_10768998.path1	CI01000006_10747943_10768998_novel01,CI01000006_10747943_10768998.path1
CI01000006	CI01000006_11459706_11462546	-	A3	11460823-11460783	CI01000006_11459706_11462546_novel01	CI01000006_11459706_11462546_novel01,CI01000006_11459706_11462546.path1
CI01000006	CI01000006_11476139_11503761	+	A3	11503566-11503573	CI01000006_11476139_11503761.path1	CI01000006_11476139_11503761_novel02,CI01000006_11476139_11503761.path1,CI01000006_11476139_11503761_novel04,CI01000006_11476139_11503761_novel01
CI01000006	CI01000006_11546432_11575289	+	A3	11574911-11574973	CI01000006_11546432_11575289.path1	CI01000006_11546432_11575289_novel01,CI01000006_11546432_11575289.path1
CI01000006	CI01000006_11715016_11740679	-	A3	11719563-11718193	CI01000006_11715016_11740679.path1,CI01000006_11715016_11740679_novel08,CI01000006_11715016_11740679_novel12,CI01000006_11715016_11740679_novel07,CI01000006_11715016_11740679_novel15,CI01000006_11715016_11740679_novel16	CI01000006_11715016_11740679_novel07,CI01000006_11715016_11740679_novel12,CI01000006_11715016_11740679_novel29,CI01000006_11715016_11740679_novel08,CI01000006_11715016_11740679.path1,CI01000006_11715016_11740679_novel16,CI01000006_11715016_11740679_novel15
CI01000006	CI01000006_11715016_11740679	-	A3	11735991-11735922	CI01000006_11715016_11740679.path1	CI01000006_11715016_11740679_novel02,CI01000006_11715016_11740679_novel07,CI01000006_11715016_11740679_novel09,CI01000006_11715016_11740679_novel05,CI01000006_11715016_11740679_novel06,CI01000006_11715016_11740679_novel08,CI01000006_11715016_11740679_novel04,CI01000006_11715016_11740679.path1,CI01000006_11715016_11740679_novel11,CI01000006_11715016_11740679_novel10,CI01000006_11715016_11740679_no…
CI01000006	CI01000006_12242654_12249350	+	A3	12244349-12244352	CI01000006_12242654_12249350_novel05	CI01000006_12242654_12249350_novel02,CI01000006_12242654_12249350.path1,CI01000006_12242654_12249350_novel01,CI01000006_12242654_12249350_novel05,CI01000006_12242654_12249350_novel03,CI01000006_12242654_12249350_novel04
CI01000006	CI01000006_12380830_12394437	-	A3	12381228-12381225	CI01000006_12380830_12394437_novel02	CI01000006_12380830_12394437.path1,CI01000006_12380830_12394437_novel02,CI01000006_12380830_12394437_novel01
CI01000006	CI01000006_12447621_12461167	+	A3	12443230-12445022	CI01000006_12447621_12461167_novel25,CI01000006_12447621_12461167_novel09,CI01000006_12447621_12461167_novel22,CI01000006_12447621_12461167_novel05,CI01000006_12447621_12461167_novel07,CI01000006_12447621_12461167_novel01,CI01000006_12447621_12461167_novel08	CI01000006_12447621_12461167_novel05,CI01000006_12447621_12461167_novel01,CI01000006_12447621_12461167_novel25,CI01000006_12447621_12461167_novel09,CI01000006_12447621_12461167_novel07,CI01000006_12447621_12461167_novel22,CI01000006_12447621_12461167_novel14,CI01000006_12447621_12461167_novel08,CI01000006_12447621_12461167_novel06
CI01000006	CI01000006_12490152_12496647	-	A3	12492796-12492754	CI01000006_12490152_12496647.path1	CI01000006_12490152_12496647.path1,CI01000006_12490152_12496647_novel02,CI01000006_12490152_12496647_novel01
CI01000006	CI01000006_12520122_12540383	-	A3	12520367-12520196	CI01000006_12520122_12540383_novel04	CI01000006_12520122_12540383_novel04,CI01000006_12520122_12540383.path1
CI01000006	CI01000006_12592270_12606447	+	A3	12597230-12597233	CI01000006_12592270_12606447.path1	CI01000006_12592270_12606447.path1,CI01000006_12592270_12606447_novel04,CI01000006_12592270_12606447_novel01,CI01000006_12592270_12606447_novel03
CI01000006	CI01000006_12684154_12695960	+	A3	12692285-12692291	CI01000006_12684154_12695960_novel01	CI01000006_12684154_12695960.path1,CI01000006_12684154_12695960_novel01
CI01000006	CI01000006_12938306_12951818	-	A3	12938431-12938341	CI01000006_12938306_12951818.path1	CI01000006_12938306_12951818_novel01,CI01000006_12938306_12951818_novel02,CI01000006_12938306_12951818.path1
CI01000008	CI01000008_00232767_00300614	-	A3	269149-269125	CI01000008_00232767_00300614_novel03	CI01000008_00232767_00300614_novel03,CI01000008_00232767_00300614.path1
CI01000008	CI01000008_00232767_00300614	-	A3	271073-271070	CI01000008_00232767_00300614.path1	CI01000008_00232767_00300614_novel03,CI01000008_00232767_00300614.path1
CI01000008	CI01000008_00480868_00502381	-	A3	468282-468277	CI01000008_00480868_00502381_novel03	CI01000008_00480868_00502381_novel04,CI01000008_00480868_00502381_novel03
CI01000008	CI01000008_00563966_00626932	+	A3	604560-604563	CI01000008_00563966_00626932_novel01	CI01000008_00563966_00626932_novel01,CI01000008_00563966_00626932.path1,CI01000008_00563966_00626932_novel02
CI01000008	CI01000008_00563966_00626932	+	A3	614073-614160	CI01000008_00563966_00626932.path1	CI01000008_00563966_00626932.path1,CI01000008_00563966_00626932_novel09,CI01000008_00563966_00626932_novel02
CI01000008	CI01000008_01088421_01104952	-	A3	1092243-1091028	CI01000008_01088421_01104952_novel04,CI01000008_01088421_01104952.path1	CI01000008_01088421_01104952.path1,CI01000008_01088421_01104952_novel01,CI01000008_01088421_01104952_novel05,CI01000008_01088421_01104952_novel04
CI01000008	CI01000008_01129285_01138408	+	A3	1129725-1129782	CI01000008_01129285_01138408.path1	CI01000008_01129285_01138408.path1,CI01000008_01129285_01138408_novel01
CI01000008	CI01000008_01540140_01544056	-	A3	1543619-1543565	CI01000008_01540140_01544056_novel01	CI01000008_01540140_01544056_novel01,CI01000008_01540140_01544056.path1
CI01000008	CI01000008_02452988_02460393	-	A3	2457014-2456978	CI01000008_02452988_02460393_novel02,CI01000008_02452988_02460393.path1	CI01000008_02452988_02460393_novel02,CI01000008_02452988_02460393_novel01,CI01000008_02452988_02460393.path1
CI01000008	CI01000008_02472654_02490741	+	A3	2478030-2478050	CI01000008_02472654_02490741.path1,CI01000008_02472654_02490741_novel05,CI01000008_02472654_02490741_novel04	CI01000008_02472654_02490741.path1,CI01000008_02472654_02490741_novel05,CI01000008_02472654_02490741_novel03,CI01000008_02472654_02490741_novel04
CI01000008	CI01000008_02472654_02490741	+	A3	2484019-2484064	CI01000008_02472654_02490741_novel03,CI01000008_02472654_02490741_novel05,CI01000008_02472654_02490741_novel04	CI01000008_02472654_02490741_novel04,CI01000008_02472654_02490741_novel05,CI01000008_02472654_02490741_novel03,CI01000008_02472654_02490741.path1
CI01000009	CI01000009_00179808_00221387	+	A3	207384-207411	CI01000009_00179808_00221387_novel01,CI01000009_00179808_00221387_novel04	CI01000009_00179808_00221387_novel04,CI01000009_00179808_00221387.path1,CI01000009_00179808_00221387_novel01
CI01000009	CI01000009_00326208_00333904	+	A3	330058-330061	CI01000009_00326208_00333904_novel01	CI01000009_00326208_00333904_novel06,CI01000009_00326208_00333904_novel04,CI01000009_00326208_00333904.path1,CI01000009_00326208_00333904_novel02,CI01000009_00326208_00333904_novel01
CI01000009	CI01000009_00326208_00333904	+	A3	333499-333532	CI01000009_00326208_00333904_novel02,CI01000009_00326208_00333904_novel01,CI01000009_00326208_00333904_novel06,CI01000009_00326208_00333904_novel04	CI01000009_00326208_00333904_novel06,CI01000009_00326208_00333904_novel04,CI01000009_00326208_00333904.path1,CI01000009_00326208_00333904_novel02,CI01000009_00326208_00333904_novel01
CI01000009	CI01000009_00671787_00683080	-	A3	682100-681584	CI01000009_00671787_00683080.path1	CI01000009_00671787_00683080.path1,CI01000009_00671787_00683080_novel02,CI01000009_00671787_00683080_novel04
CI01000009	CI01000009_00671787_00683080	-	A3	682529-682505	CI01000009_00671787_00683080_novel03,CI01000009_00671787_00683080_novel04	CI01000009_00671787_00683080.path1,CI01000009_00671787_00683080_novel04,CI01000009_00671787_00683080_novel03
CI01000009	CI01000009_00920570_00955979	+	A3	930783-930816	CI01000009_00920570_00955979_novel02,CI01000009_00920570_00955979_novel03,CI01000009_00920570_00955979_novel01	CI01000009_00920570_00955979_novel03,CI01000009_00920570_00955979.path1,CI01000009_00920570_00955979_novel01,CI01000009_00920570_00955979_novel02
CI01000009	CI01000009_00920570_00955979	+	A3	935983-935986	CI01000009_00920570_00955979_novel02,CI01000009_00920570_00955979_novel03	CI01000009_00920570_00955979_novel03,CI01000009_00920570_00955979_novel01,CI01000009_00920570_00955979_novel02
CI01000009	CI01000009_00920570_00955979	+	A3	935986-936635	CI01000009_00920570_00955979.path1	CI01000009_00920570_00955979.path1,CI01000009_00920570_00955979_novel03
CI01000009	CI01000009_01550846_01564109	-	A3	1564147-1564143	CI01000009_01550846_01564109_novel03	CI01000009_01550846_01564109_novel02,CI01000009_01550846_01564109_novel03
CI01000009	CI01000009_01570544_01595199	+	A3	1573726-1573754	CI01000009_01570544_01595199_novel01	CI01000009_01570544_01595199_novel01,CI01000009_01570544_01595199.path1
CI01000009	CI01000009_01596212_01681960	-	A3	1600183-1600180	CI01000009_01596212_01681960_novel02,CI01000009_01596212_01681960_novel04,CI01000009_01596212_01681960_novel06	CI01000009_01596212_01681960_novel02,CI01000009_01596212_01681960_novel06,CI01000009_01596212_01681960_novel04,CI01000009_01596212_01681960_novel01,CI01000009_01596212_01681960.path1
CI01000009	CI01000009_01596212_01681960	-	A3	1612431-1612413	CI01000009_01596212_01681960_novel01,CI01000009_01596212_01681960_novel02,CI01000009_01596212_01681960_novel04,CI01000009_01596212_01681960_novel05,CI01000009_01596212_01681960_novel06	CI01000009_01596212_01681960_novel05,CI01000009_01596212_01681960_novel02,CI01000009_01596212_01681960_novel06,CI01000009_01596212_01681960_novel04,CI01000009_01596212_01681960_novel01,CI01000009_01596212_01681960.path1
CI01000009	CI01000009_01596212_01681960	-	A3	1619933-1619852	CI01000009_01596212_01681960_novel01,CI01000009_01596212_01681960_novel02,CI01000009_01596212_01681960_novel04	CI01000009_01596212_01681960_novel04,CI01000009_01596212_01681960_novel02,CI01000009_01596212_01681960_novel01,CI01000009_01596212_01681960.path1
CI01000009	CI01000009_01925054_01944771	-	A3	1925298-1925201	CI01000009_01925054_01944771_novel01,CI01000009_01925054_01944771_novel02	CI01000009_01925054_01944771_novel02,CI01000009_01925054_01944771_novel01,CI01000009_01925054_01944771.path1
CI01000009	CI01000009_01925054_01944771	-	A3	1929524-1929482	CI01000009_01925054_01944771.path1	CI01000009_01925054_01944771_novel01,CI01000009_01925054_01944771.path1
CI01000009	CI01000009_02479541_02488142	+	A3	2482046-2482136	CI01000009_02479541_02488142.path1	CI01000009_02479541_02488142.path1,CI01000009_02479541_02488142_novel02,CI01000009_02479541_02488142_novel01
CI01000009	CI01000009_02572388_02587828	+	A3	2585040-2585055	CI01000009_02572388_02587828_novel13	CI01000009_02572388_02587828_novel09,CI01000009_02572388_02587828_novel08,CI01000009_02572388_02587828_novel16,CI01000009_02572388_02587828.path1,CI01000009_02572388_02587828_novel02,CI01000009_02572388_02587828_novel01,CI01000009_02572388_02587828_novel06,CI01000009_02572388_02587828_novel18,CI01000009_02572388_02587828_novel10,CI01000009_02572388_02587828_novel17,CI01000009_02572388_02587828_no…
CI01000009	CI01000009_02572388_02587828	+	A3	2587691-2587694	CI01000009_02572388_02587828_novel03,CI01000009_02572388_02587828_novel07	CI01000009_02572388_02587828_novel09,CI01000009_02572388_02587828_novel08,CI01000009_02572388_02587828_novel16,CI01000009_02572388_02587828.path1,CI01000009_02572388_02587828_novel02,CI01000009_02572388_02587828_novel01,CI01000009_02572388_02587828_novel06,CI01000009_02572388_02587828_novel18,CI01000009_02572388_02587828_novel22,CI01000009_02572388_02587828_novel12,CI01000009_02572388_02587828_no…
CI01000009	CI01000009_02601021_02609375	+	A3	2601021-2601024	CI01000009_02601021_02609375_novel01,CI01000009_02601021_02609375_novel03	CI01000009_02601021_02609375_novel06,CI01000009_02601021_02609375_novel03,CI01000009_02601021_02609375_novel05,CI01000009_02601021_02609375_novel01,CI01000009_02601021_02609375_novel02
CI01000009	CI01000009_02601021_02609375	+	A3	2606049-2606052	CI01000009_02601021_02609375_novel10,CI01000009_02601021_02609375_novel11,CI01000009_02601021_02609375_novel08,CI01000009_02601021_02609375_novel05,CI01000009_02601021_02609375_novel04,CI01000009_02601021_02609375_novel07,CI01000009_02601021_02609375_novel06,CI01000009_02601021_02609375_novel01,CI01000009_02601021_02609375_novel03,CI01000009_02601021_02609375_novel02,CI01000009_02601021_02609375.…	CI01000009_02601021_02609375_novel06,CI01000009_02601021_02609375_novel04,CI01000009_02601021_02609375.path1,CI01000009_02601021_02609375_novel10,CI01000009_02601021_02609375_novel09,CI01000009_02601021_02609375_novel03,CI01000009_02601021_02609375_novel07,CI01000009_02601021_02609375_novel11,CI01000009_02601021_02609375_novel08,CI01000009_02601021_02609375_novel05,CI01000009_02601021_02609375_no…
CI01000009	CI01000009_02601021_02609375	+	A3	2608627-2608656	CI01000009_02601021_02609375_novel02	CI01000009_02601021_02609375_novel06,CI01000009_02601021_02609375_novel04,CI01000009_02601021_02609375.path1,CI01000009_02601021_02609375_novel10,CI01000009_02601021_02609375_novel09,CI01000009_02601021_02609375_novel13,CI01000009_02601021_02609375_novel03,CI01000009_02601021_02609375_novel12,CI01000009_02601021_02609375_novel07,CI01000009_02601021_02609375_novel11,CI01000009_02601021_02609375_no…
CI01000009	CI01000009_03140599_03143635	-	A3	3142879-3142852	CI01000009_03140599_03143635.path1	CI01000009_03140599_03143635.path1,CI01000009_03140599_03143635_novel01,CI01000009_03140599_03143635_novel03
CI01000009	CI01000009_03276572_03283625	+	A3	3279189-3279198	CI01000009_03276572_03283625.path1	CI01000009_03276572_03283625_novel01,CI01000009_03276572_03283625.path1
CI01000009	CI01000009_03276572_03283625	+	A3	3280377-3280407	CI01000009_03276572_03283625_novel01	CI01000009_03276572_03283625_novel01,CI01000009_03276572_03283625.path1
CI01000009	CI01000009_03276572_03283625	+	A3	3280684-3280947	CI01000009_03276572_03283625.path1	CI01000009_03276572_03283625_novel01,CI01000009_03276572_03283625.path1
CI01000009	CI01000009_03313112_03329470	+	A3	3314807-3314867	CI01000009_03313112_03329470_novel01	CI01000009_03313112_03329470.path1,CI01000009_03313112_03329470_novel01
CI01000009	CI01000009_03313112_03329470	+	A3	3325336-3326135	CI01000009_03313112_03329470.path1	CI01000009_03313112_03329470_novel03,CI01000009_03313112_03329470.path1
CI01000009	CI01000009_03335503_03355421	+	A3	3343299-3343308	CI01000009_03335503_03355421.path1	CI01000009_03335503_03355421_novel03,CI01000009_03335503_03355421_novel02,CI01000009_03335503_03355421.path1,CI01000009_03335503_03355421_novel04
CI01000009	CI01000009_03335503_03355421	+	A3	3347166-3347217	CI01000009_03335503_03355421_novel03	CI01000009_03335503_03355421_novel03,CI01000009_03335503_03355421_novel02,CI01000009_03335503_03355421.path1,CI01000009_03335503_03355421_novel04
CI01000009	CI01000009_03599584_03602070	-	A3	3608146-3608141	CI01000009_03599584_03602070_novel01	CI01000009_03599584_03602070_novel01,CI01000009_03599584_03602070_novel02,CI01000009_03599584_03602070_novel03
CI01000009	CI01000009_03622269_03631417	-	A3	3624553-3624493	CI01000009_03622269_03631417_novel01	CI01000009_03622269_03631417_novel01,CI01000009_03622269_03631417.path1
CI01000009	CI01000009_03650884_03661357	+	A3	3661216-3661270	CI01000009_03650884_03661357.path1	CI01000009_03650884_03661357_novel01,CI01000009_03650884_03661357.path1,CI01000009_03650884_03661357_novel02
CI01000009	CI01000009_04218049_04229604	+	A3	4229157-4229171	CI01000009_04218049_04229604_novel06,CI01000009_04218049_04229604_novel07,CI01000009_04218049_04229604_novel04,CI01000009_04218049_04229604_novel05,CI01000009_04218049_04229604_novel03,CI01000009_04218049_04229604_novel01,CI01000009_04218049_04229604.path1	CI01000009_04218049_04229604_novel02,CI01000009_04218049_04229604.path1,CI01000009_04218049_04229604_novel03,CI01000009_04218049_04229604_novel05,CI01000009_04218049_04229604_novel06,CI01000009_04218049_04229604_novel01,CI01000009_04218049_04229604_novel04,CI01000009_04218049_04229604_novel07
CI01000009	CI01000009_04965404_04975323	+	A3	4965861-4965913	CI01000009_04965404_04975323_novel01	CI01000009_04965404_04975323.path1,CI01000009_04965404_04975323_novel01
CI01000009	CI01000009_05384160_05398034	+	A3	5387239-5387317	CI01000009_05384160_05398034_novel01	CI01000009_05384160_05398034.path1,CI01000009_05384160_05398034_novel01
CI01000009	CI01000009_05491807_05498189	+	A3	5495225-5495252	CI01000009_05491807_05498189.path1	CI01000009_05491807_05498189.path1,CI01000009_05491807_05498189_novel02,CI01000009_05491807_05498189_novel01
CI01000009	CI01000009_05949578_05961385	-	A3	5949402-5949313	CI01000009_05949578_05961385_novel02,CI01000009_05949578_05961385_novel08,CI01000009_05949578_05961385_novel06,CI01000009_05949578_05961385_novel05	CI01000009_05949578_05961385_novel08,CI01000009_05949578_05961385_novel06,CI01000009_05949578_05961385_novel05,CI01000009_05949578_05961385_novel02,CI01000009_05949578_05961385_novel03
CI01000009	CI01000009_05949578_05961385	-	A3	5949664-5949627	CI01000009_05949578_05961385_novel03,CI01000009_05949578_05961385_novel02,CI01000009_05949578_05961385_novel01,CI01000009_05949578_05961385_novel06,CI01000009_05949578_05961385_novel05,CI01000009_05949578_05961385_novel04,CI01000009_05949578_05961385_novel08	CI01000009_05949578_05961385_novel08,CI01000009_05949578_05961385_novel06,CI01000009_05949578_05961385.path1,CI01000009_05949578_05961385_novel05,CI01000009_05949578_05961385_novel02,CI01000009_05949578_05961385_novel03,CI01000009_05949578_05961385_novel04,CI01000009_05949578_05961385_novel01
CI01000009	CI01000009_05949578_05961385	-	A3	5959942-5959924	CI01000009_05949578_05961385.path1,CI01000009_05949578_05961385_novel03,CI01000009_05949578_05961385_novel02,CI01000009_05949578_05961385_novel01,CI01000009_05949578_05961385_novel07	CI01000009_05949578_05961385_novel06,CI01000009_05949578_05961385_novel07,CI01000009_05949578_05961385.path1,CI01000009_05949578_05961385_novel05,CI01000009_05949578_05961385_novel02,CI01000009_05949578_05961385_novel03,CI01000009_05949578_05961385_novel04,CI01000009_05949578_05961385_novel01
CI01000009	CI01000009_05949578_05961385	-	A3	5960164-5960092	CI01000009_05949578_05961385.path1	CI01000009_05949578_05961385_novel06,CI01000009_05949578_05961385.path1,CI01000009_05949578_05961385_novel05,CI01000009_05949578_05961385_novel02,CI01000009_05949578_05961385_novel03,CI01000009_05949578_05961385_novel04,CI01000009_05949578_05961385_novel01
CI01000009	CI01000009_05994558_06000514	-	A3	5998062-5997984	CI01000009_05994558_06000514.path1	CI01000009_05994558_06000514.path1,CI01000009_05994558_06000514_novel01,CI01000009_05994558_06000514_novel02
CI01000009	CI01000009_07020336_07047155	-	A3	7029329-7029326	CI01000009_07020336_07047155.path1	CI01000009_07020336_07047155_novel01,CI01000009_07020336_07047155.path1
CI01000009	CI01000009_07064060_07084764	-	A3	7068804-7068615	CI01000009_07064060_07084764.path1	CI01000009_07064060_07084764_novel02,CI01000009_07064060_07084764_novel03,CI01000009_07064060_07084764_novel09,CI01000009_07064060_07084764_novel08,CI01000009_07064060_07084764_novel06,CI01000009_07064060_07084764_novel04,CI01000009_07064060_07084764_novel07,CI01000009_07064060_07084764.path1
CI01000009	CI01000009_07361747_07377615	+	A3	7369426-7369441	CI01000009_07361747_07377615.path1	CI01000009_07361747_07377615_novel03,CI01000009_07361747_07377615.path1,CI01000009_07361747_07377615_novel01,CI01000009_07361747_07377615_novel02
CI01000009	CI01000009_07500752_07541007	-	A3	7501033-7501000	CI01000009_07500752_07541007.path1	CI01000009_07500752_07541007_novel01,CI01000009_07500752_07541007.path1
CI01000009	CI01000009_08303379_08307552	+	A3	8307367-8307406	CI01000009_08303379_08307552.path1	CI01000009_08303379_08307552_novel02,CI01000009_08303379_08307552_novel01,CI01000009_08303379_08307552.path1
CI01000009	CI01000009_08352876_08361244	+	A3	8360396-8361161	CI01000009_08352876_08361244.path1	CI01000009_08352876_08361244.path1,CI01000009_08352876_08361244_novel02
CI01000009	CI01000009_08632210_08646938	+	A3	8632421-8632469	CI01000009_08632210_08646938.path1	CI01000009_08632210_08646938.path1,CI01000009_08632210_08646938_novel01,CI01000009_08632210_08646938_novel02
CI01000009	CI01000009_08722799_08727763	+	A3	8726161-8726183	CI01000009_08722799_08727763_novel02	CI01000009_08722799_08727763_novel02,CI01000009_08722799_08727763.path1
CI01000009	CI01000009_08722799_08727763	+	A3	8726370-8726396	CI01000009_08722799_08727763_novel02	CI01000009_08722799_08727763_novel02,CI01000009_08722799_08727763.path1
CI01000009	CI01000009_08722799_08727763	+	A3	8726732-8726783	CI01000009_08722799_08727763_novel02	CI01000009_08722799_08727763_novel02,CI01000009_08722799_08727763.path1
CI01000009	CI01000009_08728451_08736059	+	A3	8731650-8731937	CI01000009_08728451_08736059.path1	CI01000009_08728451_08736059_novel04,CI01000009_08728451_08736059.path1
CI01000009	CI01000009_08955749_09012630	+	A3	9005080-9005167	CI01000009_08955749_09012630_novel16,CI01000009_08955749_09012630_novel38,CI01000009_08955749_09012630_novel10,CI01000009_08955749_09012630_novel19	CI01000009_08955749_09012630_novel10,CI01000009_08955749_09012630_novel16,CI01000009_08955749_09012630.path1,CI01000009_08955749_09012630_novel19,CI01000009_08955749_09012630_novel38
CI01000009	CI01000009_09103888_09112675	-	A3	9112434-9112431	CI01000009_09103888_09112675_novel02	CI01000009_09103888_09112675_novel02,CI01000009_09103888_09112675.path1,CI01000009_09103888_09112675_novel01
CI01000009	CI01000009_09435601_09439347	+	A3	9437948-9438023	CI01000009_09435601_09439347_novel11,CI01000009_09435601_09439347_novel07,CI01000009_09435601_09439347_novel04,CI01000009_09435601_09439347_novel15,CI01000009_09435601_09439347_novel03,CI01000009_09435601_09439347_novel17,CI01000009_09435601_09439347_novel18,CI01000009_09435601_09439347_novel08,CI01000009_09435601_09439347_novel09,CI01000009_09435601_09439347_novel06,CI01000009_09435601_09439347_…	CI01000009_09435601_09439347.path1,CI01000009_09435601_09439347_novel17,CI01000009_09435601_09439347_novel08,CI01000009_09435601_09439347_novel22,CI01000009_09435601_09439347_novel06,CI01000009_09435601_09439347_novel03,CI01000009_09435601_09439347_novel11,CI01000009_09435601_09439347_novel15,CI01000009_09435601_09439347_novel21,CI01000009_09435601_09439347_novel23,CI01000009_09435601_09439347_no…
CI01000009	CI01000009_09685457_09693885	+	A3	9685881-9685955	CI01000009_09685457_09693885.path1	CI01000009_09685457_09693885_novel01,CI01000009_09685457_09693885.path1
CI01000009	CI01000009_09685457_09693885	+	A3	9693538-9693590	CI01000009_09685457_09693885.path1	CI01000009_09685457_09693885_novel03,CI01000009_09685457_09693885_novel05,CI01000009_09685457_09693885.path1
CI01000009	CI01000009_09700487_09709797	+	A3	9701173-9701440	CI01000009_09700487_09709797.path1	CI01000009_09700487_09709797_novel01,CI01000009_09700487_09709797.path1
CI01000009	CI01000009_09700487_09709797	+	A3	9708008-9708041	CI01000009_09700487_09709797_novel03	CI01000009_09700487_09709797.path1,CI01000009_09700487_09709797_novel03
CI01000009	CI01000009_09716074_09733349	+	A3	9730478-9730502	CI01000009_09716074_09733349.path1	CI01000009_09716074_09733349.path1,CI01000009_09716074_09733349_novel05,CI01000009_09716074_09733349_novel02,CI01000009_09716074_09733349_novel01,CI01000009_09716074_09733349_novel04,CI01000009_09716074_09733349_novel03
CI01000009	CI01000009_09884586_09891558	-	A3	9887608-9887590	CI01000009_09884586_09891558.path1,CI01000009_09884586_09891558_novel02	CI01000009_09884586_09891558_novel01,CI01000009_09884586_09891558.path1,CI01000009_09884586_09891558_novel02
CI01000009	CI01000009_09884586_09891558	-	A3	9890251-9890227	CI01000009_09884586_09891558_novel02,CI01000009_09884586_09891558_novel01	CI01000009_09884586_09891558_novel01,CI01000009_09884586_09891558.path1,CI01000009_09884586_09891558_novel02
CI01000009	CI01000009_09952526_09962840	+	A3	9956105-9957446	CI01000009_09952526_09962840.path1	CI01000009_09952526_09962840.path1,CI01000009_09952526_09962840_novel03
CI01000009	CI01000009_10089124_10102162	-	A3	10089513-10089489	CI01000009_10089124_10102162_novel03,CI01000009_10089124_10102162_novel02,CI01000009_10089124_10102162_novel07,CI01000009_10089124_10102162_novel05,CI01000009_10089124_10102162_novel08,CI01000009_10089124_10102162_novel01	CI01000009_10089124_10102162.path1,CI01000009_10089124_10102162_novel08,CI01000009_10089124_10102162_novel07,CI01000009_10089124_10102162_novel05,CI01000009_10089124_10102162_novel01,CI01000009_10089124_10102162_novel03,CI01000009_10089124_10102162_novel02
CI01000009	CI01000009_10089124_10102162	-	A3	10098465-10098441	CI01000009_10089124_10102162_novel03,CI01000009_10089124_10102162_novel02,CI01000009_10089124_10102162_novel01,CI01000009_10089124_10102162_novel05	CI01000009_10089124_10102162.path1,CI01000009_10089124_10102162_novel05,CI01000009_10089124_10102162_novel01,CI01000009_10089124_10102162_novel03,CI01000009_10089124_10102162_novel02
CI01000009	CI01000009_10305247_10317487	-	A3	10313485-10313482	CI01000009_10305247_10317487_novel02	CI01000009_10305247_10317487_novel02,CI01000009_10305247_10317487_novel01,CI01000009_10305247_10317487.path1
CI01000009	CI01000009_10631280_10637275	-	A3	10631572-10631338	CI01000009_10631280_10637275.path1	CI01000009_10631280_10637275_novel01,CI01000009_10631280_10637275.path1,CI01000009_10631280_10637275_novel02
CI01000009	CI01000009_11538058_11566095	-	A3	11550275-11550254	CI01000009_11538058_11566095.path1	CI01000009_11538058_11566095_novel02,CI01000009_11538058_11566095.path1
CI01000009	CI01000009_11573561_11616345	-	A3	11577431-11577338	CI01000009_11573561_11616345_novel03,CI01000009_11573561_11616345_novel02,CI01000009_11573561_11616345_novel01,CI01000009_11573561_11616345_novel05,CI01000009_11573561_11616345_novel04	CI01000009_11573561_11616345_novel03,CI01000009_11573561_11616345_novel02,CI01000009_11573561_11616345_novel05,CI01000009_11573561_11616345.path1,CI01000009_11573561_11616345_novel01,CI01000009_11573561_11616345_novel04
CI01000009	CI01000009_11573561_11616345	-	A3	11604196-11604163	CI01000009_11573561_11616345.path1	CI01000009_11573561_11616345_novel03,CI01000009_11573561_11616345_novel02,CI01000009_11573561_11616345.path1,CI01000009_11573561_11616345_novel01,CI01000009_11573561_11616345_novel04
CI01000009	CI01000009_11573561_11616345	-	A3	11610978-11610912	CI01000009_11573561_11616345.path1	CI01000009_11573561_11616345_novel02,CI01000009_11573561_11616345.path1
CI01000009	CI01000009_11792162_11799153	-	A3	11796295-11796190	CI01000009_11792162_11799153.path1	CI01000009_11792162_11799153_novel01,CI01000009_11792162_11799153_novel02,CI01000009_11792162_11799153.path1
CI01000009	CI01000009_11835682_11873220	+	A3	11841892-11842009	CI01000009_11835682_11873220_novel01	CI01000009_11835682_11873220.path1,CI01000009_11835682_11873220_novel01
CI01000009	CI01000009_11947288_11963040	-	A3	11961614-11961587	CI01000009_11947288_11963040.path1	CI01000009_11947288_11963040_novel02,CI01000009_11947288_11963040.path1,CI01000009_11947288_11963040_novel01
CI01000009	CI01000009_12050866_12109305	+	A3	12061950-12061990	CI01000009_12050866_12109305_novel01	CI01000009_12050866_12109305_novel01,CI01000009_12050866_12109305.path1
CI01000009	CI01000009_12050866_12109305	+	A3	12107723-12107909	CI01000009_12050866_12109305_novel05	CI01000009_12050866_12109305_novel05,CI01000009_12050866_12109305.path1
CI01000009	CI01000009_12351325_12366549	+	A3	12366034-12366041	CI01000009_12351325_12366549_novel07	CI01000009_12351325_12366549_novel03,CI01000009_12351325_12366549.path1,CI01000009_12351325_12366549_novel05,CI01000009_12351325_12366549_novel02,CI01000009_12351325_12366549_novel07,CI01000009_12351325_12366549_novel01,CI01000009_12351325_12366549_novel04
CI01000009	CI01000009_12646484_12653748	+	A3	12651980-12653339	CI01000009_12646484_12653748_novel03,CI01000009_12646484_12653748_novel01,CI01000009_12646484_12653748.path1	CI01000009_12646484_12653748_novel02,CI01000009_12646484_12653748.path1,CI01000009_12646484_12653748_novel01,CI01000009_12646484_12653748_novel03
CI01000009	CI01000009_12659018_12693857	-	A3	12664079-12664051	CI01000009_12659018_12693857.path1	CI01000009_12659018_12693857_novel04,CI01000009_12659018_12693857_novel03,CI01000009_12659018_12693857_novel01,CI01000009_12659018_12693857_novel05,CI01000009_12659018_12693857_novel06,CI01000009_12659018_12693857.path1,CI01000009_12659018_12693857_novel02
CI01000009	CI01000009_12659018_12693857	-	A3	12675430-12675389	CI01000009_12659018_12693857_novel04,CI01000009_12659018_12693857_novel01,CI01000009_12659018_12693857_novel02,CI01000009_12659018_12693857_novel03	CI01000009_12659018_12693857_novel04,CI01000009_12659018_12693857_novel03,CI01000009_12659018_12693857_novel01,CI01000009_12659018_12693857.path1,CI01000009_12659018_12693857_novel02
CI01000009	CI01000009_12715240_12852745	-	A3	12758826-12758640	CI01000009_12715240_12852745.path1	CI01000009_12715240_12852745_novel30,CI01000009_12715240_12852745_novel29,CI01000009_12715240_12852745_novel31,CI01000009_12715240_12852745.path1,CI01000009_12715240_12852745_novel32
CI01000009	CI01000009_13273365_13305127	-	A3	13303778-13303772	CI01000009_13273365_13305127.path1	CI01000009_13273365_13305127_novel01,CI01000009_13273365_13305127.path1
CI01000009	CI01000009_13761020_13794137	-	A3	13765843-13765819	CI01000009_13761020_13794137_novel01,CI01000009_13761020_13794137_novel04,CI01000009_13761020_13794137.path1	CI01000009_13761020_13794137_novel06,CI01000009_13761020_13794137_novel01,CI01000009_13761020_13794137_novel04,CI01000009_13761020_13794137.path1
CI01000009	CI01000009_13884165_13939556	+	A3	13904881-13904887	CI01000009_13884165_13939556_novel01,CI01000009_13884165_13939556_novel04,CI01000009_13884165_13939556_novel05	CI01000009_13884165_13939556_novel02,CI01000009_13884165_13939556.path1,CI01000009_13884165_13939556_novel03,CI01000009_13884165_13939556_novel04,CI01000009_13884165_13939556_novel01,CI01000009_13884165_13939556_novel05
CI01000009	CI01000009_13884165_13939556	+	A3	13940031-13940032	CI01000009_13884165_13939556_novel02,CI01000009_13884165_13939556_novel05,CI01000009_13884165_13939556_novel20	CI01000009_13884165_13939556_novel03,CI01000009_13884165_13939556_novel02,CI01000009_13884165_13939556_novel05,CI01000009_13884165_13939556_novel20
CI01000009	CI01000009_13884165_13939556	+	A3	13940031-13940033	CI01000009_13884165_13939556_novel12,CI01000009_13884165_13939556_novel16,CI01000009_13884165_13939556_novel10	CI01000009_13884165_13939556_novel03,CI01000009_13884165_13939556_novel10,CI01000009_13884165_13939556_novel16,CI01000009_13884165_13939556_novel12
CI01000009	CI01000009_13884165_13939556	+	A3	13940032-13940033	CI01000009_13884165_13939556_novel12,CI01000009_13884165_13939556_novel10,CI01000009_13884165_13939556_novel16	CI01000009_13884165_13939556_novel02,CI01000009_13884165_13939556_novel10,CI01000009_13884165_13939556_novel20,CI01000009_13884165_13939556_novel12,CI01000009_13884165_13939556_novel05,CI01000009_13884165_13939556_novel16
CI01000009	CI01000009_13990326_14004387	-	A3	13991475-13991439	CI01000009_13990326_14004387_novel01,CI01000009_13990326_14004387_novel02,CI01000009_13990326_14004387_novel05,CI01000009_13990326_14004387_novel06	CI01000009_13990326_14004387_novel01,CI01000009_13990326_14004387_novel02,CI01000009_13990326_14004387_novel06,CI01000009_13990326_14004387.path1,CI01000009_13990326_14004387_novel05
CI01000009	CI01000009_14476688_14573629	-	A3	14518446-14518422	CI01000009_14476688_14573629.path1,CI01000009_14476688_14573629_novel02	CI01000009_14476688_14573629.path1,CI01000009_14476688_14573629_novel02,CI01000009_14476688_14573629_novel03
CI01000009	CI01000009_15637754_15643935	+	A3	15638789-15638795	CI01000009_15637754_15643935.path1	CI01000009_15637754_15643935.path1,CI01000009_15637754_15643935_novel05,CI01000009_15637754_15643935_novel02,CI01000009_15637754_15643935_novel04
CI01000009	CI01000009_15726357_15736168	-	A3	15728334-15728286	CI01000009_15726357_15736168.path1	CI01000009_15726357_15736168.path1,CI01000009_15726357_15736168_novel02,CI01000009_15726357_15736168_novel04,CI01000009_15726357_15736168_novel03,CI01000009_15726357_15736168_novel01
CI01000009	CI01000009_15872202_15973125	+	A3	15927469-15927520	CI01000009_15872202_15973125_novel05,CI01000009_15872202_15973125_novel04	CI01000009_15872202_15973125_novel05,CI01000009_15872202_15973125.path1,CI01000009_15872202_15973125_novel04
CI01000009	CI01000009_15872202_15973125	+	A3	15964300-15964360	CI01000009_15872202_15973125_novel08,CI01000009_15872202_15973125_novel12,CI01000009_15872202_15973125_novel04,CI01000009_15872202_15973125_novel10,CI01000009_15872202_15973125_novel06,CI01000009_15872202_15973125_novel07,CI01000009_15872202_15973125_novel11	CI01000009_15872202_15973125_novel11,CI01000009_15872202_15973125.path1,CI01000009_15872202_15973125_novel08,CI01000009_15872202_15973125_novel06,CI01000009_15872202_15973125_novel12,CI01000009_15872202_15973125_novel10,CI01000009_15872202_15973125_novel04,CI01000009_15872202_15973125_novel07
CI01000010	CI01000010_00691767_00731442	-	A3	713172-713106	CI01000010_00691767_00731442.path1	CI01000010_00691767_00731442_novel02,CI01000010_00691767_00731442.path1
CI01000010	CI01000010_00746445_00783522	+	A3	769060-769105	CI01000010_00746445_00783522.path1	CI01000010_00746445_00783522_novel01,CI01000010_00746445_00783522.path1
CI01000010	CI01000010_00746445_00783522	+	A3	783394-783403	CI01000010_00746445_00783522.path1	CI01000010_00746445_00783522_novel01,CI01000010_00746445_00783522.path1
CI01000010	CI01000010_00861290_00870510	-	A3	866520-866475	CI01000010_00861290_00870510_novel01	CI01000010_00861290_00870510.path1,CI01000010_00861290_00870510_novel01
CI01000010	CI01000010_01046137_01048306	+	A3	1048226-1048256	CI01000010_01046137_01048306_novel03,CI01000010_01046137_01048306.path1,CI01000010_01046137_01048306_novel01	CI01000010_01046137_01048306_novel01,CI01000010_01046137_01048306_novel03,CI01000010_01046137_01048306_novel02,CI01000010_01046137_01048306.path1
CI01000010	CI01000010_01146061_01150177	-	A3	1146636-1146583	CI01000010_01146061_01150177.path1	CI01000010_01146061_01150177_novel02,CI01000010_01146061_01150177.path1,CI01000010_01146061_01150177_novel01
CI01000010	CI01000010_01146061_01150177	-	A3	1148242-1147446	CI01000010_01146061_01150177.path1	CI01000010_01146061_01150177_novel02,CI01000010_01146061_01150177.path1
CI01000010	CI01000010_01202099_01209001	+	A3	1205271-1205325	CI01000010_01202099_01209001.path1	CI01000010_01202099_01209001_novel01,CI01000010_01202099_01209001.path1
CI01000010	CI01000010_01227374_01232982	+	A3	1232251-1232287	CI01000010_01227374_01232982_novel01,CI01000010_01227374_01232982_novel02,CI01000010_01227374_01232982_novel03,CI01000010_01227374_01232982_novel04,CI01000010_01227374_01232982_novel05,CI01000010_01227374_01232982_novel06	CI01000010_01227374_01232982_novel02,CI01000010_01227374_01232982.path1,CI01000010_01227374_01232982_novel06,CI01000010_01227374_01232982_novel03,CI01000010_01227374_01232982_novel01,CI01000010_01227374_01232982_novel04,CI01000010_01227374_01232982_novel05
CI01000010	CI01000010_01235831_01238043	+	A3	1236551-1236571	CI01000010_01235831_01238043_novel03	CI01000010_01235831_01238043_novel02,CI01000010_01235831_01238043_novel01,CI01000010_01235831_01238043.path1,CI01000010_01235831_01238043_novel03
CI01000010	CI01000010_01235831_01238043	+	A3	1237488-1237688	CI01000010_01235831_01238043.path1	CI01000010_01235831_01238043_novel01,CI01000010_01235831_01238043.path1
CI01000010	CI01000010_01252844_01259859	-	A3	1254241-1254238	CI01000010_01252844_01259859_novel01	CI01000010_01252844_01259859_novel01,CI01000010_01252844_01259859.path1
CI01000010	CI01000010_01382147_01388079	+	A3	1386081-1386216	CI01000010_01382147_01388079.path1	CI01000010_01382147_01388079.path1,CI01000010_01382147_01388079_novel03,CI01000010_01382147_01388079_novel04,CI01000010_01382147_01388079_novel02,CI01000010_01382147_01388079_novel01
CI01000010	CI01000010_01608554_01619702	-	A3	1618920-1618892	CI01000010_01608554_01619702.path1,CI01000010_01608554_01619702_novel01,CI01000010_01608554_01619702_novel03	CI01000010_01608554_01619702_novel03,CI01000010_01608554_01619702_novel01,CI01000010_01608554_01619702_novel02,CI01000010_01608554_01619702.path1
CI01000010	CI01000010_01645158_01697110	-	A3	1645808-1645205	CI01000010_01645158_01697110.path1	CI01000010_01645158_01697110_novel02,CI01000010_01645158_01697110.path1
CI01000010	CI01000010_01704458_01711595	+	A3	1710080-1710235	CI01000010_01704458_01711595.path1	CI01000010_01704458_01711595_novel01,CI01000010_01704458_01711595.path1
CI01000010	CI01000010_01704458_01711595	+	A3	1710366-1711339	CI01000010_01704458_01711595.path1	CI01000010_01704458_01711595_novel01,CI01000010_01704458_01711595.path1
CI01000010	CI01000010_01766564_01771836	-	A3	1767539-1767520	CI01000010_01766564_01771836_novel03	CI01000010_01766564_01771836_novel01,CI01000010_01766564_01771836_novel05,CI01000010_01766564_01771836_novel04,CI01000010_01766564_01771836_novel06,CI01000010_01766564_01771836.path1,CI01000010_01766564_01771836_novel07,CI01000010_01766564_01771836_novel02,CI01000010_01766564_01771836_novel03
CI01000010	CI01000010_01908799_01921276	-	A3	1906638-1906600	CI01000010_01908799_01921276_novel07,CI01000010_01908799_01921276_novel01	CI01000010_01908799_01921276_novel03,CI01000010_01908799_01921276_novel07,CI01000010_01908799_01921276_novel06,CI01000010_01908799_01921276_novel02,CI01000010_01908799_01921276_novel04,CI01000010_01908799_01921276_novel01
CI01000010	CI01000010_02028596_02034682	+	A3	2029304-2029325	CI01000010_02028596_02034682_novel02	CI01000010_02028596_02034682.path1,CI01000010_02028596_02034682_novel02
CI01000010	CI01000010_02094715_02126321	-	A3	2096810-2096807	CI01000010_02094715_02126321_novel02,CI01000010_02094715_02126321.path1,CI01000010_02094715_02126321_novel07	CI01000010_02094715_02126321.path1,CI01000010_02094715_02126321_novel02,CI01000010_02094715_02126321_novel07,CI01000010_02094715_02126321_novel03
CI01000010	CI01000010_02145096_02161603	-	A3	2145501-2145212	CI01000010_02145096_02161603.path1	CI01000010_02145096_02161603_novel01,CI01000010_02145096_02161603.path1,CI01000010_02145096_02161603_novel07,CI01000010_02145096_02161603_novel02,CI01000010_02145096_02161603_novel05,CI01000010_02145096_02161603_novel06
CI01000010	CI01000010_02145096_02161603	-	A3	2145758-2145755	CI01000010_02145096_02161603.path1	CI01000010_02145096_02161603_novel01,CI01000010_02145096_02161603.path1,CI01000010_02145096_02161603_novel02,CI01000010_02145096_02161603_novel05,CI01000010_02145096_02161603_novel06
CI01000010	CI01000010_02145096_02161603	-	A3	2150991-2150469	CI01000010_02145096_02161603.path1	CI01000010_02145096_02161603.path1,CI01000010_02145096_02161603_novel02
CI01000010	CI01000010_02243991_02251195	+	A3	2250102-2250162	CI01000010_02243991_02251195_novel01,CI01000010_02243991_02251195_novel02,CI01000010_02243991_02251195_novel03	CI01000010_02243991_02251195_novel01,CI01000010_02243991_02251195.path1,CI01000010_02243991_02251195_novel02,CI01000010_02243991_02251195_novel03
CI01000010	CI01000010_02256519_02261172	+	A3	2258092-2258134	CI01000010_02256519_02261172.path1	CI01000010_02256519_02261172_novel03,CI01000010_02256519_02261172.path1,CI01000010_02256519_02261172_novel01
CI01000010	CI01000010_02293642_02296727	+	A3	2296411-2296504	CI01000010_02293642_02296727.path1	CI01000010_02293642_02296727.path1,CI01000010_02293642_02296727_novel02,CI01000010_02293642_02296727_novel01
CI01000010	CI01000010_02643660_02652177	+	A3	2651844-2651895	CI01000010_02643660_02652177.path1	CI01000010_02643660_02652177.path1,CI01000010_02643660_02652177_novel11,CI01000010_02643660_02652177_novel08,CI01000010_02643660_02652177_novel09,CI01000010_02643660_02652177_novel04,CI01000010_02643660_02652177_novel06,CI01000010_02643660_02652177_novel01,CI01000010_02643660_02652177_novel05,CI01000010_02643660_02652177_novel02,CI01000010_02643660_02652177_novel10
CI01000010	CI01000010_02811624_02819542	-	A3	2812187-2812182	CI01000010_02811624_02819542_novel02	CI01000010_02811624_02819542.path1,CI01000010_02811624_02819542_novel02,CI01000010_02811624_02819542_novel01
CI01000010	CI01000010_03116123_03125761	+	A3	3125472-3125478	CI01000010_03116123_03125761_novel03,CI01000010_03116123_03125761_novel01	CI01000010_03116123_03125761.path1,CI01000010_03116123_03125761_novel03,CI01000010_03116123_03125761_novel04,CI01000010_03116123_03125761_novel01
CI01000010	CI01000010_03273559_03278060	+	A3	3275146-3275187	CI01000010_03273559_03278060.path1	CI01000010_03273559_03278060.path1,CI01000010_03273559_03278060_novel01
CI01000010	CI01000010_03273559_03278060	+	A3	3277870-3277912	CI01000010_03273559_03278060_novel01	CI01000010_03273559_03278060.path1,CI01000010_03273559_03278060_novel01
CI01000010	CI01000010_03517080_03524389	-	A3	3517448-3517190	CI01000010_03517080_03524389.path1	CI01000010_03517080_03524389_novel01,CI01000010_03517080_03524389.path1
CI01000010	CI01000010_03557384_03566580	-	A3	3557765-3557520	CI01000010_03557384_03566580.path1	CI01000010_03557384_03566580_novel02,CI01000010_03557384_03566580_novel01,CI01000010_03557384_03566580_novel03,CI01000010_03557384_03566580_novel04,CI01000010_03557384_03566580.path1
CI01000010	CI01000010_03591507_03597612	+	A3	3591745-3591781	CI01000010_03591507_03597612_novel01	CI01000010_03591507_03597612.path1,CI01000010_03591507_03597612_novel01
CI01000010	CI01000010_03920171_03935066	+	A3	3921125-3921164	CI01000010_03920171_03935066_novel02,CI01000010_03920171_03935066_novel01	CI01000010_03920171_03935066_novel01,CI01000010_03920171_03935066.path1,CI01000010_03920171_03935066_novel02
CI01000010	CI01000010_03920171_03935066	+	A3	3930663-3930677	CI01000010_03920171_03935066_novel03,CI01000010_03920171_03935066_novel01,CI01000010_03920171_03935066_novel04,CI01000010_03920171_03935066.path1	CI01000010_03920171_03935066.path1,CI01000010_03920171_03935066_novel03,CI01000010_03920171_03935066_novel02,CI01000010_03920171_03935066_novel04,CI01000010_03920171_03935066_novel01
CI01000010	CI01000010_04597295_04608873	-	A3	4602069-4602024	CI01000010_04597295_04608873.path1	CI01000010_04597295_04608873_novel01,CI01000010_04597295_04608873.path1
CI01000010	CI01000010_04597295_04608873	-	A3	4604903-4604879	CI01000010_04597295_04608873_novel01	CI01000010_04597295_04608873.path1,CI01000010_04597295_04608873_novel01
CI01000010	CI01000010_04614357_04631136	+	A3	4615370-4615401	CI01000010_04614357_04631136_novel01	CI01000010_04614357_04631136_novel01,CI01000010_04614357_04631136.path1
CI01000010	CI01000010_04614357_04631136	+	A3	4622355-4622971	CI01000010_04614357_04631136.path1	CI01000010_04614357_04631136_novel01,CI01000010_04614357_04631136.path1,CI01000010_04614357_04631136_novel02
CI01000010	CI01000010_04640858_04683752	+	A3	4651442-4651594	CI01000010_04640858_04683752_novel01	CI01000010_04640858_04683752_novel01,CI01000010_04640858_04683752.path1
CI01000010	CI01000010_04640858_04683752	+	A3	4678377-4678395	CI01000010_04640858_04683752_novel09	CI01000010_04640858_04683752_novel08,CI01000010_04640858_04683752_novel09,CI01000010_04640858_04683752_novel07
CI01000010	CI01000010_04696294_04717129	+	A3	4698552-4698848	CI01000010_04696294_04717129.path1	CI01000010_04696294_04717129.path1,CI01000010_04696294_04717129_novel04
CI01000010	CI01000010_05538251_05562058	-	A3	5539102-5538405	CI01000010_05538251_05562058.path1	CI01000010_05538251_05562058_novel03,CI01000010_05538251_05562058.path1,CI01000010_05538251_05562058_novel01
CI01000010	CI01000010_05819188_05855120	+	A3	5834238-5834381	CI01000010_05819188_05855120_novel03	CI01000010_05819188_05855120.path1,CI01000010_05819188_05855120_novel03
CI01000010	CI01000010_05819188_05855120	+	A3	5836119-5836217	CI01000010_05819188_05855120.path1	CI01000010_05819188_05855120.path1,CI01000010_05819188_05855120_novel03
CI01000010	CI01000010_05819188_05855120	+	A3	5838865-5838868	CI01000010_05819188_05855120_novel04	CI01000010_05819188_05855120.path1,CI01000010_05819188_05855120_novel03,CI01000010_05819188_05855120_novel04
CI01000010	CI01000010_06043120_06058750	+	A3	6050099-6050156	CI01000010_06043120_06058750.path1	CI01000010_06043120_06058750_novel04,CI01000010_06043120_06058750_novel02,CI01000010_06043120_06058750.path1,CI01000010_06043120_06058750_novel03,CI01000010_06043120_06058750_novel01
CI01000010	CI01000010_06083696_06089271	-	A3	6087023-6086981	CI01000010_06083696_06089271_novel01,CI01000010_06083696_06089271_novel02	CI01000010_06083696_06089271.path1,CI01000010_06083696_06089271_novel01,CI01000010_06083696_06089271_novel02
CI01000010	CI01000010_06166731_06172965	+	A3	6172323-6172715	CI01000010_06166731_06172965_novel01,CI01000010_06166731_06172965.path1,CI01000010_06166731_06172965_novel06,CI01000010_06166731_06172965_novel03,CI01000010_06166731_06172965_novel12,CI01000010_06166731_06172965_novel10,CI01000010_06166731_06172965_novel09,CI01000010_06166731_06172965_novel08	CI01000010_06166731_06172965_novel09,CI01000010_06166731_06172965_novel02,CI01000010_06166731_06172965_novel06,CI01000010_06166731_06172965_novel03,CI01000010_06166731_06172965.path1,CI01000010_06166731_06172965_novel01,CI01000010_06166731_06172965_novel08,CI01000010_06166731_06172965_novel10,CI01000010_06166731_06172965_novel12
CI01000010	CI01000010_06166731_06172965	+	A3	6172715-6173282	CI01000010_06166731_06172965_novel04	CI01000010_06166731_06172965_novel01,CI01000010_06166731_06172965_novel04
CI01000010	CI01000010_06253230_06263855	-	A3	6253898-6253427	CI01000010_06253230_06263855.path1	CI01000010_06253230_06263855.path1,CI01000010_06253230_06263855_novel01,CI01000010_06253230_06263855_novel03
CI01000010	CI01000010_06456276_06481282	-	A3	6468856-6468838	CI01000010_06456276_06481282_novel01	CI01000010_06456276_06481282_novel02,CI01000010_06456276_06481282_novel01,CI01000010_06456276_06481282_novel03
CI01000010	CI01000010_07135276_07196633	-	A3	7140098-7138360	CI01000010_07135276_07196633_novel04	CI01000010_07135276_07196633_novel03,CI01000010_07135276_07196633_novel04
CI01000010	CI01000010_07347866_07367517	-	A3	7348120-7348048	CI01000010_07347866_07367517_novel01	CI01000010_07347866_07367517_novel01,CI01000010_07347866_07367517.path1
CI01000010	CI01000010_07548433_07582538	+	A3	7574323-7574379	CI01000010_07548433_07582538.path1	CI01000010_07548433_07582538.path1,CI01000010_07548433_07582538_novel04,CI01000010_07548433_07582538_novel01,CI01000010_07548433_07582538_novel03
CI01000010	CI01000010_07548433_07582538	+	A3	7574524-7574550	CI01000010_07548433_07582538_novel03,CI01000010_07548433_07582538_novel01,CI01000010_07548433_07582538_novel04	CI01000010_07548433_07582538_novel04,CI01000010_07548433_07582538.path1,CI01000010_07548433_07582538_novel01,CI01000010_07548433_07582538_novel03
CI01000010	CI01000010_07601748_07624518	+	A3	7609203-7609227	CI01000010_07601748_07624518_novel03	CI01000010_07601748_07624518_novel04,CI01000010_07601748_07624518_novel02,CI01000010_07601748_07624518_novel01,CI01000010_07601748_07624518_novel05,CI01000010_07601748_07624518_novel03,CI01000010_07601748_07624518.path1
CI01000010	CI01000010_07702553_07734537	+	A3	7728240-7728258	CI01000010_07702553_07734537.path1	CI01000010_07702553_07734537_novel01,CI01000010_07702553_07734537_novel10,CI01000010_07702553_07734537_novel05,CI01000010_07702553_07734537_novel02,CI01000010_07702553_07734537_novel08,CI01000010_07702553_07734537.path1
CI01000010	CI01000010_08187103_08253432	-	A3	8188783-8187211	CI01000010_08187103_08253432.path1	CI01000010_08187103_08253432_novel01,CI01000010_08187103_08253432.path1
CI01000010	CI01000010_08361529_08372812	+	A3	8367754-8367793	CI01000010_08361529_08372812.path1	CI01000010_08361529_08372812_novel02,CI01000010_08361529_08372812.path1
CI01000010	CI01000010_08642328_08681400	+	A3	8680662-8681302	CI01000010_08642328_08681400.path1	CI01000010_08642328_08681400_novel07,CI01000010_08642328_08681400_novel03,CI01000010_08642328_08681400.path1
CI01000010	CI01000010_08745022_08776416	-	A3	8773638-8773635	CI01000010_08745022_08776416_novel03	CI01000010_08745022_08776416_novel03,CI01000010_08745022_08776416_novel04,CI01000010_08745022_08776416.path1,CI01000010_08745022_08776416_novel01,CI01000010_08745022_08776416_novel02
CI01000010	CI01000010_09037913_09074257	-	A3	9056297-9056243	CI01000010_09037913_09074257.path1	CI01000010_09037913_09074257_novel03,CI01000010_09037913_09074257_novel02,CI01000010_09037913_09074257_novel04,CI01000010_09037913_09074257_novel01,CI01000010_09037913_09074257.path1
CI01000010	CI01000010_09237972_09246695	-	A3	9246271-9246216	CI01000010_09237972_09246695_novel01,CI01000010_09237972_09246695_novel03,CI01000010_09237972_09246695_novel02,CI01000010_09237972_09246695.path1	CI01000010_09237972_09246695_novel02,CI01000010_09237972_09246695_novel03,CI01000010_09237972_09246695_novel01,CI01000010_09237972_09246695.path1,CI01000010_09237972_09246695_novel04
CI01000010	CI01000010_09250186_09256469	+	A3	9253330-9256246	CI01000010_09250186_09256469.path1	CI01000010_09250186_09256469_novel01,CI01000010_09250186_09256469.path1
CI01000010	CI01000010_09535652_09553069	-	A3	9539481-9539376	CI01000010_09535652_09553069_novel02	CI01000010_09535652_09553069_novel02,CI01000010_09535652_09553069_novel01
CI01000010	CI01000010_09607487_09613991	-	A3	9612876-9612859	CI01000010_09607487_09613991.path1	CI01000010_09607487_09613991_novel01,CI01000010_09607487_09613991.path1
CI01000010	CI01000010_09630613_09678464	+	A3	9678104-9678107	CI01000010_09630613_09678464_novel05,CI01000010_09630613_09678464_novel02	CI01000010_09630613_09678464_novel06,CI01000010_09630613_09678464_novel01,CI01000010_09630613_09678464_novel05,CI01000010_09630613_09678464.path1,CI01000010_09630613_09678464_novel02
CI01000010	CI01000010_09684155_09707564	-	A3	9687803-9687770	CI01000010_09684155_09707564_novel03,CI01000010_09684155_09707564_novel02,CI01000010_09684155_09707564_novel07,CI01000010_09684155_09707564_novel06,CI01000010_09684155_09707564_novel08	CI01000010_09684155_09707564_novel02,CI01000010_09684155_09707564.path1,CI01000010_09684155_09707564_novel07,CI01000010_09684155_09707564_novel06,CI01000010_09684155_09707564_novel08,CI01000010_09684155_09707564_novel03
CI01000010	CI01000010_09684155_09707564	-	A3	9688551-9688547	CI01000010_09684155_09707564_novel01	CI01000010_09684155_09707564_novel01,CI01000010_09684155_09707564_novel09
CI01000010	CI01000010_09684155_09707564	-	A3	9699660-9699633	CI01000010_09684155_09707564_novel01,CI01000010_09684155_09707564_novel03,CI01000010_09684155_09707564_novel02,CI01000010_09684155_09707564_novel06	CI01000010_09684155_09707564_novel02,CI01000010_09684155_09707564_novel01,CI01000010_09684155_09707564_novel07,CI01000010_09684155_09707564.path1,CI01000010_09684155_09707564_novel06,CI01000010_09684155_09707564_novel03
CI01000010	CI01000010_10124201_10127731	-	A3	10127512-10127487	CI01000010_10124201_10127731_novel01	CI01000010_10124201_10127731_novel01,CI01000010_10124201_10127731.path1
CI01000010	CI01000010_10232696_10237520	-	A3	10233560-10232759	CI01000010_10232696_10237520.path1	CI01000010_10232696_10237520.path1,CI01000010_10232696_10237520_novel03,CI01000010_10232696_10237520_novel02
CI01000010	CI01000010_10894958_10954990	-	A3	10930772-10930739	CI01000010_10894958_10954990_novel04	CI01000010_10894958_10954990_novel02,CI01000010_10894958_10954990_novel01,CI01000010_10894958_10954990_novel04,CI01000010_10894958_10954990_novel03
CI01000010	CI01000010_10894958_10954990	-	A3	10932631-10932622	CI01000010_10894958_10954990.path1	CI01000010_10894958_10954990_novel02,CI01000010_10894958_10954990_novel01,CI01000010_10894958_10954990.path1
CI01000010	CI01000010_11018221_11023620	-	A3	11021298-11021268	CI01000010_11018221_11023620.path1,CI01000010_11018221_11023620_novel02,CI01000010_11018221_11023620_novel03	CI01000010_11018221_11023620_novel01,CI01000010_11018221_11023620.path1,CI01000010_11018221_11023620_novel02,CI01000010_11018221_11023620_novel03
CI01000010	CI01000010_11079934_11081127	-	A3	11078372-11078369	CI01000010_11079934_11081127_novel01	CI01000010_11079934_11081127_novel02,CI01000010_11079934_11081127_novel01
CI01000010	CI01000010_11789948_11805309	-	A3	11804979-11804946	CI01000010_11789948_11805309_novel04,CI01000010_11789948_11805309_novel03,CI01000010_11789948_11805309_novel02,CI01000010_11789948_11805309_novel01	CI01000010_11789948_11805309_novel02,CI01000010_11789948_11805309_novel03,CI01000010_11789948_11805309_novel01,CI01000010_11789948_11805309_novel04,CI01000010_11789948_11805309.path1
CI01000010	CI01000010_11815857_11846058	-	A3	11824696-11824643	CI01000010_11815857_11846058_novel01,CI01000010_11815857_11846058_novel02,CI01000010_11815857_11846058_novel03	CI01000010_11815857_11846058_novel02,CI01000010_11815857_11846058.path1,CI01000010_11815857_11846058_novel03,CI01000010_11815857_11846058_novel01
CI01000010	CI01000010_11887943_11902983	-	A3	11895275-11895116	CI01000010_11887943_11902983.path1	CI01000010_11887943_11902983_novel01,CI01000010_11887943_11902983.path1,CI01000010_11887943_11902983_novel02
CI01000011	CI01000011_00100970_00124107	+	A3	123961-123964	CI01000011_00100970_00124107_novel05,CI01000011_00100970_00124107_novel03,CI01000011_00100970_00124107.path1	CI01000011_00100970_00124107_novel05,CI01000011_00100970_00124107_novel03,CI01000011_00100970_00124107.path1,CI01000011_00100970_00124107_novel04,CI01000011_00100970_00124107_novel01
CI01000011	CI01000011_00134832_00135481	+	A3	135221-135279	CI01000011_00134832_00135481.path1	CI01000011_00134832_00135481.path1,CI01000011_00134832_00135481_novel01
CI01000012	CI01000012_01139864_01192154	-	A3	1182369-1182309	CI01000012_01139864_01192154_novel01	CI01000012_01139864_01192154.path1,CI01000012_01139864_01192154_novel01
CI01000012	CI01000012_01698932_01719811	+	A3	1701823-1701931	CI01000012_01698932_01719811_novel01,CI01000012_01698932_01719811_novel02	CI01000012_01698932_01719811_novel01,CI01000012_01698932_01719811.path1,CI01000012_01698932_01719811_novel02
CI01000012	CI01000012_02641833_02651606	+	A3	2638456-2638468	CI01000012_02641833_02651606_novel01,CI01000012_02641833_02651606_novel03	CI01000012_02641833_02651606_novel03,CI01000012_02641833_02651606_novel04,CI01000012_02641833_02651606_novel01
CI01000012	CI01000012_02641833_02651606	+	A3	2651179-2651246	CI01000012_02641833_02651606.path1	CI01000012_02641833_02651606_novel01,CI01000012_02641833_02651606.path1,CI01000012_02641833_02651606_novel03,CI01000012_02641833_02651606_novel04,CI01000012_02641833_02651606_novel02
CI01000012	CI01000012_02641833_02651606	+	A3	2651436-2651462	CI01000012_02641833_02651606_novel01,CI01000012_02641833_02651606_novel02,CI01000012_02641833_02651606_novel03,CI01000012_02641833_02651606_novel04	CI01000012_02641833_02651606_novel01,CI01000012_02641833_02651606.path1,CI01000012_02641833_02651606_novel03,CI01000012_02641833_02651606_novel04,CI01000012_02641833_02651606_novel02
CI01000012	CI01000012_02663225_02675005	+	A3	2673320-2674212	CI01000012_02663225_02675005.path1	CI01000012_02663225_02675005.path1,CI01000012_02663225_02675005_novel01
CI01000012	CI01000012_03292460_03316923	-	A3	3298214-3298148	CI01000012_03292460_03316923.path1	CI01000012_03292460_03316923.path1,CI01000012_03292460_03316923_novel02,CI01000012_03292460_03316923_novel05
CI01000012	CI01000012_03292460_03316923	-	A3	3303175-3303172	CI01000012_03292460_03316923.path1	CI01000012_03292460_03316923.path1,CI01000012_03292460_03316923_novel02,CI01000012_03292460_03316923_novel05
CI01000012	CI01000012_03327683_03341200	-	A3	3340778-3340775	CI01000012_03327683_03341200.path1	CI01000012_03327683_03341200_novel01,CI01000012_03327683_03341200.path1
CI01000012	CI01000012_04488201_04489863	+	A3	4489500-4489554	CI01000012_04488201_04489863.path1	CI01000012_04488201_04489863_novel01,CI01000012_04488201_04489863.path1
CI01000012	CI01000012_04495631_04501066	+	A3	4500829-4500917	CI01000012_04495631_04501066.path1	CI01000012_04495631_04501066.path1,CI01000012_04495631_04501066_novel03
CI01000012	CI01000012_04722087_04836261	+	A3	4771180-4771183	CI01000012_04722087_04836261_novel04	CI01000012_04722087_04836261_novel04,CI01000012_04722087_04836261.path1
CI01000012	CI01000012_05022143_05030697	-	A3	5024964-5024786	CI01000012_05022143_05030697.path1	CI01000012_05022143_05030697_novel02,CI01000012_05022143_05030697.path1
CI01000012	CI01000012_05067336_05074406	+	A3	5068618-5068684	CI01000012_05067336_05074406.path1,CI01000012_05067336_05074406_novel01	CI01000012_05067336_05074406_novel02,CI01000012_05067336_05074406.path1,CI01000012_05067336_05074406_novel01
CI01000012	CI01000012_05177587_05180517	+	A3	5178778-5179673	CI01000012_05177587_05180517_novel04,CI01000012_05177587_05180517.path1	CI01000012_05177587_05180517.path1,CI01000012_05177587_05180517_novel07,CI01000012_05177587_05180517_novel04
CI01000012	CI01000012_05262254_05301347	+	A3	5288538-5288574	CI01000012_05262254_05301347_novel08,CI01000012_05262254_05301347_novel04,CI01000012_05262254_05301347_novel06,CI01000012_05262254_05301347_novel07,CI01000012_05262254_05301347_novel01,CI01000012_05262254_05301347_novel02,CI01000012_05262254_05301347_novel03	CI01000012_05262254_05301347_novel02,CI01000012_05262254_05301347_novel08,CI01000012_05262254_05301347_novel07,CI01000012_05262254_05301347_novel03,CI01000012_05262254_05301347_novel06,CI01000012_05262254_05301347.path1,CI01000012_05262254_05301347_novel01,CI01000012_05262254_05301347_novel04
CI01000012	CI01000012_05344320_05385222	+	A3	5381423-5381426	CI01000012_05344320_05385222_novel02,CI01000012_05344320_05385222_novel01	CI01000012_05344320_05385222_novel03,CI01000012_05344320_05385222_novel02,CI01000012_05344320_05385222_novel01
CI01000012	CI01000012_05344320_05385222	+	A3	5381423-5381576	CI01000012_05344320_05385222.path1	CI01000012_05344320_05385222_novel03,CI01000012_05344320_05385222.path1
CI01000012	CI01000012_05344320_05385222	+	A3	5381426-5381576	CI01000012_05344320_05385222.path1	CI01000012_05344320_05385222_novel02,CI01000012_05344320_05385222.path1,CI01000012_05344320_05385222_novel01
CI01000012	CI01000012_05425849_05469157	+	A3	5440078-5440099	CI01000012_05425849_05469157.path1	CI01000012_05425849_05469157.path1,CI01000012_05425849_05469157_novel02
CI01000012	CI01000012_05425849_05469157	+	A3	5447729-5447744	CI01000012_05425849_05469157_novel02	CI01000012_05425849_05469157.path1,CI01000012_05425849_05469157_novel02
CI01000012	CI01000012_05523886_05527548	+	A3	5525307-5525312	CI01000012_05523886_05527548_novel01	CI01000012_05523886_05527548_novel01,CI01000012_05523886_05527548_novel02
CI01000012	CI01000012_05523886_05527548	+	A3	5525312-5526311	CI01000012_05523886_05527548.path1	CI01000012_05523886_05527548_novel01,CI01000012_05523886_05527548.path1
CI01000012	CI01000012_05659039_05669397	+	A3	5664603-5664606	CI01000012_05659039_05669397.path1	CI01000012_05659039_05669397_novel02,CI01000012_05659039_05669397.path1,CI01000012_05659039_05669397_novel03,CI01000012_05659039_05669397_novel01
CI01000012	CI01000012_05708007_05735678	+	A3	5717992-5718022	CI01000012_05708007_05735678.path1	CI01000012_05708007_05735678.path1,CI01000012_05708007_05735678_novel03,CI01000012_05708007_05735678_novel02,CI01000012_05708007_05735678_novel13,CI01000012_05708007_05735678_novel12,CI01000012_05708007_05735678_novel01,CI01000012_05708007_05735678_novel09,CI01000012_05708007_05735678_novel08,CI01000012_05708007_05735678_novel11,CI01000012_05708007_05735678_novel06,CI01000012_05708007_05735678_no…
CI01000012	CI01000012_05738968_05745791	-	A3	5740067-5740033	CI01000012_05738968_05745791_novel06	CI01000012_05738968_05745791_novel04,CI01000012_05738968_05745791_novel01,CI01000012_05738968_05745791.path1,CI01000012_05738968_05745791_novel06
CI01000012	CI01000012_05761654_05801725	-	A3	5773051-5773029	CI01000012_05761654_05801725_novel10	CI01000012_05761654_05801725.path1,CI01000012_05761654_05801725_novel11,CI01000012_05761654_05801725_novel10,CI01000012_05761654_05801725_novel05,CI01000012_05761654_05801725_novel12,CI01000012_05761654_05801725_novel09,CI01000012_05761654_05801725_novel06,CI01000012_05761654_05801725_novel04,CI01000012_05761654_05801725_novel13,CI01000012_05761654_05801725_novel01
CI01000012	CI01000012_05761654_05801725	-	A3	5781757-5781733	CI01000012_05761654_05801725.path1	CI01000012_05761654_05801725.path1,CI01000012_05761654_05801725_novel09,CI01000012_05761654_05801725_novel06,CI01000012_05761654_05801725_novel02,CI01000012_05761654_05801725_novel04,CI01000012_05761654_05801725_novel05,CI01000012_05761654_05801725_novel01
CI01000012	CI01000012_05810254_05833540	-	A3	5811237-5810330	CI01000012_05810254_05833540.path1	CI01000012_05810254_05833540_novel01,CI01000012_05810254_05833540_novel02,CI01000012_05810254_05833540.path1
CI01000012	CI01000012_05988471_06021245	-	A3	5998188-5998137	CI01000012_05988471_06021245_novel02,CI01000012_05988471_06021245_novel01,CI01000012_05988471_06021245_novel05,CI01000012_05988471_06021245_novel04	CI01000012_05988471_06021245_novel04,CI01000012_05988471_06021245_novel01,CI01000012_05988471_06021245.path1,CI01000012_05988471_06021245_novel02,CI01000012_05988471_06021245_novel05
CI01000012	CI01000012_06406744_06433128	-	A3	6432051-6431970	CI01000012_06406744_06433128_novel01	CI01000012_06406744_06433128.path1,CI01000012_06406744_06433128_novel01
CI01000012	CI01000012_07359292_07362314	+	A3	7362127-7362133	CI01000012_07359292_07362314.path1	CI01000012_07359292_07362314.path1,CI01000012_07359292_07362314_novel01
CI01000012	CI01000012_07409605_07427042	+	A3	7426422-7426978	CI01000012_07409605_07427042.path1	CI01000012_07409605_07427042.path1,CI01000012_07409605_07427042_novel05,CI01000012_07409605_07427042_novel04
CI01000012	CI01000012_07497278_07501713	+	A3	7501649-7501707	CI01000012_07497278_07501713_novel01	CI01000012_07497278_07501713_novel01,CI01000012_07497278_07501713.path1
CI01000012	CI01000012_07509419_07535325	+	A3	7529176-7529179	CI01000012_07509419_07535325_novel07,CI01000012_07509419_07535325_novel04,CI01000012_07509419_07535325.path1	CI01000012_07509419_07535325_novel08,CI01000012_07509419_07535325_novel07,CI01000012_07509419_07535325_novel01,CI01000012_07509419_07535325.path1,CI01000012_07509419_07535325_novel04,CI01000012_07509419_07535325_novel06,CI01000012_07509419_07535325_novel03
CI01000012	CI01000012_07537907_07544112	-	A3	7539710-7539680	CI01000012_07537907_07544112_novel01,CI01000012_07537907_07544112_novel03,CI01000012_07537907_07544112_novel02	CI01000012_07537907_07544112_novel02,CI01000012_07537907_07544112_novel03,CI01000012_07537907_07544112_novel01,CI01000012_07537907_07544112.path1
CI01000012	CI01000012_07566408_07581870	+	A3	7571284-7571513	CI01000012_07566408_07581870.path1	CI01000012_07566408_07581870.path1,CI01000012_07566408_07581870_novel05
CI01000012	CI01000012_08376626_08388293	-	A3	8384937-8384921	CI01000012_08376626_08388293_novel02,CI01000012_08376626_08388293_novel03,CI01000012_08376626_08388293.path1	CI01000012_08376626_08388293_novel02,CI01000012_08376626_08388293_novel04,CI01000012_08376626_08388293_novel05,CI01000012_08376626_08388293.path1,CI01000012_08376626_08388293_novel03
CI01000012	CI01000012_08433577_08437269	+	A3	8433964-8434022	CI01000012_08433577_08437269.path1	CI01000012_08433577_08437269.path1,CI01000012_08433577_08437269_novel01
CI01000012	CI01000012_08532750_08542754	-	A3	8542841-8542804	CI01000012_08532750_08542754_novel01	CI01000012_08532750_08542754_novel03,CI01000012_08532750_08542754_novel02,CI01000012_08532750_08542754_novel01
CI01000012	CI01000012_08635778_08639992	+	A3	8635995-8636023	CI01000012_08635778_08639992.path1	CI01000012_08635778_08639992_novel03,CI01000012_08635778_08639992_novel02,CI01000012_08635778_08639992.path1
CI01000012	CI01000012_08656797_08670009	+	A3	8665587-8665653	CI01000012_08656797_08670009_novel05,CI01000012_08656797_08670009_novel04,CI01000012_08656797_08670009_novel03,CI01000012_08656797_08670009_novel02,CI01000012_08656797_08670009_novel01	CI01000012_08656797_08670009_novel04,CI01000012_08656797_08670009_novel01,CI01000012_08656797_08670009_novel05,CI01000012_08656797_08670009_novel02,CI01000012_08656797_08670009.path1,CI01000012_08656797_08670009_novel03
CI01000012	CI01000012_08787836_08798682	+	A3	8794939-8795244	CI01000012_08787836_08798682.path1	CI01000012_08787836_08798682.path1,CI01000012_08787836_08798682_novel02
CI01000012	CI01000012_08852654_08899169	+	A3	8878785-8878815	CI01000012_08852654_08899169.path1	CI01000012_08852654_08899169.path1,CI01000012_08852654_08899169_novel04,CI01000012_08852654_08899169_novel03
CI01000012	CI01000012_09071892_09073410	-	A3	9072121-9072013	CI01000012_09071892_09073410.path1	CI01000012_09071892_09073410_novel05,CI01000012_09071892_09073410_novel03,CI01000012_09071892_09073410_novel06,CI01000012_09071892_09073410_novel01,CI01000012_09071892_09073410_novel02,CI01000012_09071892_09073410.path1
CI01000012	CI01000012_09071892_09073410	-	A3	9072366-9072319	CI01000012_09071892_09073410_novel03	CI01000012_09071892_09073410_novel03,CI01000012_09071892_09073410_novel04,CI01000012_09071892_09073410_novel01
CI01000012	CI01000012_09071892_09073410	-	A3	9072407-9072319	CI01000012_09071892_09073410_novel03	CI01000012_09071892_09073410_novel03,CI01000012_09071892_09073410.path1
CI01000012	CI01000012_09071892_09073410	-	A3	9072407-9072366	CI01000012_09071892_09073410_novel01,CI01000012_09071892_09073410_novel04	CI01000012_09071892_09073410_novel04,CI01000012_09071892_09073410.path1,CI01000012_09071892_09073410_novel01
CI01000012	CI01000012_09404096_09407478	+	A3	9404786-9404875	CI01000012_09404096_09407478_novel01	CI01000012_09404096_09407478.path1,CI01000012_09404096_09407478_novel01
CI01000012	CI01000012_09412867_09415489	+	A3	9414038-9414074	CI01000012_09412867_09415489_novel02,CI01000012_09412867_09415489_novel01	CI01000012_09412867_09415489.path1,CI01000012_09412867_09415489_novel02,CI01000012_09412867_09415489_novel01
CI01000012	CI01000012_09419200_09460604	-	A3	9419990-9419273	CI01000012_09419200_09460604.path1	CI01000012_09419200_09460604_novel01,CI01000012_09419200_09460604.path1
CI01000012	CI01000012_09465977_09473475	-	A3	9468674-9468672	CI01000012_09465977_09473475.path1	CI01000012_09465977_09473475.path1,CI01000012_09465977_09473475_novel01,CI01000012_09465977_09473475_novel02
CI01000012	CI01000012_09465977_09473475	-	A3	9471880-9471856	CI01000012_09465977_09473475.path1	CI01000012_09465977_09473475.path1,CI01000012_09465977_09473475_novel01,CI01000012_09465977_09473475_novel02
CI01000012	CI01000012_09589749_09615649	-	A3	9589941-9589855	CI01000012_09589749_09615649.path1	CI01000012_09589749_09615649_novel02,CI01000012_09589749_09615649.path1
CI01000012	CI01000012_09589749_09615649	-	A3	9589960-9589855	CI01000012_09589749_09615649.path1	CI01000012_09589749_09615649_novel01,CI01000012_09589749_09615649.path1,CI01000012_09589749_09615649_novel03
CI01000012	CI01000012_09589749_09615649	-	A3	9589960-9589941	CI01000012_09589749_09615649_novel02	CI01000012_09589749_09615649_novel02,CI01000012_09589749_09615649_novel01,CI01000012_09589749_09615649_novel03
CI01000012	CI01000012_09589749_09615649	-	A3	9609557-9609506	CI01000012_09589749_09615649_novel04,CI01000012_09589749_09615649_novel02,CI01000012_09589749_09615649_novel03,CI01000012_09589749_09615649_novel01	CI01000012_09589749_09615649_novel03,CI01000012_09589749_09615649.path1,CI01000012_09589749_09615649_novel01,CI01000012_09589749_09615649_novel04,CI01000012_09589749_09615649_novel02
CI01000012	CI01000012_09589749_09615649	-	A3	9613960-9613948	CI01000012_09589749_09615649_novel04,CI01000012_09589749_09615649.path1,CI01000012_09589749_09615649_novel05	CI01000012_09589749_09615649.path1,CI01000012_09589749_09615649_novel03,CI01000012_09589749_09615649_novel05,CI01000012_09589749_09615649_novel04,CI01000012_09589749_09615649_novel02
CI01000012	CI01000012_09830411_09851586	-	A3	9832281-9832221	CI01000012_09830411_09851586_novel01	CI01000012_09830411_09851586_novel01,CI01000012_09830411_09851586.path1
CI01000012	CI01000012_09894361_09922003	-	A3	9895617-9895566	CI01000012_09894361_09922003.path1	CI01000012_09894361_09922003.path1,CI01000012_09894361_09922003_novel06,CI01000012_09894361_09922003_novel05,CI01000012_09894361_09922003_novel02,CI01000012_09894361_09922003_novel01,CI01000012_09894361_09922003_novel03,CI01000012_09894361_09922003_novel04
CI01000012	CI01000012_10217709_10222035	-	A3	10221059-10221056	CI01000012_10217709_10222035.path1	CI01000012_10217709_10222035.path1,CI01000012_10217709_10222035_novel01
CI01000012	CI01000012_10489814_10496226	+	A3	10494754-10494790	CI01000012_10489814_10496226_novel01	CI01000012_10489814_10496226_novel02,CI01000012_10489814_10496226.path1,CI01000012_10489814_10496226_novel01
CI01000012	CI01000012_10705713_10710443	-	A3	10710178-10710149	CI01000012_10705713_10710443_novel03,CI01000012_10705713_10710443_novel02,CI01000012_10705713_10710443.path1	CI01000012_10705713_10710443_novel03,CI01000012_10705713_10710443.path1,CI01000012_10705713_10710443_novel02,CI01000012_10705713_10710443_novel01
CI01000012	CI01000012_10958668_10973745	-	A3	10969812-10969782	CI01000012_10958668_10973745_novel02,CI01000012_10958668_10973745_novel03,CI01000012_10958668_10973745_novel01,CI01000012_10958668_10973745_novel04	CI01000012_10958668_10973745_novel04,CI01000012_10958668_10973745_novel01,CI01000012_10958668_10973745_novel03,CI01000012_10958668_10973745_novel02,CI01000012_10958668_10973745.path1
CI01000012	CI01000012_11859839_11869022	+	A3	11864800-11864827	CI01000012_11859839_11869022.path1	CI01000012_11859839_11869022_novel01,CI01000012_11859839_11869022.path1
CI01000012	CI01000012_11859839_11869022	+	A3	11867991-11868033	CI01000012_11859839_11869022.path1	CI01000012_11859839_11869022_novel01,CI01000012_11859839_11869022.path1
CI01000012	CI01000012_11913513_11921468	+	A3	11920074-11920077	CI01000012_11913513_11921468_novel01,CI01000012_11913513_11921468_novel04,CI01000012_11913513_11921468_novel03,CI01000012_11913513_11921468.path1	CI01000012_11913513_11921468_novel02,CI01000012_11913513_11921468_novel01,CI01000012_11913513_11921468_novel03,CI01000012_11913513_11921468_novel04,CI01000012_11913513_11921468.path1
CI01000012	CI01000012_12007476_12016114	-	A3	12009846-12009666	CI01000012_12007476_12016114.path1	CI01000012_12007476_12016114_novel05,CI01000012_12007476_12016114.path1
CI01000012	CI01000012_12007476_12016114	-	A3	12011831-12011760	CI01000012_12007476_12016114_novel04,CI01000012_12007476_12016114_novel06,CI01000012_12007476_12016114_novel01,CI01000012_12007476_12016114_novel02,CI01000012_12007476_12016114_novel03,CI01000012_12007476_12016114.path1	CI01000012_12007476_12016114_novel02,CI01000012_12007476_12016114_novel06,CI01000012_12007476_12016114_novel05,CI01000012_12007476_12016114_novel01,CI01000012_12007476_12016114_novel03,CI01000012_12007476_12016114_novel04,CI01000012_12007476_12016114.path1
CI01000012	CI01000012_12016924_12024791	+	A3	12019094-12019164	CI01000012_12016924_12024791.path1	CI01000012_12016924_12024791_novel03,CI01000012_12016924_12024791_novel01,CI01000012_12016924_12024791.path1,CI01000012_12016924_12024791_novel02
CI01000012	CI01000012_12054427_12060390	+	A3	12054839-12054893	CI01000012_12054427_12060390.path1,CI01000012_12054427_12060390_novel03	CI01000012_12054427_12060390_novel03,CI01000012_12054427_12060390.path1,CI01000012_12054427_12060390_novel01,CI01000012_12054427_12060390_novel02
CI01000012	CI01000012_12054427_12060390	+	A3	12055071-12055135	CI01000012_12054427_12060390_novel01,CI01000012_12054427_12060390_novel03,CI01000012_12054427_12060390_novel02	CI01000012_12054427_12060390_novel03,CI01000012_12054427_12060390.path1,CI01000012_12054427_12060390_novel01,CI01000012_12054427_12060390_novel02
CI01000012	CI01000012_12159352_12162539	+	A3	12161378-12161399	CI01000012_12159352_12162539.path1	CI01000012_12159352_12162539_novel01,CI01000012_12159352_12162539.path1
CI01000012	CI01000012_12173747_12212480	+	A3	12185820-12185847	CI01000012_12173747_12212480.path1	CI01000012_12173747_12212480_novel04,CI01000012_12173747_12212480_novel01,CI01000012_12173747_12212480.path1,CI01000012_12173747_12212480_novel03
CI01000012	CI01000012_12173747_12212480	+	A3	12207973-12208015	CI01000012_12173747_12212480.path1	CI01000012_12173747_12212480_novel04,CI01000012_12173747_12212480.path1,CI01000012_12173747_12212480_novel03,CI01000012_12173747_12212480_novel02,CI01000012_12173747_12212480_novel01
CI01000012	CI01000012_12440074_12465741	+	A3	12463210-12463213	CI01000012_12440074_12465741_novel14,CI01000012_12440074_12465741_novel07,CI01000012_12440074_12465741_novel15,CI01000012_12440074_12465741_novel16,CI01000012_12440074_12465741_novel01,CI01000012_12440074_12465741_novel13	CI01000012_12440074_12465741_novel07,CI01000012_12440074_12465741_novel15,CI01000012_12440074_12465741_novel14,CI01000012_12440074_12465741_novel01,CI01000012_12440074_12465741.path1,CI01000012_12440074_12465741_novel13,CI01000012_12440074_12465741_novel16
CI01000012	CI01000012_12467799_12485431	-	A3	12471461-12471404	CI01000012_12467799_12485431_novel12,CI01000012_12467799_12485431_novel08,CI01000012_12467799_12485431_novel09,CI01000012_12467799_12485431_novel11,CI01000012_12467799_12485431_novel07,CI01000012_12467799_12485431_novel04,CI01000012_12467799_12485431_novel15,CI01000012_12467799_12485431_novel14,CI01000012_12467799_12485431_novel05,CI01000012_12467799_12485431_novel01,CI01000012_12467799_12485431_…	CI01000012_12467799_12485431_novel01,CI01000012_12467799_12485431_novel04,CI01000012_12467799_12485431_novel14,CI01000012_12467799_12485431_novel08,CI01000012_12467799_12485431.path1,CI01000012_12467799_12485431_novel12,CI01000012_12467799_12485431_novel15,CI01000012_12467799_12485431_novel05,CI01000012_12467799_12485431_novel11,CI01000012_12467799_12485431_novel07,CI01000012_12467799_12485431_no…
CI01000012	CI01000012_12467799_12485431	-	A3	12476797-12476669	CI01000012_12467799_12485431.path1	CI01000012_12467799_12485431_novel02,CI01000012_12467799_12485431.path1
CI01000012	CI01000012_12467799_12485431	-	A3	12478517-12478499	CI01000012_12467799_12485431.path1	CI01000012_12467799_12485431_novel01,CI01000012_12467799_12485431_novel04,CI01000012_12467799_12485431_novel08,CI01000012_12467799_12485431.path1,CI01000012_12467799_12485431_novel05,CI01000012_12467799_12485431_novel07,CI01000012_12467799_12485431_novel02,CI01000012_12467799_12485431_novel06
CI01000012	CI01000012_12686685_12690637	+	A3	12687066-12687279	CI01000012_12686685_12690637.path1	CI01000012_12686685_12690637.path1,CI01000012_12686685_12690637_novel01
CI01000012	CI01000012_12686685_12690637	+	A3	12690412-12690503	CI01000012_12686685_12690637.path1	CI01000012_12686685_12690637.path1,CI01000012_12686685_12690637_novel01
CI01000012	CI01000012_13085906_13090647	-	A3	13086308-13086205	CI01000012_13085906_13090647.path1	CI01000012_13085906_13090647_novel01,CI01000012_13085906_13090647.path1
CI01000012	CI01000012_13324234_13357963	-	A3	13324815-13324743	CI01000012_13324234_13357963.path1	CI01000012_13324234_13357963.path1,CI01000012_13324234_13357963_novel04,CI01000012_13324234_13357963_novel03
CI01000012	CI01000012_13324234_13357963	-	A3	13350815-13350788	CI01000012_13324234_13357963.path1,CI01000012_13324234_13357963_novel01,CI01000012_13324234_13357963_novel02,CI01000012_13324234_13357963_novel03,CI01000012_13324234_13357963_novel04,CI01000012_13324234_13357963_novel05,CI01000012_13324234_13357963_novel06,CI01000012_13324234_13357963_novel08,CI01000012_13324234_13357963_novel09	CI01000012_13324234_13357963_novel07,CI01000012_13324234_13357963_novel06,CI01000012_13324234_13357963_novel04,CI01000012_13324234_13357963_novel03,CI01000012_13324234_13357963.path1,CI01000012_13324234_13357963_novel08,CI01000012_13324234_13357963_novel09,CI01000012_13324234_13357963_novel01,CI01000012_13324234_13357963_novel05,CI01000012_13324234_13357963_novel02
CI01000012	CI01000012_13374979_13384349	-	A3	13377538-13376898	CI01000012_13374979_13384349_novel01	CI01000012_13374979_13384349_novel03,CI01000012_13374979_13384349_novel01
CI01000012	CI01000012_13498541_13510228	+	A3	13503665-13503713	CI01000012_13498541_13510228_novel02,CI01000012_13498541_13510228_novel03	CI01000012_13498541_13510228.path1,CI01000012_13498541_13510228_novel02,CI01000012_13498541_13510228_novel03
CI01000012	CI01000012_13498541_13510228	+	A3	13508704-13509351	CI01000012_13498541_13510228.path1	CI01000012_13498541_13510228.path1,CI01000012_13498541_13510228_novel03
CI01000012	CI01000012_13516097_13520943	-	A3	13519270-13519213	CI01000012_13516097_13520943.path1	CI01000012_13516097_13520943_novel03,CI01000012_13516097_13520943.path1,CI01000012_13516097_13520943_novel01
CI01000012	CI01000012_13653033_13672573	+	A3	13666110-13666913	CI01000012_13653033_13672573_novel02	CI01000012_13653033_13672573_novel02,CI01000012_13653033_13672573_novel03
CI01000012	CI01000012_13701681_13728253	-	A3	13722422-13722350	CI01000012_13701681_13728253_novel07,CI01000012_13701681_13728253_novel02	CI01000012_13701681_13728253_novel02,CI01000012_13701681_13728253_novel07,CI01000012_13701681_13728253.path1
CI01000013	CI01000013_00334362_00340400	-	A3	337773-337682	CI01000013_00334362_00340400_novel02,CI01000013_00334362_00340400.path1	CI01000013_00334362_00340400.path1,CI01000013_00334362_00340400_novel02,CI01000013_00334362_00340400_novel03
CI01000013	CI01000013_00348247_00352162	-	A3	348338-347612	CI01000013_00348247_00352162_novel02	CI01000013_00348247_00352162_novel02,CI01000013_00348247_00352162_novel01
CI01000013	CI01000013_00424532_00429576	-	A3	422827-421814	CI01000013_00424532_00429576_novel05	CI01000013_00424532_00429576_novel01,CI01000013_00424532_00429576_novel05,CI01000013_00424532_00429576_novel02
CI01000013	CI01000013_00508109_00511120	-	A3	508188-508144	CI01000013_00508109_00511120.path1	CI01000013_00508109_00511120_novel01,CI01000013_00508109_00511120_novel02,CI01000013_00508109_00511120_novel03,CI01000013_00508109_00511120.path1
CI01000013	CI01000013_00698283_00710200	-	A3	701534-701477	CI01000013_00698283_00710200_novel01	CI01000013_00698283_00710200_novel02,CI01000013_00698283_00710200_novel04,CI01000013_00698283_00710200.path1,CI01000013_00698283_00710200_novel01
CI01000013	CI01000013_00698283_00710200	-	A3	701971-701956	CI01000013_00698283_00710200_novel04,CI01000013_00698283_00710200_novel01,CI01000013_00698283_00710200_novel02	CI01000013_00698283_00710200_novel02,CI01000013_00698283_00710200_novel01,CI01000013_00698283_00710200.path1,CI01000013_00698283_00710200_novel04
CI01000013	CI01000013_01115756_01164524	+	A3	1164004-1164417	CI01000013_01115756_01164524_novel05,CI01000013_01115756_01164524.path1,CI01000013_01115756_01164524_novel06,CI01000013_01115756_01164524_novel01	CI01000013_01115756_01164524_novel05,CI01000013_01115756_01164524.path1,CI01000013_01115756_01164524_novel06,CI01000013_01115756_01164524_novel01,CI01000013_01115756_01164524_novel04
CI01000013	CI01000013_01297354_01298578	-	A3	1297782-1297779	CI01000013_01297354_01298578.path1	CI01000013_01297354_01298578.path1,CI01000013_01297354_01298578_novel01
CI01000013	CI01000013_02295361_02314298	-	A3	2299299-2298767	CI01000013_02295361_02314298.path1,CI01000013_02295361_02314298_novel03,CI01000013_02295361_02314298_novel02,CI01000013_02295361_02314298_novel04	CI01000013_02295361_02314298_novel03,CI01000013_02295361_02314298_novel02,CI01000013_02295361_02314298.path1,CI01000013_02295361_02314298_novel04,CI01000013_02295361_02314298_novel01
CI01000013	CI01000013_02321895_02371964	-	A3	2326530-2326527	CI01000013_02321895_02371964_novel03,CI01000013_02321895_02371964_novel05,CI01000013_02321895_02371964_novel07	CI01000013_02321895_02371964_novel05,CI01000013_02321895_02371964_novel03,CI01000013_02321895_02371964_novel07,CI01000013_02321895_02371964_novel01
CI01000013	CI01000013_02321895_02371964	-	A3	2330116-2330113	CI01000013_02321895_02371964_novel01,CI01000013_02321895_02371964_novel02,CI01000013_02321895_02371964_novel03,CI01000013_02321895_02371964_novel06,CI01000013_02321895_02371964_novel07,CI01000013_02321895_02371964_novel08	CI01000013_02321895_02371964_novel05,CI01000013_02321895_02371964_novel01,CI01000013_02321895_02371964_novel10,CI01000013_02321895_02371964_novel03,CI01000013_02321895_02371964_novel08,CI01000013_02321895_02371964_novel02,CI01000013_02321895_02371964_novel06,CI01000013_02321895_02371964_novel09,CI01000013_02321895_02371964_novel07
CI01000013	CI01000013_02859975_02863496	+	A3	2862192-2862304	CI01000013_02859975_02863496.path1	CI01000013_02859975_02863496.path1,CI01000013_02859975_02863496_novel01
CI01000013	CI01000013_02870258_02903686	-	A3	2883910-2883617	CI01000013_02870258_02903686.path1	CI01000013_02870258_02903686_novel01,CI01000013_02870258_02903686.path1
CI01000013	CI01000013_02919679_02944235	-	A3	2935389-2933685	CI01000013_02919679_02944235_novel06	CI01000013_02919679_02944235_novel06,CI01000013_02919679_02944235_novel10
CI01000013	CI01000013_03051289_03084843	-	A3	3052767-3052765	CI01000013_03051289_03084843.path1	CI01000013_03051289_03084843_novel02,CI01000013_03051289_03084843_novel01,CI01000013_03051289_03084843.path1
CI01000013	CI01000013_03051289_03084843	-	A3	3065588-3065528	CI01000013_03051289_03084843.path1	CI01000013_03051289_03084843_novel01,CI01000013_03051289_03084843.path1
CI01000013	CI01000013_03121085_03147061	+	A3	3123304-3123346	CI01000013_03121085_03147061.path1	CI01000013_03121085_03147061_novel01,CI01000013_03121085_03147061_novel03,CI01000013_03121085_03147061.path1,CI01000013_03121085_03147061_novel02
CI01000013	CI01000013_03121085_03147061	+	A3	3136633-3136675	CI01000013_03121085_03147061_novel05,CI01000013_03121085_03147061_novel06,CI01000013_03121085_03147061_novel07,CI01000013_03121085_03147061_novel02,CI01000013_03121085_03147061_novel03,CI01000013_03121085_03147061_novel01,CI01000013_03121085_03147061_novel08	CI01000013_03121085_03147061_novel01,CI01000013_03121085_03147061_novel05,CI01000013_03121085_03147061_novel06,CI01000013_03121085_03147061_novel08,CI01000013_03121085_03147061_novel02,CI01000013_03121085_03147061_novel07,CI01000013_03121085_03147061.path1,CI01000013_03121085_03147061_novel03
CI01000013	CI01000013_03225714_03236717	+	A3	3232179-3232206	CI01000013_03225714_03236717_novel02	CI01000013_03225714_03236717.path1,CI01000013_03225714_03236717_novel02
CI01000013	CI01000013_03262979_03269729	+	A3	3269480-3269506	CI01000013_03262979_03269729.path1	CI01000013_03262979_03269729.path1,CI01000013_03262979_03269729_novel01
CI01000013	CI01000013_03538324_03552770	-	A3	3538405-3536805	CI01000013_03538324_03552770_novel07	CI01000013_03538324_03552770_novel07,CI01000013_03538324_03552770_novel08
CI01000013	CI01000013_03538324_03552770	-	A3	3542665-3542623	CI01000013_03538324_03552770_novel07,CI01000013_03538324_03552770_novel06,CI01000013_03538324_03552770_novel05,CI01000013_03538324_03552770_novel04,CI01000013_03538324_03552770_novel02,CI01000013_03538324_03552770_novel01,CI01000013_03538324_03552770_novel09,CI01000013_03538324_03552770_novel08	CI01000013_03538324_03552770_novel07,CI01000013_03538324_03552770.path1,CI01000013_03538324_03552770_novel08,CI01000013_03538324_03552770_novel09,CI01000013_03538324_03552770_novel04,CI01000013_03538324_03552770_novel06,CI01000013_03538324_03552770_novel01,CI01000013_03538324_03552770_novel05,CI01000013_03538324_03552770_novel02
CI01000013	CI01000013_03588879_03592043	-	A3	3589273-3589210	CI01000013_03588879_03592043.path1	CI01000013_03588879_03592043.path1,CI01000013_03588879_03592043_novel01
CI01000013	CI01000013_03885988_03895027	+	A3	3891391-3891417	CI01000013_03885988_03895027.path1,CI01000013_03885988_03895027_novel06,CI01000013_03885988_03895027_novel05,CI01000013_03885988_03895027_novel04,CI01000013_03885988_03895027_novel03,CI01000013_03885988_03895027_novel01	CI01000013_03885988_03895027_novel05,CI01000013_03885988_03895027_novel04,CI01000013_03885988_03895027_novel02,CI01000013_03885988_03895027_novel06,CI01000013_03885988_03895027_novel03,CI01000013_03885988_03895027_novel01,CI01000013_03885988_03895027.path1
CI01000013	CI01000013_03885988_03895027	+	A3	3894577-3894644	CI01000013_03885988_03895027_novel05,CI01000013_03885988_03895027_novel01,CI01000013_03885988_03895027_novel02	CI01000013_03885988_03895027_novel01,CI01000013_03885988_03895027.path1,CI01000013_03885988_03895027_novel02,CI01000013_03885988_03895027_novel05
CI01000013	CI01000013_03885988_03895027	+	A3	3894644-3894915	CI01000013_03885988_03895027_novel03	CI01000013_03885988_03895027_novel01,CI01000013_03885988_03895027_novel02,CI01000013_03885988_03895027_novel05,CI01000013_03885988_03895027_novel03
CI01000013	CI01000013_04186280_04202524	-	A3	4196952-4196892	CI01000013_04186280_04202524.path1	CI01000013_04186280_04202524_novel01,CI01000013_04186280_04202524.path1
CI01000013	CI01000013_04206025_04212137	-	A3	4206563-4206166	CI01000013_04206025_04212137.path1	CI01000013_04206025_04212137_novel01,CI01000013_04206025_04212137.path1,CI01000013_04206025_04212137_novel02
CI01000013	CI01000013_04219612_04232778	-	A3	4223554-4223454	CI01000013_04219612_04232778.path1	CI01000013_04219612_04232778_novel02,CI01000013_04219612_04232778.path1,CI01000013_04219612_04232778_novel01,CI01000013_04219612_04232778_novel05,CI01000013_04219612_04232778_novel06,CI01000013_04219612_04232778_novel10,CI01000013_04219612_04232778_novel08,CI01000013_04219612_04232778_novel07
CI01000013	CI01000013_04219612_04232778	-	A3	4232034-4231895	CI01000013_04219612_04232778_novel01,CI01000013_04219612_04232778_novel03,CI01000013_04219612_04232778_novel04,CI01000013_04219612_04232778_novel06,CI01000013_04219612_04232778_novel07	CI01000013_04219612_04232778_novel02,CI01000013_04219612_04232778_novel01,CI01000013_04219612_04232778_novel06,CI01000013_04219612_04232778_novel04,CI01000013_04219612_04232778_novel07,CI01000013_04219612_04232778_novel03
CI01000013	CI01000013_04950930_04976334	+	A3	4967548-4967559	CI01000013_04950930_04976334_novel02	CI01000013_04950930_04976334_novel02,CI01000013_04950930_04976334_novel04,CI01000013_04950930_04976334_novel09,CI01000013_04950930_04976334.path1,CI01000013_04950930_04976334_novel05,CI01000013_04950930_04976334_novel03
CI01000013	CI01000013_05483212_05505616	-	A3	5498728-5498707	CI01000013_05483212_05505616_novel03,CI01000013_05483212_05505616_novel02,CI01000013_05483212_05505616_novel01,CI01000013_05483212_05505616_novel04	CI01000013_05483212_05505616_novel04,CI01000013_05483212_05505616_novel03,CI01000013_05483212_05505616_novel02,CI01000013_05483212_05505616.path1,CI01000013_05483212_05505616_novel01
CI01000013	CI01000013_05592121_05601330	-	A3	5596941-5596908	CI01000013_05592121_05601330_novel02,CI01000013_05592121_05601330_novel01	CI01000013_05592121_05601330_novel02,CI01000013_05592121_05601330_novel01,CI01000013_05592121_05601330.path1
CI01000013	CI01000013_05808968_05845757	+	A3	5838549-5838588	CI01000013_05808968_05845757_novel02	CI01000013_05808968_05845757.path1,CI01000013_05808968_05845757_novel04,CI01000013_05808968_05845757_novel02,CI01000013_05808968_05845757_novel01
CI01000013	CI01000013_05808968_05845757	+	A3	5843570-5843618	CI01000013_05808968_05845757.path1	CI01000013_05808968_05845757.path1,CI01000013_05808968_05845757_novel04,CI01000013_05808968_05845757_novel02,CI01000013_05808968_05845757_novel01
CI01000013	CI01000013_05808968_05845757	+	A3	5844752-5844755	CI01000013_05808968_05845757_novel02	CI01000013_05808968_05845757.path1,CI01000013_05808968_05845757_novel04,CI01000013_05808968_05845757_novel02,CI01000013_05808968_05845757_novel01
CI01000013	CI01000013_05808968_05845757	+	A3	5844994-5845027	CI01000013_05808968_05845757_novel04,CI01000013_05808968_05845757_novel02,CI01000013_05808968_05845757_novel01	CI01000013_05808968_05845757.path1,CI01000013_05808968_05845757_novel04,CI01000013_05808968_05845757_novel02,CI01000013_05808968_05845757_novel01
CI01000013	CI01000013_05851074_05870330	+	A3	5854319-5854322	CI01000013_05851074_05870330_novel01,CI01000013_05851074_05870330.path1	CI01000013_05851074_05870330.path1,CI01000013_05851074_05870330_novel01,CI01000013_05851074_05870330_novel02
CI01000013	CI01000013_06081396_06091061	-	A3	6090124-6090080	CI01000013_06081396_06091061.path1	CI01000013_06081396_06091061_novel04,CI01000013_06081396_06091061.path1
CI01000013	CI01000013_06425832_06432737	-	A3	6431244-6431214	CI01000013_06425832_06432737_novel01	CI01000013_06425832_06432737_novel01,CI01000013_06425832_06432737_novel02,CI01000013_06425832_06432737.path1
CI01000013	CI01000013_06795895_06815354	+	A3	6810154-6810193	CI01000013_06795895_06815354_novel01	CI01000013_06795895_06815354.path1,CI01000013_06795895_06815354_novel01
CI01000013	CI01000013_07036369_07042930	+	A3	7038887-7038915	CI01000013_07036369_07042930_novel04,CI01000013_07036369_07042930.path1,CI01000013_07036369_07042930_novel02	CI01000013_07036369_07042930.path1,CI01000013_07036369_07042930_novel01,CI01000013_07036369_07042930_novel04,CI01000013_07036369_07042930_novel02
CI01000013	CI01000013_07060006_07064836	+	A3	7061445-7061505	CI01000013_07060006_07064836_novel01,CI01000013_07060006_07064836_novel02	CI01000013_07060006_07064836_novel01,CI01000013_07060006_07064836_novel02,CI01000013_07060006_07064836.path1
CI01000013	CI01000013_07060006_07064836	+	A3	7062630-7062661	CI01000013_07060006_07064836_novel01	CI01000013_07060006_07064836_novel01,CI01000013_07060006_07064836_novel02
CI01000013	CI01000013_07179663_07187836	-	A3	7180495-7180476	CI01000013_07179663_07187836_novel01	CI01000013_07179663_07187836.path1,CI01000013_07179663_07187836_novel01,CI01000013_07179663_07187836_novel02
CI01000013	CI01000013_07179663_07187836	-	A3	7187066-7186851	CI01000013_07179663_07187836_novel02,CI01000013_07179663_07187836.path1	CI01000013_07179663_07187836.path1,CI01000013_07179663_07187836_novel01,CI01000013_07179663_07187836_novel02
CI01000013	CI01000013_07970614_07989626	+	A3	7977774-7977954	CI01000013_07970614_07989626.path1	CI01000013_07970614_07989626_novel06,CI01000013_07970614_07989626_novel11,CI01000013_07970614_07989626_novel10,CI01000013_07970614_07989626_novel05,CI01000013_07970614_07989626.path1,CI01000013_07970614_07989626_novel04
CI01000013	CI01000013_07970614_07989626	+	A3	7981957-7981983	CI01000013_07970614_07989626_novel06,CI01000013_07970614_07989626_novel05,CI01000013_07970614_07989626_novel04,CI01000013_07970614_07989626_novel10,CI01000013_07970614_07989626_novel11,CI01000013_07970614_07989626_novel12	CI01000013_07970614_07989626_novel06,CI01000013_07970614_07989626_novel11,CI01000013_07970614_07989626_novel12,CI01000013_07970614_07989626_novel10,CI01000013_07970614_07989626_novel05,CI01000013_07970614_07989626.path1,CI01000013_07970614_07989626_novel04
CI01000013	CI01000013_08229647_08258878	-	A3	8304401-8304386	CI01000013_08229647_08258878_novel03	CI01000013_08229647_08258878_novel02,CI01000013_08229647_08258878_novel03
CI01000013	CI01000013_08530191_08551478	+	A3	8541561-8541573	CI01000013_08530191_08551478_novel07,CI01000013_08530191_08551478_novel01,CI01000013_08530191_08551478_novel03,CI01000013_08530191_08551478_novel05,CI01000013_08530191_08551478_novel10,CI01000013_08530191_08551478_novel06,CI01000013_08530191_08551478_novel09,CI01000013_08530191_08551478_novel08	CI01000013_08530191_08551478_novel02,CI01000013_08530191_08551478_novel06,CI01000013_08530191_08551478_novel07,CI01000013_08530191_08551478_novel03,CI01000013_08530191_08551478_novel01,CI01000013_08530191_08551478_novel09,CI01000013_08530191_08551478_novel05,CI01000013_08530191_08551478_novel04,CI01000013_08530191_08551478_novel10,CI01000013_08530191_08551478_novel08
CI01000013	CI01000013_08530191_08551478	+	A3	8544414-8544417	CI01000013_08530191_08551478.path1	CI01000013_08530191_08551478_novel02,CI01000013_08530191_08551478_novel06,CI01000013_08530191_08551478_novel07,CI01000013_08530191_08551478_novel03,CI01000013_08530191_08551478_novel01,CI01000013_08530191_08551478_novel09,CI01000013_08530191_08551478_novel05,CI01000013_08530191_08551478_novel04,CI01000013_08530191_08551478_novel10,CI01000013_08530191_08551478.path1,CI01000013_08530191_08551478_no…
CI01000013	CI01000013_08530191_08551478	+	A3	8546169-8546205	CI01000013_08530191_08551478.path1	CI01000013_08530191_08551478_novel02,CI01000013_08530191_08551478_novel06,CI01000013_08530191_08551478_novel07,CI01000013_08530191_08551478_novel03,CI01000013_08530191_08551478_novel11,CI01000013_08530191_08551478_novel01,CI01000013_08530191_08551478_novel09,CI01000013_08530191_08551478_novel05,CI01000013_08530191_08551478_novel04,CI01000013_08530191_08551478_novel10,CI01000013_08530191_08551478.…
CI01000013	CI01000013_08925040_08937556	+	A3	8926875-8926917	CI01000013_08925040_08937556_novel01	CI01000013_08925040_08937556.path1,CI01000013_08925040_08937556_novel01
CI01000013	CI01000013_08925040_08937556	+	A3	8930943-8930973	CI01000013_08925040_08937556_novel01	CI01000013_08925040_08937556.path1,CI01000013_08925040_08937556_novel01
CI01000013	CI01000013_08950324_08962808	-	A3	8950488-8950425	CI01000013_08950324_08962808.path1	CI01000013_08950324_08962808_novel01,CI01000013_08950324_08962808.path1
CI01000013	CI01000013_09430170_09443518	+	A3	9430460-9430518	CI01000013_09430170_09443518.path1	CI01000013_09430170_09443518.path1,CI01000013_09430170_09443518_novel01
CI01000013	CI01000013_09828630_09852321	-	A3	9848678-9848659	CI01000013_09828630_09852321_novel02,CI01000013_09828630_09852321_novel01	CI01000013_09828630_09852321_novel02,CI01000013_09828630_09852321.path1,CI01000013_09828630_09852321_novel01
CI01000013	CI01000013_10218387_10244139	-	A3	10218857-10218794	CI01000013_10218387_10244139.path1	CI01000013_10218387_10244139_novel03,CI01000013_10218387_10244139_novel01,CI01000013_10218387_10244139_novel02,CI01000013_10218387_10244139.path1
CI01000013	CI01000013_10597504_10610862	-	A3	10597697-10597592	CI01000013_10597504_10610862.path1	CI01000013_10597504_10610862_novel04,CI01000013_10597504_10610862.path1
CI01000013	CI01000013_10597504_10610862	-	A3	10605500-10605467	CI01000013_10597504_10610862_novel03,CI01000013_10597504_10610862_novel01,CI01000013_10597504_10610862.path1,CI01000013_10597504_10610862_novel04	CI01000013_10597504_10610862_novel02,CI01000013_10597504_10610862_novel04,CI01000013_10597504_10610862_novel01,CI01000013_10597504_10610862_novel03,CI01000013_10597504_10610862.path1
CI01000013	CI01000013_10756927_10790192	+	A3	10776077-10776080	CI01000013_10756927_10790192_novel08,CI01000013_10756927_10790192_novel09,CI01000013_10756927_10790192.path1	CI01000013_10756927_10790192_novel02,CI01000013_10756927_10790192.path1,CI01000013_10756927_10790192_novel09,CI01000013_10756927_10790192_novel08,CI01000013_10756927_10790192_novel01
CI01000013	CI01000013_10756927_10790192	+	A3	10789846-10789984	CI01000013_10756927_10790192.path1	CI01000013_10756927_10790192_novel09,CI01000013_10756927_10790192.path1
CI01000013	CI01000013_11417261_11421230	+	A3	11420827-11421207	CI01000013_11417261_11421230.path1	CI01000013_11417261_11421230_novel01,CI01000013_11417261_11421230.path1
CI01000013	CI01000013_11516609_11563528	-	A3	11551890-11551782	CI01000013_11516609_11563528.path1	CI01000013_11516609_11563528.path1,CI01000013_11516609_11563528_novel03,CI01000013_11516609_11563528_novel02,CI01000013_11516609_11563528_novel01,CI01000013_11516609_11563528_novel05
CI01000013	CI01000013_11516609_11563528	-	A3	11553084-11553005	CI01000013_11516609_11563528_novel03	CI01000013_11516609_11563528.path1,CI01000013_11516609_11563528_novel03,CI01000013_11516609_11563528_novel02,CI01000013_11516609_11563528_novel04,CI01000013_11516609_11563528_novel01,CI01000013_11516609_11563528_novel05
CI01000013	CI01000013_11516609_11563528	-	A3	11559302-11559290	CI01000013_11516609_11563528.path1	CI01000013_11516609_11563528.path1,CI01000013_11516609_11563528_novel03,CI01000013_11516609_11563528_novel02,CI01000013_11516609_11563528_novel04,CI01000013_11516609_11563528_novel01
CI01000013	CI01000013_11651042_11696868	+	A3	11666068-11666119	CI01000013_11651042_11696868.path1	CI01000013_11651042_11696868.path1,CI01000013_11651042_11696868_novel02
CI01000013	CI01000013_11904219_11919859	+	A3	11917755-11917782	CI01000013_11904219_11919859.path1	CI01000013_11904219_11919859_novel02,CI01000013_11904219_11919859_novel03,CI01000013_11904219_11919859_novel01,CI01000013_11904219_11919859.path1
CI01000013	CI01000013_11920663_11935058	-	A3	11924323-11924221	CI01000013_11920663_11935058.path1	CI01000013_11920663_11935058.path1,CI01000013_11920663_11935058_novel01
CI01000013	CI01000013_12327420_12330914	-	A3	12328660-12328535	CI01000013_12327420_12330914.path1	CI01000013_12327420_12330914_novel03,CI01000013_12327420_12330914_novel01,CI01000013_12327420_12330914_novel02,CI01000013_12327420_12330914_novel05,CI01000013_12327420_12330914_novel04,CI01000013_12327420_12330914_novel08,CI01000013_12327420_12330914_novel07,CI01000013_12327420_12330914.path1,CI01000013_12327420_12330914_novel06
CI01000013	CI01000013_12365448_12375915	-	A3	12372623-12372542	CI01000013_12365448_12375915_novel01,CI01000013_12365448_12375915_novel02,CI01000013_12365448_12375915_novel04	CI01000013_12365448_12375915_novel02,CI01000013_12365448_12375915_novel04,CI01000013_12365448_12375915.path1,CI01000013_12365448_12375915_novel01
CI01000014	CI01000014_00039915_00044319	+	A3	43414-43471	CI01000014_00039915_00044319.path1	CI01000014_00039915_00044319.path1,CI01000014_00039915_00044319_novel01,CI01000014_00039915_00044319_novel02,CI01000014_00039915_00044319_novel03,CI01000014_00039915_00044319_novel04
CI01000014	CI01000014_00039915_00044319	+	A3	43794-43821	CI01000014_00039915_00044319_novel04,CI01000014_00039915_00044319_novel03,CI01000014_00039915_00044319_novel01,CI01000014_00039915_00044319_novel02	CI01000014_00039915_00044319.path1,CI01000014_00039915_00044319_novel01,CI01000014_00039915_00044319_novel02,CI01000014_00039915_00044319_novel03,CI01000014_00039915_00044319_novel04
CI01000014	CI01000014_00094545_00097426	-	A3	95092-94747	CI01000014_00094545_00097426.path1	CI01000014_00094545_00097426_novel01,CI01000014_00094545_00097426.path1
CI01000014	CI01000014_00466896_00506088	-	A3	467347-467291	CI01000014_00466896_00506088_novel03,CI01000014_00466896_00506088_novel02,CI01000014_00466896_00506088_novel05	CI01000014_00466896_00506088_novel03,CI01000014_00466896_00506088.path1,CI01000014_00466896_00506088_novel02,CI01000014_00466896_00506088_novel05
CI01000014	CI01000014_00660099_00665508	-	A3	665346-665331	CI01000014_00660099_00665508_novel02,CI01000014_00660099_00665508_novel01	CI01000014_00660099_00665508_novel01,CI01000014_00660099_00665508.path1,CI01000014_00660099_00665508_novel02
CI01000014	CI01000014_00775503_00794925	-	A3	789392-789332	CI01000014_00775503_00794925_novel01,CI01000014_00775503_00794925_novel04,CI01000014_00775503_00794925_novel06,CI01000014_00775503_00794925_novel05	CI01000014_00775503_00794925_novel06,CI01000014_00775503_00794925_novel01,CI01000014_00775503_00794925.path1,CI01000014_00775503_00794925_novel04,CI01000014_00775503_00794925_novel05
CI01000014	CI01000014_00898542_00925988	+	A3	905713-905755	CI01000014_00898542_00925988.path1	CI01000014_00898542_00925988.path1,CI01000014_00898542_00925988_novel01
CI01000014	CI01000014_00898542_00925988	+	A3	912931-915740	CI01000014_00898542_00925988.path1	CI01000014_00898542_00925988.path1,CI01000014_00898542_00925988_novel01
CI01000014	CI01000014_00939523_00954114	+	A3	940830-940854	CI01000014_00939523_00954114_novel05,CI01000014_00939523_00954114_novel06,CI01000014_00939523_00954114_novel04,CI01000014_00939523_00954114_novel02,CI01000014_00939523_00954114_novel01	CI01000014_00939523_00954114_novel04,CI01000014_00939523_00954114_novel05,CI01000014_00939523_00954114.path1,CI01000014_00939523_00954114_novel02,CI01000014_00939523_00954114_novel06,CI01000014_00939523_00954114_novel01
CI01000014	CI01000014_01151900_01162885	-	A3	1159414-1159381	CI01000014_01151900_01162885.path1	CI01000014_01151900_01162885_novel03,CI01000014_01151900_01162885_novel07,CI01000014_01151900_01162885.path1,CI01000014_01151900_01162885_novel04,CI01000014_01151900_01162885_novel02,CI01000014_01151900_01162885_novel01,CI01000014_01151900_01162885_novel06
CI01000014	CI01000014_01260786_01262369	-	A3	1261528-1261525	CI01000014_01260786_01262369_novel07	CI01000014_01260786_01262369_novel07,CI01000014_01260786_01262369_novel05,CI01000014_01260786_01262369_novel04,CI01000014_01260786_01262369_novel02,CI01000014_01260786_01262369_novel06,CI01000014_01260786_01262369_novel01,CI01000014_01260786_01262369_novel03
CI01000015	CI01000015_00330978_00351915	-	A3	341470-341467	CI01000015_00330978_00351915_novel01,CI01000015_00330978_00351915_novel02,CI01000015_00330978_00351915.path1	CI01000015_00330978_00351915.path1,CI01000015_00330978_00351915_novel02,CI01000015_00330978_00351915_novel03,CI01000015_00330978_00351915_novel01
CI01000015	CI01000015_00368467_00369033	-	A3	375649-375329	CI01000015_00368467_00369033_novel03	CI01000015_00368467_00369033_novel03,CI01000015_00368467_00369033_novel01
CI01000015	CI01000015_00473012_00480610	-	A3	476907-476586	CI01000015_00473012_00480610.path1	CI01000015_00473012_00480610.path1,CI01000015_00473012_00480610_novel03
CI01000015	CI01000015_00496130_00506003	-	A3	502266-502242	CI01000015_00496130_00506003_novel01,CI01000015_00496130_00506003_novel03	CI01000015_00496130_00506003.path1,CI01000015_00496130_00506003_novel03,CI01000015_00496130_00506003_novel01,CI01000015_00496130_00506003_novel02
CI01000015	CI01000015_00496130_00506003	-	A3	504822-504768	CI01000015_00496130_00506003.path1	CI01000015_00496130_00506003.path1,CI01000015_00496130_00506003_novel03,CI01000015_00496130_00506003_novel01,CI01000015_00496130_00506003_novel02
CI01000015	CI01000015_00670047_00675766	+	A3	675289-675371	CI01000015_00670047_00675766.path1	CI01000015_00670047_00675766.path1,CI01000015_00670047_00675766_novel03,CI01000015_00670047_00675766_novel01,CI01000015_00670047_00675766_novel04,CI01000015_00670047_00675766_novel08,CI01000015_00670047_00675766_novel05
CI01000015	CI01000015_00800582_00853181	+	A3	850250-850253	CI01000015_00800582_00853181_novel02	CI01000015_00800582_00853181_novel02,CI01000015_00800582_00853181_novel03,CI01000015_00800582_00853181_novel10,CI01000015_00800582_00853181.path1
CI01000015	CI01000015_00890625_00902801	+	A3	891619-891712	CI01000015_00890625_00902801_novel14,CI01000015_00890625_00902801_novel04	CI01000015_00890625_00902801_novel24,CI01000015_00890625_00902801_novel18,CI01000015_00890625_00902801_novel01,CI01000015_00890625_00902801_novel03,CI01000015_00890625_00902801_novel06,CI01000015_00890625_00902801.path1,CI01000015_00890625_00902801_novel25,CI01000015_00890625_00902801_novel02,CI01000015_00890625_00902801_novel13,CI01000015_00890625_00902801_novel05,CI01000015_00890625_00902801_no…
CI01000015	CI01000015_00890625_00902801	+	A3	898479-898514	CI01000015_00890625_00902801_novel05	CI01000015_00890625_00902801_novel34,CI01000015_00890625_00902801.path1,CI01000015_00890625_00902801_novel27,CI01000015_00890625_00902801_novel48,CI01000015_00890625_00902801_novel10,CI01000015_00890625_00902801_novel13,CI01000015_00890625_00902801_novel16,CI01000015_00890625_00902801_novel03,CI01000015_00890625_00902801_novel42,CI01000015_00890625_00902801_novel29,CI01000015_00890625_00902801_no…
CI01000015	CI01000015_00890625_00902801	+	A3	900089-900143	CI01000015_00890625_00902801_novel06	CI01000015_00890625_00902801_novel34,CI01000015_00890625_00902801.path1,CI01000015_00890625_00902801_novel27,CI01000015_00890625_00902801_novel48,CI01000015_00890625_00902801_novel10,CI01000015_00890625_00902801_novel16,CI01000015_00890625_00902801_novel50,CI01000015_00890625_00902801_novel03,CI01000015_00890625_00902801_novel42,CI01000015_00890625_00902801_novel29,CI01000015_00890625_00902801_no…
CI01000015	CI01000015_00890625_00902801	+	A3	900504-902719	CI01000015_00890625_00902801.path1	CI01000015_00890625_00902801_novel34,CI01000015_00890625_00902801_novel46,CI01000015_00890625_00902801_novel03,CI01000015_00890625_00902801.path1,CI01000015_00890625_00902801_novel37,CI01000015_00890625_00902801_novel08,CI01000015_00890625_00902801_novel47,CI01000015_00890625_00902801_novel36,CI01000015_00890625_00902801_novel53,CI01000015_00890625_00902801_novel50,CI01000015_00890625_00902801_no…
CI01000015	CI01000015_01133120_01181614	-	A3	1151809-1151749	CI01000015_01133120_01181614_novel01	CI01000015_01133120_01181614_novel01,CI01000015_01133120_01181614.path1
CI01000015	CI01000015_01133120_01181614	-	A3	1180991-1180928	CI01000015_01133120_01181614.path1	CI01000015_01133120_01181614_novel02,CI01000015_01133120_01181614_novel01,CI01000015_01133120_01181614.path1
CI01000015	CI01000015_01369632_01375517	-	A3	1370041-1369729	CI01000015_01369632_01375517_novel01,CI01000015_01369632_01375517.path1	CI01000015_01369632_01375517.path1,CI01000015_01369632_01375517_novel02,CI01000015_01369632_01375517_novel01
CI01000015	CI01000015_01580548_01582805	+	A3	1582736-1582761	CI01000015_01580548_01582805.path1	CI01000015_01580548_01582805.path1,CI01000015_01580548_01582805_novel01
CI01000015	CI01000015_02012379_02029276	+	A3	2022592-2022604	CI01000015_02012379_02029276.path1,CI01000015_02012379_02029276_novel06,CI01000015_02012379_02029276_novel07	CI01000015_02012379_02029276_novel04,CI01000015_02012379_02029276_novel07,CI01000015_02012379_02029276.path1,CI01000015_02012379_02029276_novel05,CI01000015_02012379_02029276_novel08,CI01000015_02012379_02029276_novel06
CI01000015	CI01000015_02846943_02876819	+	A3	2875275-2875299	CI01000015_02846943_02876819.path1	CI01000015_02846943_02876819_novel05,CI01000015_02846943_02876819_novel01,CI01000015_02846943_02876819.path1,CI01000015_02846943_02876819_novel06,CI01000015_02846943_02876819_novel04,CI01000015_02846943_02876819_novel07,CI01000015_02846943_02876819_novel08
CI01000015	CI01000015_02933653_02938131	-	A3	2933845-2933711	CI01000015_02933653_02938131.path1	CI01000015_02933653_02938131.path1,CI01000015_02933653_02938131_novel01
CI01000015	CI01000015_02969241_02987416	+	A3	2975532-2975586	CI01000015_02969241_02987416_novel02,CI01000015_02969241_02987416_novel03,CI01000015_02969241_02987416_novel01,CI01000015_02969241_02987416_novel04,CI01000015_02969241_02987416_novel05	CI01000015_02969241_02987416_novel04,CI01000015_02969241_02987416.path1,CI01000015_02969241_02987416_novel02,CI01000015_02969241_02987416_novel01,CI01000015_02969241_02987416_novel03,CI01000015_02969241_02987416_novel05
CI01000015	CI01000015_03373445_03409681	+	A3	3379219-3379237	CI01000015_03373445_03409681_novel07,CI01000015_03373445_03409681_novel04,CI01000015_03373445_03409681_novel05,CI01000015_03373445_03409681_novel02,CI01000015_03373445_03409681_novel03,CI01000015_03373445_03409681_novel01	CI01000015_03373445_03409681_novel03,CI01000015_03373445_03409681_novel05,CI01000015_03373445_03409681.path1,CI01000015_03373445_03409681_novel02,CI01000015_03373445_03409681_novel04,CI01000015_03373445_03409681_novel01,CI01000015_03373445_03409681_novel07
CI01000015	CI01000015_03373445_03409681	+	A3	3382990-3383025	CI01000015_03373445_03409681.path1	CI01000015_03373445_03409681_novel10,CI01000015_03373445_03409681_novel03,CI01000015_03373445_03409681_novel05,CI01000015_03373445_03409681.path1,CI01000015_03373445_03409681_novel11,CI01000015_03373445_03409681_novel02,CI01000015_03373445_03409681_novel04,CI01000015_03373445_03409681_novel01,CI01000015_03373445_03409681_novel07
CI01000015	CI01000015_03460997_03462972	+	A3	3462798-3462808	CI01000015_03460997_03462972.path1	CI01000015_03460997_03462972.path1,CI01000015_03460997_03462972_novel01
CI01000015	CI01000015_03733443_03765495	+	A3	3752085-3752127	CI01000015_03733443_03765495_novel02,CI01000015_03733443_03765495_novel05,CI01000015_03733443_03765495_novel01	CI01000015_03733443_03765495.path1,CI01000015_03733443_03765495_novel01,CI01000015_03733443_03765495_novel05,CI01000015_03733443_03765495_novel02
CI01000015	CI01000015_05194424_05272351	-	A3	5195872-5195809	CI01000015_05194424_05272351.path1	CI01000015_05194424_05272351_novel01,CI01000015_05194424_05272351.path1
CI01000015	CI01000015_05194424_05272351	-	A3	5197529-5197508	CI01000015_05194424_05272351.path1	CI01000015_05194424_05272351_novel01,CI01000015_05194424_05272351.path1
CI01000015	CI01000015_05652612_05671172	+	A3	5662184-5665000	CI01000015_05652612_05671172_novel02	CI01000015_05652612_05671172_novel02,CI01000015_05652612_05671172_novel03
CI01000015	CI01000015_05895358_05903263	+	A3	5895474-5895485	CI01000015_05895358_05903263_novel01	CI01000015_05895358_05903263_novel03,CI01000015_05895358_05903263_novel01,CI01000015_05895358_05903263_novel02
CI01000015	CI01000015_05895358_05903263	+	A3	5896105-5896126	CI01000015_05895358_05903263_novel02,CI01000015_05895358_05903263_novel01,CI01000015_05895358_05903263.path1	CI01000015_05895358_05903263_novel02,CI01000015_05895358_05903263.path1,CI01000015_05895358_05903263_novel01,CI01000015_05895358_05903263_novel03
CI01000015	CI01000015_06054566_06083712	+	A3	6065254-6066410	CI01000015_06054566_06083712.path1	CI01000015_06054566_06083712.path1,CI01000015_06054566_06083712_novel05,CI01000015_06054566_06083712_novel04
CI01000015	CI01000015_06169380_06194784	-	A3	6172828-6172822	CI01000015_06169380_06194784_novel14	CI01000015_06169380_06194784.path1,CI01000015_06169380_06194784_novel08,CI01000015_06169380_06194784_novel14
CI01000015	CI01000015_06312181_06314175	+	A3	6313956-6314069	CI01000015_06312181_06314175_novel01	CI01000015_06312181_06314175.path1,CI01000015_06312181_06314175_novel01,CI01000015_06312181_06314175_novel02
CI01000015	CI01000015_06719947_06732394	+	A3	6731113-6731200	CI01000015_06719947_06732394.path1	CI01000015_06719947_06732394.path1,CI01000015_06719947_06732394_novel01
CI01000015	CI01000015_06736494_06753296	-	A3	6742937-6742880	CI01000015_06736494_06753296_novel01	CI01000015_06736494_06753296.path1,CI01000015_06736494_06753296_novel01
CI01000015	CI01000015_07057993_07097381	-	A3	7059590-7059580	CI01000015_07057993_07097381.path1	CI01000015_07057993_07097381_novel02,CI01000015_07057993_07097381_novel03,CI01000015_07057993_07097381.path1,CI01000015_07057993_07097381_novel01
CI01000015	CI01000015_07410473_07439762	-	A3	7413536-7413521	CI01000015_07410473_07439762.path1	CI01000015_07410473_07439762_novel01,CI01000015_07410473_07439762.path1
CI01000015	CI01000015_07803570_07808866	+	A3	7807207-7807237	CI01000015_07803570_07808866.path1	CI01000015_07803570_07808866.path1,CI01000015_07803570_07808866_novel01
CI01000015	CI01000015_07821506_07834213	+	A3	7826128-7826913	CI01000015_07821506_07834213_novel07,CI01000015_07821506_07834213_novel06,CI01000015_07821506_07834213_novel05,CI01000015_07821506_07834213_novel03,CI01000015_07821506_07834213_novel02,CI01000015_07821506_07834213_novel01,CI01000015_07821506_07834213_novel08,CI01000015_07821506_07834213.path1	CI01000015_07821506_07834213_novel03,CI01000015_07821506_07834213_novel05,CI01000015_07821506_07834213_novel07,CI01000015_07821506_07834213_novel08,CI01000015_07821506_07834213_novel04,CI01000015_07821506_07834213_novel01,CI01000015_07821506_07834213_novel02,CI01000015_07821506_07834213.path1,CI01000015_07821506_07834213_novel06
CI01000015	CI01000015_07821506_07834213	+	A3	7834101-7834163	CI01000015_07821506_07834213_novel05,CI01000015_07821506_07834213_novel09	CI01000015_07821506_07834213_novel04,CI01000015_07821506_07834213_novel09,CI01000015_07821506_07834213_novel05
CI01000015	CI01000015_07837409_07864716	-	A3	7837581-7837514	CI01000015_07837409_07864716.path1	CI01000015_07837409_07864716_novel01,CI01000015_07837409_07864716.path1
CI01000015	CI01000015_07837409_07864716	-	A3	7858666-7858660	CI01000015_07837409_07864716_novel01	CI01000015_07837409_07864716_novel02,CI01000015_07837409_07864716_novel01
CI01000016	CI01000016_00002941_00010117	-	A3	9275-9269	CI01000016_00002941_00010117.path1	CI01000016_00002941_00010117.path1,CI01000016_00002941_00010117_novel01,CI01000016_00002941_00010117_novel02
CI01000016	CI01000016_00012244_00028573	-	A3	15915-15786	CI01000016_00012244_00028573.path1	CI01000016_00012244_00028573.path1,CI01000016_00012244_00028573_novel02,CI01000016_00012244_00028573_novel01,CI01000016_00012244_00028573_novel03
CI01000016	CI01000016_00166492_00172759	-	A3	171171-171147	CI01000016_00166492_00172759_novel01,CI01000016_00166492_00172759_novel02,CI01000016_00166492_00172759_novel03	CI01000016_00166492_00172759_novel03,CI01000016_00166492_00172759.path1,CI01000016_00166492_00172759_novel02,CI01000016_00166492_00172759_novel01
CI01000016	CI01000016_00200989_00201760	+	A3	201695-201704	CI01000016_00200989_00201760_novel03	CI01000016_00200989_00201760_novel01,CI01000016_00200989_00201760.path1,CI01000016_00200989_00201760_novel02,CI01000016_00200989_00201760_novel03
CI01000016	CI01000016_00471859_00490955	-	A3	486623-486563	CI01000016_00471859_00490955.path1	CI01000016_00471859_00490955.path1,CI01000016_00471859_00490955_novel01,CI01000016_00471859_00490955_novel03,CI01000016_00471859_00490955_novel05,CI01000016_00471859_00490955_novel02,CI01000016_00471859_00490955_novel06,CI01000016_00471859_00490955_novel04
CI01000016	CI01000016_00496095_00506965	+	A3	503016-503058	CI01000016_00496095_00506965_novel01	CI01000016_00496095_00506965.path1,CI01000016_00496095_00506965_novel01
CI01000016	CI01000016_01202843_01213613	-	A3	1206506-1203058	CI01000016_01202843_01213613_novel02	CI01000016_01202843_01213613_novel02,CI01000016_01202843_01213613_novel01
CI01000016	CI01000016_01224759_01234682	-	A3	1226300-1226267	CI01000016_01224759_01234682.path1	CI01000016_01224759_01234682_novel03,CI01000016_01224759_01234682.path1,CI01000016_01224759_01234682_novel04,CI01000016_01224759_01234682_novel05
CI01000016	CI01000016_01653014_01654553	-	A3	1653151-1653123	CI01000016_01653014_01654553_novel02,CI01000016_01653014_01654553_novel03	CI01000016_01653014_01654553_novel03,CI01000016_01653014_01654553.path1,CI01000016_01653014_01654553_novel02
CI01000016	CI01000016_02337039_02343109	+	A3	2346411-2348294	CI01000016_02337039_02343109_novel03	CI01000016_02337039_02343109_novel03,CI01000016_02337039_02343109_novel06
CI01000016	CI01000016_02385791_02400026	+	A3	2394103-2394127	CI01000016_02385791_02400026_novel04,CI01000016_02385791_02400026_novel01	CI01000016_02385791_02400026.path1,CI01000016_02385791_02400026_novel01,CI01000016_02385791_02400026_novel04
CI01000016	CI01000016_02448039_02451863	+	A3	2450258-2450267	CI01000016_02448039_02451863.path1	CI01000016_02448039_02451863_novel02,CI01000016_02448039_02451863.path1
CI01000016	CI01000016_02467451_02477544	-	A3	2472284-2472273	CI01000016_02467451_02477544_novel02	CI01000016_02467451_02477544.path1,CI01000016_02467451_02477544_novel01,CI01000016_02467451_02477544_novel02,CI01000016_02467451_02477544_novel03
CI01000016	CI01000016_02576551_02588698	+	A3	2582304-2582316	CI01000016_02576551_02588698.path1	CI01000016_02576551_02588698_novel04,CI01000016_02576551_02588698.path1,CI01000016_02576551_02588698_novel08,CI01000016_02576551_02588698_novel01,CI01000016_02576551_02588698_novel03,CI01000016_02576551_02588698_novel05,CI01000016_02576551_02588698_novel02,CI01000016_02576551_02588698_novel07,CI01000016_02576551_02588698_novel06
CI01000016	CI01000016_02589744_02622875	-	A3	2621920-2621871	CI01000016_02589744_02622875.path1	CI01000016_02589744_02622875_novel06,CI01000016_02589744_02622875.path1
CI01000016	CI01000016_02884294_02912568	-	A3	2885289-2885286	CI01000016_02884294_02912568_novel09,CI01000016_02884294_02912568_novel05,CI01000016_02884294_02912568_novel04,CI01000016_02884294_02912568_novel07,CI01000016_02884294_02912568_novel01,CI01000016_02884294_02912568_novel02,CI01000016_02884294_02912568.path1	CI01000016_02884294_02912568_novel09,CI01000016_02884294_02912568_novel02,CI01000016_02884294_02912568_novel08,CI01000016_02884294_02912568_novel01,CI01000016_02884294_02912568_novel07,CI01000016_02884294_02912568_novel04,CI01000016_02884294_02912568_novel05,CI01000016_02884294_02912568.path1,CI01000016_02884294_02912568_novel11
CI01000016	CI01000016_02884294_02912568	-	A3	2891171-2891135	CI01000016_02884294_02912568.path1	CI01000016_02884294_02912568_novel09,CI01000016_02884294_02912568_novel02,CI01000016_02884294_02912568_novel03,CI01000016_02884294_02912568_novel08,CI01000016_02884294_02912568_novel01,CI01000016_02884294_02912568_novel07,CI01000016_02884294_02912568_novel04,CI01000016_02884294_02912568_novel05,CI01000016_02884294_02912568.path1,CI01000016_02884294_02912568_novel11
CI01000016	CI01000016_02884294_02912568	-	A3	2891566-2891497	CI01000016_02884294_02912568_novel09	CI01000016_02884294_02912568_novel09,CI01000016_02884294_02912568_novel02,CI01000016_02884294_02912568_novel03,CI01000016_02884294_02912568_novel08,CI01000016_02884294_02912568_novel01,CI01000016_02884294_02912568_novel07,CI01000016_02884294_02912568_novel04,CI01000016_02884294_02912568_novel05,CI01000016_02884294_02912568_novel11
CI01000016	CI01000016_02884294_02912568	-	A3	2893322-2893299	CI01000016_02884294_02912568_novel09,CI01000016_02884294_02912568_novel10,CI01000016_02884294_02912568_novel11,CI01000016_02884294_02912568_novel05,CI01000016_02884294_02912568_novel04,CI01000016_02884294_02912568_novel07,CI01000016_02884294_02912568_novel01,CI01000016_02884294_02912568_novel03,CI01000016_02884294_02912568_novel02,CI01000016_02884294_02912568_novel08	CI01000016_02884294_02912568_novel09,CI01000016_02884294_02912568_novel02,CI01000016_02884294_02912568_novel03,CI01000016_02884294_02912568_novel08,CI01000016_02884294_02912568_novel01,CI01000016_02884294_02912568_novel10,CI01000016_02884294_02912568_novel07,CI01000016_02884294_02912568_novel04,CI01000016_02884294_02912568_novel05,CI01000016_02884294_02912568.path1,CI01000016_02884294_02912568_no…
CI01000016	CI01000016_02884294_02912568	-	A3	2899258-2899160	CI01000016_02884294_02912568_novel09,CI01000016_02884294_02912568_novel05,CI01000016_02884294_02912568_novel04,CI01000016_02884294_02912568_novel07,CI01000016_02884294_02912568_novel06,CI01000016_02884294_02912568_novel01,CI01000016_02884294_02912568_novel03,CI01000016_02884294_02912568_novel02,CI01000016_02884294_02912568_novel08	CI01000016_02884294_02912568_novel09,CI01000016_02884294_02912568_novel03,CI01000016_02884294_02912568_novel08,CI01000016_02884294_02912568_novel06,CI01000016_02884294_02912568_novel01,CI01000016_02884294_02912568_novel07,CI01000016_02884294_02912568_novel04,CI01000016_02884294_02912568_novel05,CI01000016_02884294_02912568.path1,CI01000016_02884294_02912568_novel02
CI01000016	CI01000016_02936606_02957342	-	A3	2936813-2936681	CI01000016_02936606_02957342.path1	CI01000016_02936606_02957342.path1,CI01000016_02936606_02957342_novel01,CI01000016_02936606_02957342_novel02
CI01000016	CI01000016_02965137_02979305	+	A3	2970492-2970534	CI01000016_02965137_02979305.path1	CI01000016_02965137_02979305_novel02,CI01000016_02965137_02979305.path1,CI01000016_02965137_02979305_novel01
CI01000016	CI01000016_03050072_03055313	+	A3	3054985-3054988	CI01000016_03050072_03055313_novel01	CI01000016_03050072_03055313.path1,CI01000016_03050072_03055313_novel01
CI01000016	CI01000016_03628266_03631245	+	A3	3631005-3631108	CI01000016_03628266_03631245_novel02	CI01000016_03628266_03631245_novel02,CI01000016_03628266_03631245.path1,CI01000016_03628266_03631245_novel01,CI01000016_03628266_03631245_novel05,CI01000016_03628266_03631245_novel04
CI01000016	CI01000016_03780734_03792228	+	A3	3788694-3789286	CI01000016_03780734_03792228_novel04,CI01000016_03780734_03792228.path1,CI01000016_03780734_03792228_novel02	CI01000016_03780734_03792228_novel02,CI01000016_03780734_03792228_novel01,CI01000016_03780734_03792228_novel04,CI01000016_03780734_03792228.path1
CI01000016	CI01000016_03834829_03843163	-	A3	3839266-3839146	CI01000016_03834829_03843163.path1	CI01000016_03834829_03843163_novel05,CI01000016_03834829_03843163.path1,CI01000016_03834829_03843163_novel07,CI01000016_03834829_03843163_novel01,CI01000016_03834829_03843163_novel03,CI01000016_03834829_03843163_novel06
CI01000016	CI01000016_04084854_04101874	-	A3	4094090-4094042	CI01000016_04084854_04101874.path1	CI01000016_04084854_04101874.path1,CI01000016_04084854_04101874_novel02,CI01000016_04084854_04101874_novel05,CI01000016_04084854_04101874_novel03,CI01000016_04084854_04101874_novel04
CI01000016	CI01000016_04084854_04101874	-	A3	4100170-4099985	CI01000016_04084854_04101874_novel04,CI01000016_04084854_04101874_novel01,CI01000016_04084854_04101874_novel03,CI01000016_04084854_04101874.path1	CI01000016_04084854_04101874_novel01,CI01000016_04084854_04101874_novel02,CI01000016_04084854_04101874_novel05,CI01000016_04084854_04101874_novel04,CI01000016_04084854_04101874_novel03,CI01000016_04084854_04101874.path1
CI01000016	CI01000016_04084854_04101874	-	A3	4100837-4100715	CI01000016_04084854_04101874_novel01,CI01000016_04084854_04101874.path1,CI01000016_04084854_04101874_novel03,CI01000016_04084854_04101874_novel02	CI01000016_04084854_04101874_novel01,CI01000016_04084854_04101874.path1,CI01000016_04084854_04101874_novel02,CI01000016_04084854_04101874_novel03,CI01000016_04084854_04101874_novel04
CI01000016	CI01000016_04104194_04120918	+	A3	4120183-4120213	CI01000016_04104194_04120918.path1	CI01000016_04104194_04120918.path1,CI01000016_04104194_04120918_novel06,CI01000016_04104194_04120918_novel07
CI01000016	CI01000016_04156457_04176927	+	A3	4176787-4176820	CI01000016_04156457_04176927.path1	CI01000016_04156457_04176927_novel03,CI01000016_04156457_04176927_novel02,CI01000016_04156457_04176927_novel04,CI01000016_04156457_04176927.path1
CI01000016	CI01000016_04181435_04188590	-	A3	4181880-4181527	CI01000016_04181435_04188590.path1	CI01000016_04181435_04188590_novel03,CI01000016_04181435_04188590_novel04,CI01000016_04181435_04188590.path1,CI01000016_04181435_04188590_novel01,CI01000016_04181435_04188590_novel06,CI01000016_04181435_04188590_novel02
CI01000016	CI01000016_04212233_04219411	+	A3	4217296-4217368	CI01000016_04212233_04219411.path1	CI01000016_04212233_04219411.path1,CI01000016_04212233_04219411_novel01,CI01000016_04212233_04219411_novel03
CI01000016	CI01000016_04234275_04238405	+	A3	4234604-4234619	CI01000016_04234275_04238405.path1	CI01000016_04234275_04238405_novel01,CI01000016_04234275_04238405.path1,CI01000016_04234275_04238405_novel02
CI01000016	CI01000016_04246693_04261518	+	A3	4248143-4248212	CI01000016_04246693_04261518.path1	CI01000016_04246693_04261518_novel02,CI01000016_04246693_04261518_novel04,CI01000016_04246693_04261518_novel05,CI01000016_04246693_04261518.path1
CI01000016	CI01000016_04422169_04424433	-	A3	4422290-4422257	CI01000016_04422169_04424433_novel02,CI01000016_04422169_04424433_novel01	CI01000016_04422169_04424433.path1,CI01000016_04422169_04424433_novel02,CI01000016_04422169_04424433_novel01
CI01000016	CI01000016_04557546_04579200	+	A3	4578952-4578962	CI01000016_04557546_04579200_novel01	CI01000016_04557546_04579200_novel01,CI01000016_04557546_04579200_novel16
CI01000016	CI01000016_05170621_05189845	-	A3	5176297-5176255	CI01000016_05170621_05189845.path1	CI01000016_05170621_05189845.path1,CI01000016_05170621_05189845_novel01,CI01000016_05170621_05189845_novel03
CI01000016	CI01000016_05249001_05286683	-	A3	5255443-5255413	CI01000016_05249001_05286683.path1	CI01000016_05249001_05286683_novel02,CI01000016_05249001_05286683.path1,CI01000016_05249001_05286683_novel01
CI01000016	CI01000016_05313099_05322439	-	A3	5313821-5313647	CI01000016_05313099_05322439.path1	CI01000016_05313099_05322439.path1,CI01000016_05313099_05322439_novel03
CI01000016	CI01000016_05335334_05352325	+	A3	5336441-5336621	CI01000016_05335334_05352325.path1	CI01000016_05335334_05352325_novel01,CI01000016_05335334_05352325_novel03,CI01000016_05335334_05352325_novel02,CI01000016_05335334_05352325.path1
CI01000016	CI01000016_05335334_05352325	+	A3	5350117-5350303	CI01000016_05335334_05352325.path1	CI01000016_05335334_05352325_novel02,CI01000016_05335334_05352325_novel04,CI01000016_05335334_05352325_novel07,CI01000016_05335334_05352325.path1,CI01000016_05335334_05352325_novel03,CI01000016_05335334_05352325_novel06
CI01000016	CI01000016_05388832_05396460	+	A3	5391807-5391903	CI01000016_05388832_05396460_novel03	CI01000016_05388832_05396460_novel01,CI01000016_05388832_05396460.path1,CI01000016_05388832_05396460_novel03
CI01000016	CI01000016_05445824_05454816	+	A3	5447047-5447077	CI01000016_05445824_05454816.path1,CI01000016_05445824_05454816_novel04,CI01000016_05445824_05454816_novel07	CI01000016_05445824_05454816.path1,CI01000016_05445824_05454816_novel07,CI01000016_05445824_05454816_novel06,CI01000016_05445824_05454816_novel03,CI01000016_05445824_05454816_novel05,CI01000016_05445824_05454816_novel04,CI01000016_05445824_05454816_novel09,CI01000016_05445824_05454816_novel08
CI01000016	CI01000016_05445824_05454816	+	A3	5450842-5450887	CI01000016_05445824_05454816_novel06,CI01000016_05445824_05454816_novel07	CI01000016_05445824_05454816_novel06,CI01000016_05445824_05454816_novel07,CI01000016_05445824_05454816.path1
CI01000016	CI01000016_05445824_05454816	+	A3	5453990-5453993	CI01000016_05445824_05454816_novel03	CI01000016_05445824_05454816_novel10,CI01000016_05445824_05454816.path1,CI01000016_05445824_05454816_novel11,CI01000016_05445824_05454816_novel07,CI01000016_05445824_05454816_novel06,CI01000016_05445824_05454816_novel03,CI01000016_05445824_05454816_novel04,CI01000016_05445824_05454816_novel05,CI01000016_05445824_05454816_novel12,CI01000016_05445824_05454816_novel09,CI01000016_05445824_05454816_no…
CI01000016	CI01000016_05475350_05482964	+	A3	5477710-5477740	CI01000016_05475350_05482964.path1	CI01000016_05475350_05482964_novel02,CI01000016_05475350_05482964.path1,CI01000016_05475350_05482964_novel03
CI01000016	CI01000016_05475350_05482964	+	A3	5482256-5482277	CI01000016_05475350_05482964_novel03,CI01000016_05475350_05482964.path1	CI01000016_05475350_05482964_novel02,CI01000016_05475350_05482964.path1,CI01000016_05475350_05482964_novel03
CI01000016	CI01000016_05565004_05596591	-	A3	5572145-5572097	CI01000016_05565004_05596591_novel01	CI01000016_05565004_05596591_novel01,CI01000016_05565004_05596591.path1
CI01000016	CI01000016_05615909_05656109	-	A3	5650177-5650153	CI01000016_05615909_05656109.path1	CI01000016_05615909_05656109_novel01,CI01000016_05615909_05656109.path1
CI01000016	CI01000016_05734861_05742853	-	A3	5738674-5738671	CI01000016_05734861_05742853.path1	CI01000016_05734861_05742853_novel02,CI01000016_05734861_05742853.path1,CI01000016_05734861_05742853_novel01
CI01000016	CI01000016_05878037_05885761	+	A3	5884189-5884191	CI01000016_05878037_05885761.path1	CI01000016_05878037_05885761_novel04,CI01000016_05878037_05885761.path1,CI01000016_05878037_05885761_novel02,CI01000016_05878037_05885761_novel01,CI01000016_05878037_05885761_novel03
CI01000016	CI01000016_05960829_05963788	+	A3	5962818-5962830	CI01000016_05960829_05963788.path1	CI01000016_05960829_05963788_novel03,CI01000016_05960829_05963788_novel01,CI01000016_05960829_05963788_novel04,CI01000016_05960829_05963788_novel02,CI01000016_05960829_05963788.path1
CI01000016	CI01000016_06018338_06023791	-	A3	6006924-6006892	CI01000016_06018338_06023791_novel08	CI01000016_06018338_06023791_novel07,CI01000016_06018338_06023791_novel08,CI01000016_06018338_06023791_novel10,CI01000016_06018338_06023791_novel02,CI01000016_06018338_06023791_novel05
CI01000016	CI01000016_06131958_06135495	-	A3	6132292-6132235	CI01000016_06131958_06135495_novel01	CI01000016_06131958_06135495_novel01,CI01000016_06131958_06135495.path1
CI01000016	CI01000016_06270425_06375483	+	A3	6375180-6375215	CI01000016_06270425_06375483.path1	CI01000016_06270425_06375483_novel01,CI01000016_06270425_06375483.path1
CI01000016	CI01000016_06424554_06462224	-	A3	6430170-6430065	CI01000016_06424554_06462224.path1	CI01000016_06424554_06462224_novel01,CI01000016_06424554_06462224_novel02,CI01000016_06424554_06462224.path1
CI01000016	CI01000016_06756366_06782229	+	A3	6768856-6769078	CI01000016_06756366_06782229.path1	CI01000016_06756366_06782229_novel03,CI01000016_06756366_06782229.path1,CI01000016_06756366_06782229_novel04
CI01000016	CI01000016_06814184_06871990	-	A3	6814275-6814241	CI01000016_06814184_06871990.path1	CI01000016_06814184_06871990_novel05,CI01000016_06814184_06871990_novel01,CI01000016_06814184_06871990_novel04,CI01000016_06814184_06871990.path1,CI01000016_06814184_06871990_novel06,CI01000016_06814184_06871990_novel03,CI01000016_06814184_06871990_novel02
CI01000016	CI01000016_06998707_07047702	-	A3	7008799-7008775	CI01000016_06998707_07047702.path1	CI01000016_06998707_07047702_novel56,CI01000016_06998707_07047702_novel64,CI01000016_06998707_07047702_novel11,CI01000016_06998707_07047702_novel23,CI01000016_06998707_07047702_novel06,CI01000016_06998707_07047702_novel50,CI01000016_06998707_07047702_novel63,CI01000016_06998707_07047702_novel34,CI01000016_06998707_07047702_novel45,CI01000016_06998707_07047702_novel18,CI01000016_06998707_07047702_…
CI01000016	CI01000016_06998707_07047702	-	A3	7009083-7008799	CI01000016_06998707_07047702_novel14	CI01000016_06998707_07047702_novel52,CI01000016_06998707_07047702_novel14
CI01000016	CI01000016_06998707_07047702	-	A3	7012339-7012288	CI01000016_06998707_07047702.path1	CI01000016_06998707_07047702_novel56,CI01000016_06998707_07047702_novel26,CI01000016_06998707_07047702_novel23,CI01000016_06998707_07047702_novel06,CI01000016_06998707_07047702_novel50,CI01000016_06998707_07047702_novel38,CI01000016_06998707_07047702_novel34,CI01000016_06998707_07047702_novel45,CI01000016_06998707_07047702_novel18,CI01000016_06998707_07047702_novel42,CI01000016_06998707_07047702_…
CI01000016	CI01000016_06998707_07047702	-	A3	7012549-7012339	CI01000016_06998707_07047702_novel11	CI01000016_06998707_07047702_novel54,CI01000016_06998707_07047702_novel11
CI01000016	CI01000016_06998707_07047702	-	A3	7020802-7020744	CI01000016_06998707_07047702_novel23,CI01000016_06998707_07047702_novel37,CI01000016_06998707_07047702_novel50,CI01000016_06998707_07047702_novel11,CI01000016_06998707_07047702_novel13,CI01000016_06998707_07047702_novel15,CI01000016_06998707_07047702_novel14,CI01000016_06998707_07047702_novel17,CI01000016_06998707_07047702_novel16,CI01000016_06998707_07047702_novel18,CI01000016_06998707_07047702_…	CI01000016_06998707_07047702_novel26,CI01000016_06998707_07047702_novel11,CI01000016_06998707_07047702_novel23,CI01000016_06998707_07047702_novel27,CI01000016_06998707_07047702_novel06,CI01000016_06998707_07047702_novel50,CI01000016_06998707_07047702_novel38,CI01000016_06998707_07047702_novel34,CI01000016_06998707_07047702_novel45,CI01000016_06998707_07047702_novel18,CI01000016_06998707_07047702_…
CI01000016	CI01000016_06998707_07047702	-	A3	7022735-7022717	CI01000016_06998707_07047702_novel03	CI01000016_06998707_07047702_novel26,CI01000016_06998707_07047702_novel11,CI01000016_06998707_07047702_novel23,CI01000016_06998707_07047702_novel27,CI01000016_06998707_07047702_novel06,CI01000016_06998707_07047702_novel50,CI01000016_06998707_07047702_novel38,CI01000016_06998707_07047702_novel34,CI01000016_06998707_07047702_novel45,CI01000016_06998707_07047702_novel18,CI01000016_06998707_07047702_…
CI01000016	CI01000016_06998707_07047702	-	A3	7026356-7025539	CI01000016_06998707_07047702_novel24,CI01000016_06998707_07047702_novel21	CI01000016_06998707_07047702_novel27,CI01000016_06998707_07047702_novel24,CI01000016_06998707_07047702_novel37,CI01000016_06998707_07047702_novel19,CI01000016_06998707_07047702_novel21
CI01000016	CI01000016_06998707_07047702	-	A3	7039798-7039777	CI01000016_06998707_07047702_novel06	CI01000016_06998707_07047702_novel26,CI01000016_06998707_07047702_novel11,CI01000016_06998707_07047702_novel23,CI01000016_06998707_07047702_novel27,CI01000016_06998707_07047702_novel06,CI01000016_06998707_07047702_novel18,CI01000016_06998707_07047702_novel07,CI01000016_06998707_07047702_novel22,CI01000016_06998707_07047702_novel17,CI01000016_06998707_07047702_novel02,CI01000016_06998707_07047702_…
CI01000016	CI01000016_07214392_07233533	+	A3	7214303-7214348	CI01000016_07214392_07233533_novel01	CI01000016_07214392_07233533_novel02,CI01000016_07214392_07233533_novel01
CI01000016	CI01000016_07845474_07849395	-	A3	7846045-7846036	CI01000016_07845474_07849395_novel04,CI01000016_07845474_07849395_novel01,CI01000016_07845474_07849395.path1	CI01000016_07845474_07849395_novel01,CI01000016_07845474_07849395_novel04,CI01000016_07845474_07849395.path1,CI01000016_07845474_07849395_novel02,CI01000016_07845474_07849395_novel03
CI01000016	CI01000016_07969424_07983149	+	A3	7979003-7979099	CI01000016_07969424_07983149_novel01	CI01000016_07969424_07983149.path1,CI01000016_07969424_07983149_novel01
CI01000016	CI01000016_07969424_07983149	+	A3	7981379-7983084	CI01000016_07969424_07983149.path1	CI01000016_07969424_07983149.path1,CI01000016_07969424_07983149_novel01
CI01000016	CI01000016_08232249_08261533	-	A3	8245014-8244947	CI01000016_08232249_08261533_novel11	CI01000016_08232249_08261533_novel10,CI01000016_08232249_08261533_novel04,CI01000016_08232249_08261533_novel06,CI01000016_08232249_08261533_novel01,CI01000016_08232249_08261533.path1,CI01000016_08232249_08261533_novel11,CI01000016_08232249_08261533_novel09
CI01000016	CI01000016_08570850_08582638	-	A3	8575036-8575013	CI01000016_08570850_08582638_novel03	CI01000016_08570850_08582638_novel03,CI01000016_08570850_08582638_novel02,CI01000016_08570850_08582638_novel01,CI01000016_08570850_08582638.path1
CI01000016	CI01000016_08628196_08630801	+	A3	8630548-8630596	CI01000016_08628196_08630801_novel01,CI01000016_08628196_08630801_novel03	CI01000016_08628196_08630801_novel03,CI01000016_08628196_08630801_novel01,CI01000016_08628196_08630801_novel04
CI01000016	CI01000016_08696516_08734418	+	A3	8731118-8731148	CI01000016_08696516_08734418.path1	CI01000016_08696516_08734418.path1,CI01000016_08696516_08734418_novel21,CI01000016_08696516_08734418_novel19
CI01000016	CI01000016_08766170_08768621	+	A3	8768459-8768484	CI01000016_08766170_08768621.path1	CI01000016_08766170_08768621.path1,CI01000016_08766170_08768621_novel01
CI01000016	CI01000016_08881761_08888177	-	A3	8883533-8883515	CI01000016_08881761_08888177_novel07	CI01000016_08881761_08888177_novel07,CI01000016_08881761_08888177_novel13
CI01000016	CI01000016_08893013_08893496	-	A3	8893644-8893527	CI01000016_08893013_08893496_novel01	CI01000016_08893013_08893496_novel02,CI01000016_08893013_08893496_novel01
CI01000016	CI01000016_08947581_08961131	-	A3	8959434-8959323	CI01000016_08947581_08961131.path1	CI01000016_08947581_08961131_novel02,CI01000016_08947581_08961131_novel01,CI01000016_08947581_08961131.path1
CI01000016	CI01000016_09026732_09050431	+	A3	9023083-9023086	CI01000016_09026732_09050431_novel02	CI01000016_09026732_09050431_novel01,CI01000016_09026732_09050431_novel02
CI01000016	CI01000016_09138227_09156795	+	A3	9139815-9139891	CI01000016_09138227_09156795.path1	CI01000016_09138227_09156795_novel01,CI01000016_09138227_09156795.path1
CI01000016	CI01000016_09185530_09205841	-	A3	9195542-9195524	CI01000016_09185530_09205841.path1	CI01000016_09185530_09205841_novel05,CI01000016_09185530_09205841_novel01,CI01000016_09185530_09205841_novel03,CI01000016_09185530_09205841_novel07,CI01000016_09185530_09205841_novel08,CI01000016_09185530_09205841_novel06,CI01000016_09185530_09205841.path1
CI01000016	CI01000016_09185530_09205841	-	A3	9204481-9202736	CI01000016_09185530_09205841.path1	CI01000016_09185530_09205841.path1,CI01000016_09185530_09205841_novel02
CI01000016	CI01000016_09654611_09661197	-	A3	9655805-9655749	CI01000016_09654611_09661197_novel02	CI01000016_09654611_09661197_novel01,CI01000016_09654611_09661197_novel02,CI01000016_09654611_09661197.path1
CI01000016	CI01000016_09654611_09661197	-	A3	9655808-9655749	CI01000016_09654611_09661197_novel02	CI01000016_09654611_09661197_novel02,CI01000016_09654611_09661197_novel05,CI01000016_09654611_09661197_novel04
CI01000016	CI01000016_09654611_09661197	-	A3	9655808-9655805	CI01000016_09654611_09661197.path1,CI01000016_09654611_09661197_novel01	CI01000016_09654611_09661197_novel01,CI01000016_09654611_09661197.path1,CI01000016_09654611_09661197_novel05,CI01000016_09654611_09661197_novel04
CI01000016	CI01000016_09664848_09674309	+	A3	9670966-9671063	CI01000016_09664848_09674309_novel01	CI01000016_09664848_09674309.path1,CI01000016_09664848_09674309_novel01
CI01000016	CI01000016_09686132_09706397	+	A3	9701522-9701534	CI01000016_09686132_09706397.path1	CI01000016_09686132_09706397.path1,CI01000016_09686132_09706397_novel02
CI01000016	CI01000016_10042324_10051398	+	A3	10051190-10051633	CI01000016_10042324_10051398_novel15,CI01000016_10042324_10051398_novel11,CI01000016_10042324_10051398_novel10,CI01000016_10042324_10051398_novel03,CI01000016_10042324_10051398_novel09	CI01000016_10042324_10051398_novel09,CI01000016_10042324_10051398_novel15,CI01000016_10042324_10051398_novel04,CI01000016_10042324_10051398_novel10,CI01000016_10042324_10051398_novel11,CI01000016_10042324_10051398_novel03
CI01000016	CI01000016_10508464_10510408	+	A3	10490306-10490309	CI01000016_10508464_10510408_novel02,CI01000016_10508464_10510408_novel01	CI01000016_10508464_10510408_novel01,CI01000016_10508464_10510408_novel06,CI01000016_10508464_10510408_novel03,CI01000016_10508464_10510408_novel02
CI01000016	CI01000016_10508464_10510408	+	A3	10493474-10493477	CI01000016_10508464_10510408_novel04	CI01000016_10508464_10510408_novel05,CI01000016_10508464_10510408_novel04
CI01000016	CI01000016_10508464_10510408	+	A3	10493474-10493477	CI01000016_10508464_10510408_novel02	CI01000016_10508464_10510408_novel01,CI01000016_10508464_10510408_novel06,CI01000016_10508464_10510408_novel03,CI01000016_10508464_10510408_novel02
CI01000016	CI01000016_10508464_10510408	+	A3	10505417-10505420	CI01000016_10508464_10510408_novel05,CI01000016_10508464_10510408_novel02,CI01000016_10508464_10510408_novel03	CI01000016_10508464_10510408_novel06,CI01000016_10508464_10510408_novel05,CI01000016_10508464_10510408_novel03,CI01000016_10508464_10510408_novel02,CI01000016_10508464_10510408_novel04,CI01000016_10508464_10510408_novel01
CI01000016	CI01000016_11330944_11334103	+	A3	11333032-11333038	CI01000016_11330944_11334103.path1	CI01000016_11330944_11334103_novel01,CI01000016_11330944_11334103.path1
CI01000016	CI01000016_11670870_11794943	-	A3	11674613-11674549	CI01000016_11670870_11794943_novel02	CI01000016_11670870_11794943_novel01,CI01000016_11670870_11794943_novel02,CI01000016_11670870_11794943.path1
CI01000016	CI01000016_11908468_11923802	-	A3	11909222-11909179	CI01000016_11908468_11923802.path1	CI01000016_11908468_11923802.path1,CI01000016_11908468_11923802_novel04,CI01000016_11908468_11923802_novel03,CI01000016_11908468_11923802_novel01
CI01000016	CI01000016_12012874_12083297	+	A3	12075351-12075444	CI01000016_12012874_12083297_novel05	CI01000016_12012874_12083297_novel03,CI01000016_12012874_12083297_novel02,CI01000016_12012874_12083297.path1,CI01000016_12012874_12083297_novel05,CI01000016_12012874_12083297_novel04,CI01000016_12012874_12083297_novel08
CI01000016	CI01000016_12012874_12083297	+	A3	12082633-12082645	CI01000016_12012874_12083297_novel08,CI01000016_12012874_12083297.path1	CI01000016_12012874_12083297_novel03,CI01000016_12012874_12083297_novel02,CI01000016_12012874_12083297_novel05,CI01000016_12012874_12083297.path1,CI01000016_12012874_12083297_novel04,CI01000016_12012874_12083297_novel08
CI01000017	CI01000017_00153433_00163693	-	A3	154157-154076	CI01000017_00153433_00163693.path1	CI01000017_00153433_00163693.path1,CI01000017_00153433_00163693_novel03
CI01000017	CI01000017_00153433_00163693	-	A3	154160-154076	CI01000017_00153433_00163693.path1	CI01000017_00153433_00163693.path1,CI01000017_00153433_00163693_novel04,CI01000017_00153433_00163693_novel02
CI01000017	CI01000017_00153433_00163693	-	A3	154160-154157	CI01000017_00153433_00163693_novel03	CI01000017_00153433_00163693_novel03,CI01000017_00153433_00163693_novel04,CI01000017_00153433_00163693_novel02
CI01000017	CI01000017_00153433_00163693	-	A3	158920-157883	CI01000017_00153433_00163693.path1	CI01000017_00153433_00163693.path1,CI01000017_00153433_00163693_novel01
CI01000017	CI01000017_00153433_00163693	-	A3	160765-160683	CI01000017_00153433_00163693.path1	CI01000017_00153433_00163693_novel02,CI01000017_00153433_00163693_novel04,CI01000017_00153433_00163693_novel01,CI01000017_00153433_00163693.path1,CI01000017_00153433_00163693_novel03
CI01000017	CI01000017_00153433_00163693	-	A3	163993-163899	CI01000017_00153433_00163693_novel01,CI01000017_00153433_00163693_novel02,CI01000017_00153433_00163693_novel04	CI01000017_00153433_00163693_novel02,CI01000017_00153433_00163693_novel01,CI01000017_00153433_00163693_novel04,CI01000017_00153433_00163693_novel03
CI01000017	CI01000017_00172268_00195948	+	A3	173048-173069	CI01000017_00172268_00195948.path1	CI01000017_00172268_00195948_novel04,CI01000017_00172268_00195948_novel02,CI01000017_00172268_00195948_novel03,CI01000017_00172268_00195948.path1,CI01000017_00172268_00195948_novel05,CI01000017_00172268_00195948_novel01
CI01000017	CI01000017_00172268_00195948	+	A3	174698-174701	CI01000017_00172268_00195948_novel01	CI01000017_00172268_00195948_novel04,CI01000017_00172268_00195948_novel02,CI01000017_00172268_00195948_novel03,CI01000017_00172268_00195948.path1,CI01000017_00172268_00195948_novel05,CI01000017_00172268_00195948_novel01
CI01000017	CI01000017_00172268_00195948	+	A3	181009-181015	CI01000017_00172268_00195948_novel03	CI01000017_00172268_00195948_novel02,CI01000017_00172268_00195948_novel03,CI01000017_00172268_00195948.path1,CI01000017_00172268_00195948_novel05,CI01000017_00172268_00195948_novel06
CI01000017	CI01000017_00505305_00517048	+	A3	511136-511139	CI01000017_00505305_00517048_novel01,CI01000017_00505305_00517048_novel09,CI01000017_00505305_00517048_novel08,CI01000017_00505305_00517048.path1,CI01000017_00505305_00517048_novel03,CI01000017_00505305_00517048_novel02,CI01000017_00505305_00517048_novel04,CI01000017_00505305_00517048_novel07	CI01000017_00505305_00517048_novel01,CI01000017_00505305_00517048_novel06,CI01000017_00505305_00517048_novel03,CI01000017_00505305_00517048_novel07,CI01000017_00505305_00517048_novel09,CI01000017_00505305_00517048.path1,CI01000017_00505305_00517048_novel04,CI01000017_00505305_00517048_novel02,CI01000017_00505305_00517048_novel08
CI01000018	CI01000018_00057982_00063287	+	A3	58155-58188	CI01000018_00057982_00063287_novel01	CI01000018_00057982_00063287.path1,CI01000018_00057982_00063287_novel01
CI01000018	CI01000018_00071464_00083422	-	A3	78772-78249	CI01000018_00071464_00083422.path1	CI01000018_00071464_00083422.path1,CI01000018_00071464_00083422_novel03
CI01000018	CI01000018_00106624_00201928	+	A3	169487-169491	CI01000018_00106624_00201928_novel08	CI01000018_00106624_00201928_novel02,CI01000018_00106624_00201928.path1,CI01000018_00106624_00201928_novel08,CI01000018_00106624_00201928_novel03,CI01000018_00106624_00201928_novel01
CI01000018	CI01000018_00259118_00271046	-	A3	259474-259469	CI01000018_00259118_00271046_novel01	CI01000018_00259118_00271046_novel01,CI01000018_00259118_00271046.path1
CI01000018	CI01000018_00992108_01000450	-	A3	1000188-1000119	CI01000018_00992108_01000450_novel02,CI01000018_00992108_01000450_novel01	CI01000018_00992108_01000450.path1,CI01000018_00992108_01000450_novel01,CI01000018_00992108_01000450_novel02
CI01000018	CI01000018_01286376_01296170	-	A3	1291944-1291914	CI01000018_01286376_01296170.path1	CI01000018_01286376_01296170_novel01,CI01000018_01286376_01296170.path1
CI01000018	CI01000018_01821013_01821973	+	A3	1821462-1821727	CI01000018_01821013_01821973.path1	CI01000018_01821013_01821973.path1,CI01000018_01821013_01821973_novel04
CI01000018	CI01000018_02299868_02308426	+	A3	2300130-2300183	CI01000018_02299868_02308426_novel01	CI01000018_02299868_02308426.path1,CI01000018_02299868_02308426_novel01
CI01000018	CI01000018_02338151_02342822	+	A3	2339853-2339913	CI01000018_02338151_02342822.path1	CI01000018_02338151_02342822_novel01,CI01000018_02338151_02342822.path1,CI01000018_02338151_02342822_novel02
CI01000018	CI01000018_02381118_02382741	-	A3	2381807-2381173	CI01000018_02381118_02382741.path1	CI01000018_02381118_02382741.path1,CI01000018_02381118_02382741_novel01
CI01000018	CI01000018_02910647_02918787	-	A3	2918836-2918806	CI01000018_02910647_02918787_novel01	CI01000018_02910647_02918787_novel01,CI01000018_02910647_02918787_novel02
CI01000018	CI01000018_02931983_02940190	-	A3	2931748-2931743	CI01000018_02931983_02940190_novel02	CI01000018_02931983_02940190_novel02,CI01000018_02931983_02940190_novel01,CI01000018_02931983_02940190_novel03
CI01000018	CI01000018_02950311_03005969	-	A3	2967523-2967430	CI01000018_02950311_03005969.path1	CI01000018_02950311_03005969.path1,CI01000018_02950311_03005969_novel03,CI01000018_02950311_03005969_novel05
CI01000018	CI01000018_03795661_03800529	-	A3	3797465-3795677	CI01000018_03795661_03800529.path1	CI01000018_03795661_03800529_novel01,CI01000018_03795661_03800529.path1
CI01000018	CI01000018_03923541_03939515	+	A3	3931196-3931274	CI01000018_03923541_03939515.path1	CI01000018_03923541_03939515.path1,CI01000018_03923541_03939515_novel01,CI01000018_03923541_03939515_novel02
CI01000018	CI01000018_04075425_04081550	-	A3	4081621-4081569	CI01000018_04075425_04081550_novel07,CI01000018_04075425_04081550_novel06,CI01000018_04075425_04081550_novel05,CI01000018_04075425_04081550_novel04,CI01000018_04075425_04081550_novel03,CI01000018_04075425_04081550_novel02,CI01000018_04075425_04081550_novel01	CI01000018_04075425_04081550_novel03,CI01000018_04075425_04081550_novel01,CI01000018_04075425_04081550_novel05,CI01000018_04075425_04081550_novel06,CI01000018_04075425_04081550_novel08,CI01000018_04075425_04081550_novel02,CI01000018_04075425_04081550_novel07,CI01000018_04075425_04081550_novel04
CI01000018	CI01000018_04221457_04229417	-	A3	4229433-4229417	CI01000018_04221457_04229417_novel05,CI01000018_04221457_04229417_novel04,CI01000018_04221457_04229417_novel03,CI01000018_04221457_04229417_novel02	CI01000018_04221457_04229417_novel05,CI01000018_04221457_04229417_novel01,CI01000018_04221457_04229417_novel03,CI01000018_04221457_04229417_novel02,CI01000018_04221457_04229417_novel04
CI01000018	CI01000018_04344907_04359005	-	A3	4356782-4356707	CI01000018_04344907_04359005.path1	CI01000018_04344907_04359005.path1,CI01000018_04344907_04359005_novel01
CI01000018	CI01000018_04361150_04364887	-	A3	4365473-4365447	CI01000018_04361150_04364887_novel03	CI01000018_04361150_04364887_novel01,CI01000018_04361150_04364887_novel04,CI01000018_04361150_04364887_novel03
CI01000018	CI01000018_04378035_04382378	+	A3	4380343-4380346	CI01000018_04378035_04382378_novel01	CI01000018_04378035_04382378_novel01,CI01000018_04378035_04382378.path1
CI01000018	CI01000018_04397198_04411105	-	A3	4399806-4399779	CI01000018_04397198_04411105.path1	CI01000018_04397198_04411105_novel03,CI01000018_04397198_04411105_novel01,CI01000018_04397198_04411105.path1,CI01000018_04397198_04411105_novel04
CI01000018	CI01000018_04397198_04411105	-	A3	4402560-4402545	CI01000018_04397198_04411105.path1	CI01000018_04397198_04411105_novel02,CI01000018_04397198_04411105_novel01,CI01000018_04397198_04411105.path1,CI01000018_04397198_04411105_novel04,CI01000018_04397198_04411105_novel03
CI01000018	CI01000018_04397198_04411105	-	A3	4410772-4410728	CI01000018_04397198_04411105.path1	CI01000018_04397198_04411105_novel02,CI01000018_04397198_04411105_novel03,CI01000018_04397198_04411105_novel01,CI01000018_04397198_04411105.path1
CI01000018	CI01000018_04677346_04694247	+	A3	4688988-4689036	CI01000018_04677346_04694247.path1	CI01000018_04677346_04694247_novel01,CI01000018_04677346_04694247.path1
CI01000018	CI01000018_05803227_05816159	-	A3	5808580-5808577	CI01000018_05803227_05816159_novel01	CI01000018_05803227_05816159_novel01,CI01000018_05803227_05816159.path1
CI01000018	CI01000018_05870993_05880212	-	A3	5877425-5877398	CI01000018_05870993_05880212_novel01,CI01000018_05870993_05880212_novel03,CI01000018_05870993_05880212_novel04,CI01000018_05870993_05880212_novel05,CI01000018_05870993_05880212.path1	CI01000018_05870993_05880212.path1,CI01000018_05870993_05880212_novel05,CI01000018_05870993_05880212_novel01,CI01000018_05870993_05880212_novel04,CI01000018_05870993_05880212_novel03,CI01000018_05870993_05880212_novel02
CI01000018	CI01000018_06066391_06085051	-	A3	6067299-6067251	CI01000018_06066391_06085051.path1	CI01000018_06066391_06085051_novel03,CI01000018_06066391_06085051_novel04,CI01000018_06066391_06085051_novel05,CI01000018_06066391_06085051.path1,CI01000018_06066391_06085051_novel01,CI01000018_06066391_06085051_novel02,CI01000018_06066391_06085051_novel06
CI01000018	CI01000018_06066391_06085051	-	A3	6077706-6077568	CI01000018_06066391_06085051_novel01,CI01000018_06066391_06085051_novel02	CI01000018_06066391_06085051.path1,CI01000018_06066391_06085051_novel01,CI01000018_06066391_06085051_novel02
CI01000018	CI01000018_06066391_06085051	-	A3	6083454-6083325	CI01000018_06066391_06085051_novel01,CI01000018_06066391_06085051_novel02	CI01000018_06066391_06085051.path1,CI01000018_06066391_06085051_novel01,CI01000018_06066391_06085051_novel02
CI01000018	CI01000018_06370452_06384112	-	A3	6376930-6376927	CI01000018_06370452_06384112_novel07	CI01000018_06370452_06384112_novel03,CI01000018_06370452_06384112_novel07,CI01000018_06370452_06384112.path1
CI01000018	CI01000018_06370452_06384112	-	A3	6377501-6376930	CI01000018_06370452_06384112_novel01	CI01000018_06370452_06384112_novel02,CI01000018_06370452_06384112_novel01
CI01000018	CI01000018_06464987_06470722	+	A3	6470510-6470513	CI01000018_06464987_06470722_novel01	CI01000018_06464987_06470722_novel03,CI01000018_06464987_06470722_novel02,CI01000018_06464987_06470722_novel01
CI01000018	CI01000018_06464987_06470722	+	A3	6470510-6470669	CI01000018_06464987_06470722.path1	CI01000018_06464987_06470722_novel03,CI01000018_06464987_06470722_novel02,CI01000018_06464987_06470722.path1
CI01000018	CI01000018_06464987_06470722	+	A3	6470513-6470669	CI01000018_06464987_06470722.path1	CI01000018_06464987_06470722_novel01,CI01000018_06464987_06470722.path1
CI01000018	CI01000018_06493607_06502730	-	A3	6497297-6497209	CI01000018_06493607_06502730_novel04	CI01000018_06493607_06502730_novel04,CI01000018_06493607_06502730.path1
CI01000018	CI01000018_06493607_06502730	-	A3	6497489-6497430	CI01000018_06493607_06502730_novel04	CI01000018_06493607_06502730_novel04,CI01000018_06493607_06502730.path1
CI01000018	CI01000018_06730933_06741559	-	A3	6734170-6734130	CI01000018_06730933_06741559_novel01	CI01000018_06730933_06741559.path1,CI01000018_06730933_06741559_novel01
CI01000018	CI01000018_06789511_06854837	-	A3	6801809-6801806	CI01000018_06789511_06854837_novel01	CI01000018_06789511_06854837.path1,CI01000018_06789511_06854837_novel01
CI01000018	CI01000018_06789511_06854837	-	A3	6821632-6821629	CI01000018_06789511_06854837_novel01	CI01000018_06789511_06854837.path1,CI01000018_06789511_06854837_novel01
CI01000018	CI01000018_06968918_07004161	+	A3	6988872-6988938	CI01000018_06968918_07004161_novel01,CI01000018_06968918_07004161_novel03,CI01000018_06968918_07004161_novel02	CI01000018_06968918_07004161_novel03,CI01000018_06968918_07004161.path1,CI01000018_06968918_07004161_novel01,CI01000018_06968918_07004161_novel02
CI01000018	CI01000018_06968918_07004161	+	A3	7001908-7001944	CI01000018_06968918_07004161.path1	CI01000018_06968918_07004161_novel01,CI01000018_06968918_07004161_novel02,CI01000018_06968918_07004161_novel06,CI01000018_06968918_07004161_novel05,CI01000018_06968918_07004161.path1,CI01000018_06968918_07004161_novel04,CI01000018_06968918_07004161_novel03,CI01000018_06968918_07004161_novel07
CI01000019	CI01000019_00499374_00595101	-	A3	510683-510635	CI01000019_00499374_00595101.path1	CI01000019_00499374_00595101_novel01,CI01000019_00499374_00595101.path1
CI01000019	CI01000019_00642751_00656054	+	A3	642736-642776	CI01000019_00642751_00656054_novel05	CI01000019_00642751_00656054_novel06,CI01000019_00642751_00656054_novel02,CI01000019_00642751_00656054_novel01,CI01000019_00642751_00656054_novel05
CI01000019	CI01000019_01253674_01268268	-	A3	1263987-1263951	CI01000019_01253674_01268268_novel03,CI01000019_01253674_01268268_novel02	CI01000019_01253674_01268268_novel03,CI01000019_01253674_01268268_novel02,CI01000019_01253674_01268268.path1
CI01000019	CI01000019_01281704_01306187	+	A3	1290469-1290472	CI01000019_01281704_01306187_novel03	CI01000019_01281704_01306187.path1,CI01000019_01281704_01306187_novel01,CI01000019_01281704_01306187_novel03
CI01000019	CI01000019_01320371_01322904	+	A3	1321223-1321393	CI01000019_01320371_01322904.path1	CI01000019_01320371_01322904.path1,CI01000019_01320371_01322904_novel02
CI01000019	CI01000019_01367542_01396290	-	A3	1371407-1371355	CI01000019_01367542_01396290_novel02	CI01000019_01367542_01396290_novel01,CI01000019_01367542_01396290.path1,CI01000019_01367542_01396290_novel02
CI01000019	CI01000019_01367542_01396290	-	A3	1378997-1378930	CI01000019_01367542_01396290.path1	CI01000019_01367542_01396290_novel01,CI01000019_01367542_01396290.path1,CI01000019_01367542_01396290_novel02
CI01000019	CI01000019_01551505_01559104	+	A3	1554024-1554036	CI01000019_01551505_01559104_novel04,CI01000019_01551505_01559104_novel03,CI01000019_01551505_01559104_novel01,CI01000019_01551505_01559104.path1	CI01000019_01551505_01559104_novel03,CI01000019_01551505_01559104_novel02,CI01000019_01551505_01559104_novel01,CI01000019_01551505_01559104.path1,CI01000019_01551505_01559104_novel04
CI01000019	CI01000019_01580774_01598483	-	A3	1588712-1588679	CI01000019_01580774_01598483_novel01,CI01000019_01580774_01598483_novel04,CI01000019_01580774_01598483.path1	CI01000019_01580774_01598483_novel01,CI01000019_01580774_01598483_novel02,CI01000019_01580774_01598483_novel05,CI01000019_01580774_01598483.path1,CI01000019_01580774_01598483_novel04
CI01000019	CI01000019_01580774_01598483	-	A3	1591191-1591188	CI01000019_01580774_01598483.path1	CI01000019_01580774_01598483_novel02,CI01000019_01580774_01598483_novel01,CI01000019_01580774_01598483.path1,CI01000019_01580774_01598483_novel04
CI01000019	CI01000019_01740386_01743210	+	A3	1740358-1740370	CI01000019_01740386_01743210_novel01	CI01000019_01740386_01743210_novel01,CI01000019_01740386_01743210_novel02
CI01000019	CI01000019_03426200_03434680	+	A3	3426800-3426822	CI01000019_03426200_03434680_novel03,CI01000019_03426200_03434680_novel02,CI01000019_03426200_03434680_novel01	CI01000019_03426200_03434680_novel02,CI01000019_03426200_03434680_novel01,CI01000019_03426200_03434680_novel03,CI01000019_03426200_03434680.path1
CI01000019	CI01000019_03742708_03772620	+	A3	3771267-3771270	CI01000019_03742708_03772620_novel19	CI01000019_03742708_03772620_novel21,CI01000019_03742708_03772620_novel19,CI01000019_03742708_03772620.path1
CI01000019	CI01000019_05229403_05293549	-	A3	5241001-5240971	CI01000019_05229403_05293549_novel02,CI01000019_05229403_05293549_novel01	CI01000019_05229403_05293549_novel01,CI01000019_05229403_05293549_novel02,CI01000019_05229403_05293549.path1
CI01000019	CI01000019_05420546_05435274	+	A3	5422975-5422990	CI01000019_05420546_05435274.path1	CI01000019_05420546_05435274.path1,CI01000019_05420546_05435274_novel01,CI01000019_05420546_05435274_novel02,CI01000019_05420546_05435274_novel03
CI01000019	CI01000019_05420546_05435274	+	A3	5431227-5431242	CI01000019_05420546_05435274_novel04,CI01000019_05420546_05435274.path1,CI01000019_05420546_05435274_novel01,CI01000019_05420546_05435274_novel02	CI01000019_05420546_05435274.path1,CI01000019_05420546_05435274_novel01,CI01000019_05420546_05435274_novel02,CI01000019_05420546_05435274_novel03,CI01000019_05420546_05435274_novel04
CI01000019	CI01000019_05511150_05527303	+	A3	5514414-5514537	CI01000019_05511150_05527303.path1	CI01000019_05511150_05527303_novel01,CI01000019_05511150_05527303_novel02,CI01000019_05511150_05527303.path1
CI01000019	CI01000019_05511150_05527303	+	A3	5522368-5522394	CI01000019_05511150_05527303_novel04	CI01000019_05511150_05527303_novel04,CI01000019_05511150_05527303_novel03
CI01000019	CI01000019_05511150_05527303	+	A3	5523635-5523686	CI01000019_05511150_05527303_novel04,CI01000019_05511150_05527303_novel03	CI01000019_05511150_05527303_novel04,CI01000019_05511150_05527303.path1,CI01000019_05511150_05527303_novel03
CI01000019	CI01000019_05532340_05546872	-	A3	5533223-5533151	CI01000019_05532340_05546872.path1	CI01000019_05532340_05546872_novel01,CI01000019_05532340_05546872_novel04,CI01000019_05532340_05546872_novel03,CI01000019_05532340_05546872.path1
CI01000019	CI01000019_05561303_05565369	-	A3	5562625-5562613	CI01000019_05561303_05565369_novel02,CI01000019_05561303_05565369.path1	CI01000019_05561303_05565369_novel01,CI01000019_05561303_05565369.path1,CI01000019_05561303_05565369_novel02
CI01000020	CI01000020_00540382_00550204	-	A3	550275-550248	CI01000020_00540382_00550204_novel02,CI01000020_00540382_00550204_novel03	CI01000020_00540382_00550204_novel03,CI01000020_00540382_00550204_novel02,CI01000020_00540382_00550204_novel04
CI01000020	CI01000020_00668211_00680679	-	A3	680081-680048	CI01000020_00668211_00680679_novel02,CI01000020_00668211_00680679_novel01	CI01000020_00668211_00680679_novel02,CI01000020_00668211_00680679.path1,CI01000020_00668211_00680679_novel01
CI01000020	CI01000020_00701439_00712656	+	A3	712263-712296	CI01000020_00701439_00712656.path1	CI01000020_00701439_00712656.path1,CI01000020_00701439_00712656_novel03
CI01000020	CI01000020_00892454_00900973	+	A3	899689-899701	CI01000020_00892454_00900973.path1	CI01000020_00892454_00900973_novel01,CI01000020_00892454_00900973.path1
CI01000020	CI01000020_01463785_01480876	-	A3	1465948-1465912	CI01000020_01463785_01480876.path1	CI01000020_01463785_01480876_novel04,CI01000020_01463785_01480876_novel02,CI01000020_01463785_01480876.path1,CI01000020_01463785_01480876_novel01,CI01000020_01463785_01480876_novel03
CI01000020	CI01000020_01463785_01480876	-	A3	1480365-1480262	CI01000020_01463785_01480876_novel01,CI01000020_01463785_01480876_novel02	CI01000020_01463785_01480876.path1,CI01000020_01463785_01480876_novel01,CI01000020_01463785_01480876_novel02
CI01000020	CI01000020_01733587_01741541	-	A3	1733914-1733643	CI01000020_01733587_01741541.path1	CI01000020_01733587_01741541.path1,CI01000020_01733587_01741541_novel05,CI01000020_01733587_01741541_novel01,CI01000020_01733587_01741541_novel03,CI01000020_01733587_01741541_novel04
CI01000020	CI01000020_01947333_02011244	+	A3	1998381-1998384	CI01000020_01947333_02011244_novel01	CI01000020_01947333_02011244_novel01,CI01000020_01947333_02011244.path1
CI01000020	CI01000020_02113206_02120765	+	A3	2119849-2120355	CI01000020_02113206_02120765_novel06,CI01000020_02113206_02120765_novel04,CI01000020_02113206_02120765.path1,CI01000020_02113206_02120765_novel02,CI01000020_02113206_02120765_novel05	CI01000020_02113206_02120765_novel03,CI01000020_02113206_02120765_novel02,CI01000020_02113206_02120765_novel06,CI01000020_02113206_02120765_novel04,CI01000020_02113206_02120765.path1,CI01000020_02113206_02120765_novel05
CI01000020	CI01000020_03335308_03338805	-	A3	3337393-3337359	CI01000020_03335308_03338805_novel01	CI01000020_03335308_03338805_novel01,CI01000020_03335308_03338805.path1
CI01000020	CI01000020_03379393_03391963	+	A3	3381890-3381925	CI01000020_03379393_03391963_novel04	CI01000020_03379393_03391963_novel04,CI01000020_03379393_03391963_novel03
CI01000020	CI01000020_03524870_03559211	-	A3	3527087-3526652	CI01000020_03524870_03559211_novel05	CI01000020_03524870_03559211_novel05,CI01000020_03524870_03559211_novel03
CI01000020	CI01000020_03524870_03559211	-	A3	3555570-3555567	CI01000020_03524870_03559211_novel02,CI01000020_03524870_03559211_novel04	CI01000020_03524870_03559211_novel01,CI01000020_03524870_03559211_novel03,CI01000020_03524870_03559211.path1,CI01000020_03524870_03559211_novel02,CI01000020_03524870_03559211_novel04
CI01000020	CI01000020_03761716_03806609	+	A3	3762816-3762822	CI01000020_03761716_03806609.path1	CI01000020_03761716_03806609_novel01,CI01000020_03761716_03806609.path1
CI01000020	CI01000020_04186824_04192668	+	A3	4190049-4190172	CI01000020_04186824_04192668.path1	CI01000020_04186824_04192668_novel01,CI01000020_04186824_04192668_novel02,CI01000020_04186824_04192668.path1
CI01000020	CI01000020_04355618_04370211	-	A3	4367226-4367189	CI01000020_04355618_04370211_novel02	CI01000020_04355618_04370211.path1,CI01000020_04355618_04370211_novel02,CI01000020_04355618_04370211_novel01
CI01000020	CI01000020_04713721_04722425	+	A3	4720657-4720696	CI01000020_04713721_04722425_novel01	CI01000020_04713721_04722425.path1,CI01000020_04713721_04722425_novel01
CI01000020	CI01000020_04807118_04808453	+	A3	4808152-4808154	CI01000020_04807118_04808453.path1	CI01000020_04807118_04808453.path1,CI01000020_04807118_04808453_novel02,CI01000020_04807118_04808453_novel01
CI01000020	CI01000020_04807118_04808453	+	A3	4808333-4808376	CI01000020_04807118_04808453.path1	CI01000020_04807118_04808453.path1,CI01000020_04807118_04808453_novel02,CI01000020_04807118_04808453_novel01
CI01000020	CI01000020_05320359_05335741	-	A3	5321082-5320415	CI01000020_05320359_05335741.path1	CI01000020_05320359_05335741_novel02,CI01000020_05320359_05335741_novel03,CI01000020_05320359_05335741.path1,CI01000020_05320359_05335741_novel01
CI01000020	CI01000020_05540892_05557832	-	A3	5542611-5542489	CI01000020_05540892_05557832.path1	CI01000020_05540892_05557832_novel02,CI01000020_05540892_05557832.path1,CI01000020_05540892_05557832_novel05,CI01000020_05540892_05557832_novel06,CI01000020_05540892_05557832_novel03,CI01000020_05540892_05557832_novel07,CI01000020_05540892_05557832_novel08
CI01000020	CI01000020_05540892_05557832	-	A3	5544100-5544022	CI01000020_05540892_05557832.path1	CI01000020_05540892_05557832_novel02,CI01000020_05540892_05557832.path1,CI01000020_05540892_05557832_novel05,CI01000020_05540892_05557832_novel06,CI01000020_05540892_05557832_novel03,CI01000020_05540892_05557832_novel07,CI01000020_05540892_05557832_novel08
CI01000020	CI01000020_05540892_05557832	-	A3	5555538-5555457	CI01000020_05540892_05557832.path1	CI01000020_05540892_05557832_novel02,CI01000020_05540892_05557832_novel01,CI01000020_05540892_05557832_novel03,CI01000020_05540892_05557832.path1
CI01000020	CI01000020_05792886_05813941	-	A3	5798598-5798538	CI01000020_05792886_05813941_novel01	CI01000020_05792886_05813941.path1,CI01000020_05792886_05813941_novel01
CI01000020	CI01000020_06198274_06253855	-	A3	6232647-6232641	CI01000020_06198274_06253855.path1	CI01000020_06198274_06253855.path1,CI01000020_06198274_06253855_novel01
CI01000020	CI01000020_06198274_06253855	-	A3	6234483-6234429	CI01000020_06198274_06253855_novel01	CI01000020_06198274_06253855.path1,CI01000020_06198274_06253855_novel01
CI01000020	CI01000020_06658746_06669924	-	A3	6655637-6655588	CI01000020_06658746_06669924_novel02	CI01000020_06658746_06669924_novel03,CI01000020_06658746_06669924_novel02
CI01000020	CI01000020_06699639_06736895	-	A3	6704136-6704118	CI01000020_06699639_06736895.path1	CI01000020_06699639_06736895.path1,CI01000020_06699639_06736895_novel10,CI01000020_06699639_06736895_novel01,CI01000020_06699639_06736895_novel06,CI01000020_06699639_06736895_novel11,CI01000020_06699639_06736895_novel14,CI01000020_06699639_06736895_novel13,CI01000020_06699639_06736895_novel15,CI01000020_06699639_06736895_novel05,CI01000020_06699639_06736895_novel12
CI01000020	CI01000020_06699639_06736895	-	A3	6706082-6706071	CI01000020_06699639_06736895_novel13	CI01000020_06699639_06736895.path1,CI01000020_06699639_06736895_novel10,CI01000020_06699639_06736895_novel01,CI01000020_06699639_06736895_novel06,CI01000020_06699639_06736895_novel11,CI01000020_06699639_06736895_novel13,CI01000020_06699639_06736895_novel05,CI01000020_06699639_06736895_novel12
CI01000020	CI01000020_06699639_06736895	-	A3	6725834-6725767	CI01000020_06699639_06736895.path1	CI01000020_06699639_06736895_novel08,CI01000020_06699639_06736895.path1,CI01000020_06699639_06736895_novel01,CI01000020_06699639_06736895_novel06,CI01000020_06699639_06736895_novel05,CI01000020_06699639_06736895_novel09,CI01000020_06699639_06736895_novel07
CI01000020	CI01000020_06784747_06793255	+	A3	6785244-6785250	CI01000020_06784747_06793255.path1	CI01000020_06784747_06793255_novel01,CI01000020_06784747_06793255_novel02,CI01000020_06784747_06793255.path1
CI01000020	CI01000020_06860988_06887829	+	A3	6863897-6863923	CI01000020_06860988_06887829_novel01	CI01000020_06860988_06887829_novel01,CI01000020_06860988_06887829.path1
CI01000020	CI01000020_06914232_06923638	-	A3	6921068-6921066	CI01000020_06914232_06923638.path1	CI01000020_06914232_06923638.path1,CI01000020_06914232_06923638_novel01
CI01000020	CI01000020_06914232_06923638	-	A3	6921367-6921279	CI01000020_06914232_06923638.path1	CI01000020_06914232_06923638.path1,CI01000020_06914232_06923638_novel01
CI01000020	CI01000020_06927376_06933108	+	A3	6932816-6932966	CI01000020_06927376_06933108.path1	CI01000020_06927376_06933108_novel01,CI01000020_06927376_06933108.path1
CI01000020	CI01000020_06948240_06973912	-	A3	6965605-6965557	CI01000020_06948240_06973912.path1	CI01000020_06948240_06973912_novel01,CI01000020_06948240_06973912.path1,CI01000020_06948240_06973912_novel02
CI01000020	CI01000020_06948240_06973912	-	A3	6971810-6971789	CI01000020_06948240_06973912.path1	CI01000020_06948240_06973912_novel01,CI01000020_06948240_06973912.path1,CI01000020_06948240_06973912_novel02
CI01000020	CI01000020_06948240_06973912	-	A3	6972057-6972030	CI01000020_06948240_06973912_novel01,CI01000020_06948240_06973912_novel02	CI01000020_06948240_06973912_novel01,CI01000020_06948240_06973912.path1,CI01000020_06948240_06973912_novel02
CI01000020	CI01000020_06948240_06973912	-	A3	6972203-6972194	CI01000020_06948240_06973912.path1	CI01000020_06948240_06973912_novel01,CI01000020_06948240_06973912.path1,CI01000020_06948240_06973912_novel02
CI01000020	CI01000020_07029337_07034375	+	A3	7029337-7029339	CI01000020_07029337_07034375_novel02	CI01000020_07029337_07034375_novel02,CI01000020_07029337_07034375_novel03
CI01000020	CI01000020_07097679_07107859	+	A3	7101421-7102183	CI01000020_07097679_07107859.path1	CI01000020_07097679_07107859.path1,CI01000020_07097679_07107859_novel02
CI01000020	CI01000020_07097679_07107859	+	A3	7107564-7107719	CI01000020_07097679_07107859.path1	CI01000020_07097679_07107859.path1,CI01000020_07097679_07107859_novel02
CI01000021	CI01000021_00319145_00327221	-	A3	322220-322205	CI01000021_00319145_00327221_novel01,CI01000021_00319145_00327221_novel02	CI01000021_00319145_00327221_novel01,CI01000021_00319145_00327221_novel02,CI01000021_00319145_00327221.path1
CI01000021	CI01000021_00359725_00409437	-	A3	408746-408704	CI01000021_00359725_00409437.path1	CI01000021_00359725_00409437.path1,CI01000021_00359725_00409437_novel02,CI01000021_00359725_00409437_novel01
CI01000021	CI01000021_00478677_00491078	-	A3	479236-479177	CI01000021_00478677_00491078_novel05,CI01000021_00478677_00491078_novel03	CI01000021_00478677_00491078.path1,CI01000021_00478677_00491078_novel03,CI01000021_00478677_00491078_novel05
CI01000021	CI01000021_00478677_00491078	-	A3	479700-479581	CI01000021_00478677_00491078_novel05,CI01000021_00478677_00491078_novel04,CI01000021_00478677_00491078_novel03,CI01000021_00478677_00491078_novel02	CI01000021_00478677_00491078.path1,CI01000021_00478677_00491078_novel03,CI01000021_00478677_00491078_novel02,CI01000021_00478677_00491078_novel04,CI01000021_00478677_00491078_novel05
CI01000021	CI01000021_00478677_00491078	-	A3	483976-483460	CI01000021_00478677_00491078.path1	CI01000021_00478677_00491078.path1,CI01000021_00478677_00491078_novel03,CI01000021_00478677_00491078_novel02,CI01000021_00478677_00491078_novel04,CI01000021_00478677_00491078_novel05
CI01000021	CI01000021_00498459_00513784	-	A3	518255-518251	CI01000021_00498459_00513784_novel02	CI01000021_00498459_00513784_novel02,CI01000021_00498459_00513784_novel01,CI01000021_00498459_00513784_novel03
CI01000021	CI01000021_00527402_00531873	-	A3	527669-527666	CI01000021_00527402_00531873.path1,CI01000021_00527402_00531873_novel02,CI01000021_00527402_00531873_novel03	CI01000021_00527402_00531873_novel03,CI01000021_00527402_00531873.path1,CI01000021_00527402_00531873_novel04,CI01000021_00527402_00531873_novel02
CI01000021	CI01000021_00527402_00531873	-	A3	529084-528784	CI01000021_00527402_00531873_novel04,CI01000021_00527402_00531873_novel02	CI01000021_00527402_00531873_novel04,CI01000021_00527402_00531873.path1,CI01000021_00527402_00531873_novel03,CI01000021_00527402_00531873_novel05,CI01000021_00527402_00531873_novel02
CI01000021	CI01000021_00680850_00686621	+	A3	686365-686533	CI01000021_00680850_00686621.path1	CI01000021_00680850_00686621_novel01,CI01000021_00680850_00686621.path1
CI01000021	CI01000021_00699356_00722821	+	A3	704450-704453	CI01000021_00699356_00722821_novel03,CI01000021_00699356_00722821_novel04	CI01000021_00699356_00722821_novel04,CI01000021_00699356_00722821.path1,CI01000021_00699356_00722821_novel03
CI01000021	CI01000021_01129847_01154032	+	A3	1150619-1150670	CI01000021_01129847_01154032_novel12,CI01000021_01129847_01154032_novel08,CI01000021_01129847_01154032_novel03,CI01000021_01129847_01154032_novel02,CI01000021_01129847_01154032_novel01,CI01000021_01129847_01154032_novel06	CI01000021_01129847_01154032_novel06,CI01000021_01129847_01154032_novel02,CI01000021_01129847_01154032_novel08,CI01000021_01129847_01154032_novel01,CI01000021_01129847_01154032_novel12,CI01000021_01129847_01154032.path1,CI01000021_01129847_01154032_novel03
CI01000021	CI01000021_01506852_01513139	+	A3	1511767-1511770	CI01000021_01506852_01513139_novel03,CI01000021_01506852_01513139_novel01	CI01000021_01506852_01513139_novel01,CI01000021_01506852_01513139_novel03,CI01000021_01506852_01513139.path1
CI01000021	CI01000021_01771612_01785627	+	A3	1781696-1781729	CI01000021_01771612_01785627_novel06,CI01000021_01771612_01785627_novel02	CI01000021_01771612_01785627_novel02,CI01000021_01771612_01785627_novel05,CI01000021_01771612_01785627_novel01,CI01000021_01771612_01785627_novel07,CI01000021_01771612_01785627_novel04,CI01000021_01771612_01785627_novel06,CI01000021_01771612_01785627.path1,CI01000021_01771612_01785627_novel03
CI01000021	CI01000021_01791577_01796792	-	A3	1792442-1792439	CI01000021_01791577_01796792_novel01	CI01000021_01791577_01796792.path1,CI01000021_01791577_01796792_novel01
CI01000021	CI01000021_02581650_02610697	+	A3	2602449-2604688	CI01000021_02581650_02610697.path1	CI01000021_02581650_02610697_novel04,CI01000021_02581650_02610697.path1
CI01000021	CI01000021_02581650_02610697	+	A3	2609079-2609354	CI01000021_02581650_02610697_novel16,CI01000021_02581650_02610697_novel08,CI01000021_02581650_02610697_novel05,CI01000021_02581650_02610697_novel04,CI01000021_02581650_02610697_novel01,CI01000021_02581650_02610697_novel02	CI01000021_02581650_02610697_novel02,CI01000021_02581650_02610697_novel15,CI01000021_02581650_02610697_novel16,CI01000021_02581650_02610697_novel01,CI01000021_02581650_02610697_novel04,CI01000021_02581650_02610697_novel05,CI01000021_02581650_02610697_novel08
CI01000021	CI01000021_03267771_03288743	-	A3	3277599-3277577	CI01000021_03267771_03288743_novel05,CI01000021_03267771_03288743_novel04,CI01000021_03267771_03288743_novel06,CI01000021_03267771_03288743_novel01,CI01000021_03267771_03288743_novel02,CI01000021_03267771_03288743.path1	CI01000021_03267771_03288743_novel03,CI01000021_03267771_03288743_novel05,CI01000021_03267771_03288743.path1,CI01000021_03267771_03288743_novel04,CI01000021_03267771_03288743_novel02,CI01000021_03267771_03288743_novel06,CI01000021_03267771_03288743_novel01
CI01000021	CI01000021_03267771_03288743	-	A3	3282950-3282929	CI01000021_03267771_03288743.path1	CI01000021_03267771_03288743_novel03,CI01000021_03267771_03288743.path1,CI01000021_03267771_03288743_novel04,CI01000021_03267771_03288743_novel02,CI01000021_03267771_03288743_novel01
CI01000021	CI01000021_03319954_03323293	-	A3	3321584-3321569	CI01000021_03319954_03323293.path1	CI01000021_03319954_03323293.path1,CI01000021_03319954_03323293_novel01
CI01000021	CI01000021_03428718_03432817	+	A3	3428962-3429207	CI01000021_03428718_03432817_novel05	CI01000021_03428718_03432817_novel05,CI01000021_03428718_03432817_novel04
CI01000021	CI01000021_03594629_03615777	+	A3	3597445-3597523	CI01000021_03594629_03615777_novel01,CI01000021_03594629_03615777_novel05	CI01000021_03594629_03615777_novel02,CI01000021_03594629_03615777_novel01,CI01000021_03594629_03615777_novel04,CI01000021_03594629_03615777.path1,CI01000021_03594629_03615777_novel05,CI01000021_03594629_03615777_novel03
CI01000021	CI01000021_03617827_03624592	+	A3	3623809-3624575	CI01000021_03617827_03624592.path1	CI01000021_03617827_03624592_novel03,CI01000021_03617827_03624592_novel02,CI01000021_03617827_03624592.path1,CI01000021_03617827_03624592_novel01
CI01000021	CI01000021_03640760_03747887	+	A3	3730654-3730657	CI01000021_03640760_03747887_novel02,CI01000021_03640760_03747887.path1	CI01000021_03640760_03747887_novel02,CI01000021_03640760_03747887_novel01,CI01000021_03640760_03747887.path1
CI01000021	CI01000021_03748559_03755297	-	A3	3751585-3751582	CI01000021_03748559_03755297_novel01	CI01000021_03748559_03755297_novel03,CI01000021_03748559_03755297.path1,CI01000021_03748559_03755297_novel01
CI01000021	CI01000021_03793387_03846383	+	A3	3839177-3839180	CI01000021_03793387_03846383_novel01	CI01000021_03793387_03846383_novel01,CI01000021_03793387_03846383.path1
CI01000021	CI01000021_03902018_03931315	-	A3	3930372-3930350	CI01000021_03902018_03931315_novel14,CI01000021_03902018_03931315_novel13	CI01000021_03902018_03931315_novel14,CI01000021_03902018_03931315.path1,CI01000021_03902018_03931315_novel13
CI01000021	CI01000021_04807791_04818427	-	A3	4808027-4807962	CI01000021_04807791_04818427.path1	CI01000021_04807791_04818427_novel01,CI01000021_04807791_04818427.path1
CI01000021	CI01000021_04822864_04825902	-	A3	4823383-4823320	CI01000021_04822864_04825902.path1	CI01000021_04822864_04825902.path1,CI01000021_04822864_04825902_novel01
CI01000021	CI01000021_05414459_05416813	-	A3	5416420-5416324	CI01000021_05414459_05416813_novel01	CI01000021_05414459_05416813_novel01,CI01000021_05414459_05416813.path1
CI01000021	CI01000021_05451019_05481032	+	A3	5452505-5452535	CI01000021_05451019_05481032_novel01,CI01000021_05451019_05481032_novel04	CI01000021_05451019_05481032_novel01,CI01000021_05451019_05481032.path1,CI01000021_05451019_05481032_novel04
CI01000021	CI01000021_05488457_05506440	-	A3	5506592-5506440	CI01000021_05488457_05506440_novel01,CI01000021_05488457_05506440_novel03	CI01000021_05488457_05506440_novel02,CI01000021_05488457_05506440_novel03,CI01000021_05488457_05506440_novel01
CI01000021	CI01000021_05519376_05522107	-	A3	5521602-5521563	CI01000021_05519376_05522107.path1	CI01000021_05519376_05522107_novel01,CI01000021_05519376_05522107.path1
CI01000021	CI01000021_06606442_06666970	-	A3	6661518-6661501	CI01000021_06606442_06666970_novel02	CI01000021_06606442_06666970_novel02,CI01000021_06606442_06666970_novel01
CI01000021	CI01000021_06773262_06780081	+	A3	6773224-6773303	CI01000021_06773262_06780081_novel04	CI01000021_06773262_06780081_novel02,CI01000021_06773262_06780081_novel01,CI01000021_06773262_06780081_novel04,CI01000021_06773262_06780081_novel06
CI01000022	CI01000022_00013891_00023604	-	A3	20408-19634	CI01000022_00013891_00023604_novel01,CI01000022_00013891_00023604_novel04	CI01000022_00013891_00023604_novel04,CI01000022_00013891_00023604_novel02,CI01000022_00013891_00023604_novel01
CI01000022	CI01000022_00013891_00023604	-	A3	20408-19904	CI01000022_00013891_00023604.path1	CI01000022_00013891_00023604_novel02,CI01000022_00013891_00023604.path1
CI01000022	CI01000022_00642577_00653051	-	A3	642772-642620	CI01000022_00642577_00653051.path1	CI01000022_00642577_00653051_novel02,CI01000022_00642577_00653051_novel01,CI01000022_00642577_00653051.path1
CI01000023	CI01000023_00127548_00134047	+	A3	128758-128842	CI01000023_00127548_00134047_novel01,CI01000023_00127548_00134047.path1,CI01000023_00127548_00134047_novel02	CI01000023_00127548_00134047_novel03,CI01000023_00127548_00134047_novel02,CI01000023_00127548_00134047_novel01,CI01000023_00127548_00134047.path1
CI01000023	CI01000023_00127548_00134047	+	A3	129715-129736	CI01000023_00127548_00134047_novel02	CI01000023_00127548_00134047_novel01,CI01000023_00127548_00134047_novel02,CI01000023_00127548_00134047.path1
CI01000023	CI01000023_00127548_00134047	+	A3	129956-129980	CI01000023_00127548_00134047_novel01,CI01000023_00127548_00134047_novel03,CI01000023_00127548_00134047_novel02	CI01000023_00127548_00134047_novel01,CI01000023_00127548_00134047_novel02,CI01000023_00127548_00134047.path1,CI01000023_00127548_00134047_novel03
CI01000023	CI01000023_00127548_00134047	+	A3	133678-133825	CI01000023_00127548_00134047_novel01,CI01000023_00127548_00134047_novel03,CI01000023_00127548_00134047_novel02,CI01000023_00127548_00134047_novel04	CI01000023_00127548_00134047.path1,CI01000023_00127548_00134047_novel01,CI01000023_00127548_00134047_novel04,CI01000023_00127548_00134047_novel03,CI01000023_00127548_00134047_novel02
CI01000023	CI01000023_00285850_00288676	+	A3	288395-290776	CI01000023_00285850_00288676_novel01,CI01000023_00285850_00288676_novel11,CI01000023_00285850_00288676_novel03,CI01000023_00285850_00288676_novel04,CI01000023_00285850_00288676_novel15,CI01000023_00285850_00288676_novel08	CI01000023_00285850_00288676_novel04,CI01000023_00285850_00288676_novel15,CI01000023_00285850_00288676_novel03,CI01000023_00285850_00288676_novel08,CI01000023_00285850_00288676_novel02,CI01000023_00285850_00288676_novel11,CI01000023_00285850_00288676_novel01
CI01000023	CI01000023_00339734_00342556	+	A3	340571-341276	CI01000023_00339734_00342556.path1	CI01000023_00339734_00342556.path1,CI01000023_00339734_00342556_novel02
CI01000023	CI01000023_00351690_00357099	+	A3	354120-354143	CI01000023_00351690_00357099.path1,CI01000023_00351690_00357099_novel01,CI01000023_00351690_00357099_novel03	CI01000023_00351690_00357099_novel01,CI01000023_00351690_00357099_novel04,CI01000023_00351690_00357099.path1,CI01000023_00351690_00357099_novel02,CI01000023_00351690_00357099_novel03
CI01000023	CI01000023_00351690_00357099	+	A3	356944-356968	CI01000023_00351690_00357099.path1	CI01000023_00351690_00357099_novel01,CI01000023_00351690_00357099_novel04,CI01000023_00351690_00357099.path1,CI01000023_00351690_00357099_novel02,CI01000023_00351690_00357099_novel05,CI01000023_00351690_00357099_novel03
CI01000024	CI01000024_00055821_00081384	+	A3	81253-81274	CI01000024_00055821_00081384.path1	CI01000024_00055821_00081384_novel04,CI01000024_00055821_00081384_novel03,CI01000024_00055821_00081384_novel09,CI01000024_00055821_00081384.path1,CI01000024_00055821_00081384_novel05,CI01000024_00055821_00081384_novel08,CI01000024_00055821_00081384_novel07,CI01000024_00055821_00081384_novel01,CI01000024_00055821_00081384_novel06
CI01000024	CI01000024_00143014_00152605	+	A3	149166-149195	CI01000024_00143014_00152605.path1	CI01000024_00143014_00152605.path1,CI01000024_00143014_00152605_novel01,CI01000024_00143014_00152605_novel02
CI01000024	CI01000024_00171018_00176868	-	A3	174117-174099	CI01000024_00171018_00176868.path1	CI01000024_00171018_00176868.path1,CI01000024_00171018_00176868_novel02
CI01000024	CI01000024_01289960_01316508	+	A3	1293725-1293729	CI01000024_01289960_01316508_novel02	CI01000024_01289960_01316508_novel01,CI01000024_01289960_01316508_novel02,CI01000024_01289960_01316508_novel03,CI01000024_01289960_01316508.path1,CI01000024_01289960_01316508_novel06
CI01000024	CI01000024_01289960_01316508	+	A3	1304002-1304005	CI01000024_01289960_01316508_novel01,CI01000024_01289960_01316508_novel02,CI01000024_01289960_01316508_novel06	CI01000024_01289960_01316508_novel01,CI01000024_01289960_01316508_novel02,CI01000024_01289960_01316508.path1,CI01000024_01289960_01316508_novel06
CI01000024	CI01000024_01390515_01394661	+	A3	1393561-1393715	CI01000024_01390515_01394661.path1	CI01000024_01390515_01394661.path1,CI01000024_01390515_01394661_novel02
CI01000024	CI01000024_01747187_01758168	-	A3	1753756-1753744	CI01000024_01747187_01758168_novel01	CI01000024_01747187_01758168.path1,CI01000024_01747187_01758168_novel01
CI01000024	CI01000024_01837143_01844791	-	A3	1837651-1837272	CI01000024_01837143_01844791_novel04,CI01000024_01837143_01844791_novel01,CI01000024_01837143_01844791.path1,CI01000024_01837143_01844791_novel02	CI01000024_01837143_01844791_novel01,CI01000024_01837143_01844791_novel02,CI01000024_01837143_01844791_novel03,CI01000024_01837143_01844791_novel04,CI01000024_01837143_01844791.path1
CI01000024	CI01000024_01882305_01892725	-	A3	1885554-1885470	CI01000024_01882305_01892725.path1	CI01000024_01882305_01892725_novel01,CI01000024_01882305_01892725.path1
CI01000024	CI01000024_01933404_01948495	+	A3	1947791-1947833	CI01000024_01933404_01948495.path1	CI01000024_01933404_01948495_novel03,CI01000024_01933404_01948495_novel02,CI01000024_01933404_01948495_novel04,CI01000024_01933404_01948495.path1
CI01000024	CI01000024_01955762_01966845	-	A3	1958922-1958874	CI01000024_01955762_01966845.path1	CI01000024_01955762_01966845_novel01,CI01000024_01955762_01966845.path1
CI01000024	CI01000024_02117942_02127876	+	A3	2125804-2125822	CI01000024_02117942_02127876.path1	CI01000024_02117942_02127876_novel01,CI01000024_02117942_02127876.path1
CI01000024	CI01000024_02277955_02306955	+	A3	2307262-2307264	CI01000024_02277955_02306955_novel04	CI01000024_02277955_02306955_novel04,CI01000024_02277955_02306955_novel03
CI01000024	CI01000024_02402657_02417463	-	A3	2416961-2416805	CI01000024_02402657_02417463_novel03,CI01000024_02402657_02417463_novel01,CI01000024_02402657_02417463.path1	CI01000024_02402657_02417463_novel03,CI01000024_02402657_02417463_novel01,CI01000024_02402657_02417463.path1,CI01000024_02402657_02417463_novel02
CI01000024	CI01000024_02597194_02605289	-	A3	2603416-2603355	CI01000024_02597194_02605289.path1	CI01000024_02597194_02605289.path1,CI01000024_02597194_02605289_novel01
CI01000024	CI01000024_02691295_02701036	+	A3	2696326-2696425	CI01000024_02691295_02701036_novel02	CI01000024_02691295_02701036_novel02,CI01000024_02691295_02701036.path1
CI01000024	CI01000024_02782021_02826320	+	A3	2819859-2819904	CI01000024_02782021_02826320.path1	CI01000024_02782021_02826320_novel07,CI01000024_02782021_02826320_novel06,CI01000024_02782021_02826320.path1
CI01000024	CI01000024_02829108_02838763	-	A3	2829531-2829200	CI01000024_02829108_02838763.path1	CI01000024_02829108_02838763_novel03,CI01000024_02829108_02838763_novel01,CI01000024_02829108_02838763_novel05,CI01000024_02829108_02838763_novel02,CI01000024_02829108_02838763.path1,CI01000024_02829108_02838763_novel06,CI01000024_02829108_02838763_novel04
CI01000024	CI01000024_02829108_02838763	-	A3	2835717-2835673	CI01000024_02829108_02838763_novel02	CI01000024_02829108_02838763_novel01,CI01000024_02829108_02838763_novel05,CI01000024_02829108_02838763.path1,CI01000024_02829108_02838763_novel02,CI01000024_02829108_02838763_novel04
CI01000024	CI01000024_02934515_02936669	+	A3	2937793-2937796	CI01000024_02934515_02936669_novel05	CI01000024_02934515_02936669_novel02,CI01000024_02934515_02936669_novel05
CI01000024	CI01000024_03073126_03117989	+	A3	3111960-3111989	CI01000024_03073126_03117989_novel08,CI01000024_03073126_03117989_novel09	CI01000024_03073126_03117989_novel09,CI01000024_03073126_03117989_novel10,CI01000024_03073126_03117989_novel08
CI01000024	CI01000024_03526772_03550303	-	A3	3535209-3535030	CI01000024_03526772_03550303.path1	CI01000024_03526772_03550303.path1,CI01000024_03526772_03550303_novel02
CI01000024	CI01000024_03526772_03550303	-	A3	3535215-3535030	CI01000024_03526772_03550303.path1	CI01000024_03526772_03550303.path1,CI01000024_03526772_03550303_novel03
CI01000024	CI01000024_03526772_03550303	-	A3	3535215-3535209	CI01000024_03526772_03550303_novel02	CI01000024_03526772_03550303_novel03,CI01000024_03526772_03550303_novel02
CI01000024	CI01000024_03526772_03550303	-	A3	3538780-3538713	CI01000024_03526772_03550303.path1	CI01000024_03526772_03550303_novel04,CI01000024_03526772_03550303.path1,CI01000024_03526772_03550303_novel03
CI01000024	CI01000024_03593801_03622283	-	A3	3617329-3617293	CI01000024_03593801_03622283_novel01	CI01000024_03593801_03622283_novel01,CI01000024_03593801_03622283.path1
CI01000024	CI01000024_03593801_03622283	-	A3	3622114-3622091	CI01000024_03593801_03622283_novel01	CI01000024_03593801_03622283_novel01,CI01000024_03593801_03622283.path1
CI01000024	CI01000024_03637633_03652620	+	A3	3652136-3652158	CI01000024_03637633_03652620.path1	CI01000024_03637633_03652620_novel01,CI01000024_03637633_03652620.path1
CI01000024	CI01000024_03792493_03872952	-	A3	3805433-3805379	CI01000024_03792493_03872952.path1	CI01000024_03792493_03872952.path1,CI01000024_03792493_03872952_novel02,CI01000024_03792493_03872952_novel01
CI01000024	CI01000024_04262881_04279056	-	A3	4269154-4269145	CI01000024_04262881_04279056.path1	CI01000024_04262881_04279056_novel03,CI01000024_04262881_04279056_novel04,CI01000024_04262881_04279056.path1,CI01000024_04262881_04279056_novel02,CI01000024_04262881_04279056_novel06,CI01000024_04262881_04279056_novel05,CI01000024_04262881_04279056_novel01
CI01000024	CI01000024_04280957_04294789	-	A3	4286377-4286341	CI01000024_04280957_04294789_novel01	CI01000024_04280957_04294789.path1,CI01000024_04280957_04294789_novel01
CI01000024	CI01000024_04375843_04386015	+	A3	4376869-4376875	CI01000024_04375843_04386015.path1	CI01000024_04375843_04386015_novel03,CI01000024_04375843_04386015_novel02,CI01000024_04375843_04386015_novel01,CI01000024_04375843_04386015.path1
CI01000024	CI01000024_04375843_04386015	+	A3	4384785-4384788	CI01000024_04375843_04386015_novel01,CI01000024_04375843_04386015_novel03,CI01000024_04375843_04386015_novel05,CI01000024_04375843_04386015_novel04	CI01000024_04375843_04386015_novel01,CI01000024_04375843_04386015_novel03,CI01000024_04375843_04386015_novel05,CI01000024_04375843_04386015_novel04,CI01000024_04375843_04386015.path1
CI01000024	CI01000024_04427444_04430551	+	A3	4430282-4430301	CI01000024_04427444_04430551_novel01	CI01000024_04427444_04430551.path1,CI01000024_04427444_04430551_novel01
CI01000024	CI01000024_04432800_04445021	+	A3	4434414-4434417	CI01000024_04432800_04445021_novel05	CI01000024_04432800_04445021_novel06,CI01000024_04432800_04445021_novel03,CI01000024_04432800_04445021.path1,CI01000024_04432800_04445021_novel01,CI01000024_04432800_04445021_novel05,CI01000024_04432800_04445021_novel02,CI01000024_04432800_04445021_novel04
CI01000024	CI01000024_04432800_04445021	+	A3	4435442-4435445	CI01000024_04432800_04445021_novel04,CI01000024_04432800_04445021_novel06,CI01000024_04432800_04445021_novel01,CI01000024_04432800_04445021_novel03	CI01000024_04432800_04445021_novel06,CI01000024_04432800_04445021_novel03,CI01000024_04432800_04445021.path1,CI01000024_04432800_04445021_novel05,CI01000024_04432800_04445021_novel01,CI01000024_04432800_04445021_novel04
CI01000024	CI01000024_04753116_04771060	+	A3	4767228-4767333	CI01000024_04753116_04771060.path1	CI01000024_04753116_04771060_novel08,CI01000024_04753116_04771060_novel03,CI01000024_04753116_04771060.path1,CI01000024_04753116_04771060_novel07,CI01000024_04753116_04771060_novel06,CI01000024_04753116_04771060_novel02
CI01000024	CI01000024_05023856_05045877	-	A3	5039959-5039940	CI01000024_05023856_05045877_novel03,CI01000024_05023856_05045877_novel02,CI01000024_05023856_05045877_novel01	CI01000024_05023856_05045877.path1,CI01000024_05023856_05045877_novel02,CI01000024_05023856_05045877_novel01,CI01000024_05023856_05045877_novel03
CI01000024	CI01000024_05317964_05322464	-	A3	5322247-5322136	CI01000024_05317964_05322464_novel01	CI01000024_05317964_05322464.path1,CI01000024_05317964_05322464_novel01
CI01000024	CI01000024_05408638_05418941	+	A3	5410513-5410567	CI01000024_05408638_05418941.path1	CI01000024_05408638_05418941.path1,CI01000024_05408638_05418941_novel02,CI01000024_05408638_05418941_novel01
CI01000024	CI01000024_05408638_05418941	+	A3	5418367-5418430	CI01000024_05408638_05418941.path1	CI01000024_05408638_05418941.path1,CI01000024_05408638_05418941_novel01
CI01000024	CI01000024_05459858_05465892	+	A3	5460698-5460718	CI01000024_05459858_05465892.path1	CI01000024_05459858_05465892.path1,CI01000024_05459858_05465892_novel03
CI01000024	CI01000024_05459858_05465892	+	A3	5460895-5460917	CI01000024_05459858_05465892.path1	CI01000024_05459858_05465892.path1,CI01000024_05459858_05465892_novel03
CI01000024	CI01000024_05486129_05532506	+	A3	5499545-5499608	CI01000024_05486129_05532506.path1	CI01000024_05486129_05532506.path1,CI01000024_05486129_05532506_novel03
CI01000024	CI01000024_05871241_05877617	+	A3	5871758-5871933	CI01000024_05871241_05877617.path1	CI01000024_05871241_05877617_novel01,CI01000024_05871241_05877617.path1
CI01000024	CI01000024_06883853_06888064	+	A3	6885254-6885279	CI01000024_06883853_06888064_novel01	CI01000024_06883853_06888064_novel01,CI01000024_06883853_06888064.path1
CI01000024	CI01000024_06889558_06901776	-	A3	6901798-6901786	CI01000024_06889558_06901776_novel02,CI01000024_06889558_06901776_novel04	CI01000024_06889558_06901776_novel04,CI01000024_06889558_06901776_novel03,CI01000024_06889558_06901776_novel02,CI01000024_06889558_06901776_novel01,CI01000024_06889558_06901776_novel05
CI01000024	CI01000024_07239312_07251354	-	A3	7249555-7249528	CI01000024_07239312_07251354_novel02,CI01000024_07239312_07251354_novel04	CI01000024_07239312_07251354.path1,CI01000024_07239312_07251354_novel02,CI01000024_07239312_07251354_novel04
CI01000024	CI01000024_07239312_07251354	-	A3	7249579-7249528	CI01000024_07239312_07251354_novel02,CI01000024_07239312_07251354_novel04	CI01000024_07239312_07251354_novel03,CI01000024_07239312_07251354_novel02,CI01000024_07239312_07251354_novel04
CI01000024	CI01000024_07239312_07251354	-	A3	7249579-7249555	CI01000024_07239312_07251354.path1	CI01000024_07239312_07251354.path1,CI01000024_07239312_07251354_novel03
CI01000024	CI01000024_07239312_07251354	-	A3	7251722-7251355	CI01000024_07239312_07251354_novel02,CI01000024_07239312_07251354_novel03,CI01000024_07239312_07251354_novel04	CI01000024_07239312_07251354_novel01,CI01000024_07239312_07251354_novel03,CI01000024_07239312_07251354_novel02,CI01000024_07239312_07251354_novel04
CI01000024	CI01000024_07293038_07298458	-	A3	7295522-7295490	CI01000024_07293038_07298458.path1	CI01000024_07293038_07298458_novel01,CI01000024_07293038_07298458.path1,CI01000024_07293038_07298458_novel03
CI01000024	CI01000024_07293038_07298458	-	A3	7295742-7295690	CI01000024_07293038_07298458.path1	CI01000024_07293038_07298458_novel01,CI01000024_07293038_07298458.path1,CI01000024_07293038_07298458_novel03
CI01000026	CI01000026_00302592_00318222	+	A3	311199-311219	CI01000026_00302592_00318222.path1	CI01000026_00302592_00318222.path1,CI01000026_00302592_00318222_novel01
CI01000026	CI01000026_00302592_00318222	+	A3	316273-316594	CI01000026_00302592_00318222.path1	CI01000026_00302592_00318222_novel02,CI01000026_00302592_00318222.path1,CI01000026_00302592_00318222_novel01
CI01000026	CI01000026_00350346_00420916	+	A3	421243-421285	CI01000026_00350346_00420916_novel11	CI01000026_00350346_00420916_novel05,CI01000026_00350346_00420916_novel01,CI01000026_00350346_00420916_novel08,CI01000026_00350346_00420916_novel06,CI01000026_00350346_00420916_novel09,CI01000026_00350346_00420916_novel11,CI01000026_00350346_00420916_novel07,CI01000026_00350346_00420916_novel10
CI01000026	CI01000026_00520475_00524779	+	A3	521431-521520	CI01000026_00520475_00524779.path1	CI01000026_00520475_00524779_novel01,CI01000026_00520475_00524779.path1,CI01000026_00520475_00524779_novel02
CI01000026	CI01000026_00536912_00540674	+	A3	537739-537791	CI01000026_00536912_00540674.path1	CI01000026_00536912_00540674_novel01,CI01000026_00536912_00540674.path1,CI01000026_00536912_00540674_novel02
CI01000026	CI01000026_00704809_00709524	-	A3	704952-704893	CI01000026_00704809_00709524_novel01	CI01000026_00704809_00709524.path1,CI01000026_00704809_00709524_novel01
CI01000026	CI01000026_00712126_00713370	+	A3	712525-712822	CI01000026_00712126_00713370.path1	CI01000026_00712126_00713370_novel02,CI01000026_00712126_00713370.path1
CI01000026	CI01000026_00736709_00743165	+	A3	739748-739769	CI01000026_00736709_00743165.path1	CI01000026_00736709_00743165_novel02,CI01000026_00736709_00743165_novel03,CI01000026_00736709_00743165.path1,CI01000026_00736709_00743165_novel05,CI01000026_00736709_00743165_novel06
CI01000026	CI01000026_00917354_00920865	+	A3	919177-919195	CI01000026_00917354_00920865.path1	CI01000026_00917354_00920865_novel01,CI01000026_00917354_00920865.path1,CI01000026_00917354_00920865_novel02,CI01000026_00917354_00920865_novel03
CI01000026	CI01000026_01003422_01010038	+	A3	1007505-1007532	CI01000026_01003422_01010038_novel01,CI01000026_01003422_01010038_novel03,CI01000026_01003422_01010038_novel02	CI01000026_01003422_01010038.path1,CI01000026_01003422_01010038_novel03,CI01000026_01003422_01010038_novel01,CI01000026_01003422_01010038_novel02
CI01000026	CI01000026_01162696_01203694	+	A3	1196380-1196395	CI01000026_01162696_01203694.path1	CI01000026_01162696_01203694_novel01,CI01000026_01162696_01203694.path1
CI01000026	CI01000026_01272100_01280856	+	A3	1275128-1275164	CI01000026_01272100_01280856.path1	CI01000026_01272100_01280856.path1,CI01000026_01272100_01280856_novel01
CI01000026	CI01000026_01300881_01338917	+	A3	1314508-1314511	CI01000026_01300881_01338917_novel01,CI01000026_01300881_01338917_novel02	CI01000026_01300881_01338917_novel02,CI01000026_01300881_01338917_novel01,CI01000026_01300881_01338917_novel05,CI01000026_01300881_01338917_novel03
CI01000026	CI01000026_01341481_01348949	-	A3	1342478-1342239	CI01000026_01341481_01348949.path1	CI01000026_01341481_01348949_novel01,CI01000026_01341481_01348949.path1
CI01000026	CI01000026_01855346_01933699	-	A3	1855889-1855459	CI01000026_01855346_01933699.path1	CI01000026_01855346_01933699_novel07,CI01000026_01855346_01933699_novel08,CI01000026_01855346_01933699.path1,CI01000026_01855346_01933699_novel06,CI01000026_01855346_01933699_novel02
CI01000026	CI01000026_01855346_01933699	-	A3	1918351-1918342	CI01000026_01855346_01933699.path1	CI01000026_01855346_01933699_novel03,CI01000026_01855346_01933699_novel02,CI01000026_01855346_01933699.path1
CI01000026	CI01000026_02080994_02090637	+	A3	2087523-2087548	CI01000026_02080994_02090637_novel02	CI01000026_02080994_02090637_novel03,CI01000026_02080994_02090637_novel02
CI01000026	CI01000026_02080994_02090637	+	A3	2087523-2087859	CI01000026_02080994_02090637_novel05,CI01000026_02080994_02090637.path1,CI01000026_02080994_02090637_novel01	CI01000026_02080994_02090637.path1,CI01000026_02080994_02090637_novel03,CI01000026_02080994_02090637_novel01,CI01000026_02080994_02090637_novel05
CI01000026	CI01000026_02080994_02090637	+	A3	2087548-2087859	CI01000026_02080994_02090637_novel05,CI01000026_02080994_02090637.path1,CI01000026_02080994_02090637_novel01	CI01000026_02080994_02090637.path1,CI01000026_02080994_02090637_novel01,CI01000026_02080994_02090637_novel05,CI01000026_02080994_02090637_novel02
CI01000026	CI01000026_02097643_02120853	+	A3	2117737-2117797	CI01000026_02097643_02120853.path1	CI01000026_02097643_02120853.path1,CI01000026_02097643_02120853_novel03,CI01000026_02097643_02120853_novel01,CI01000026_02097643_02120853_novel05,CI01000026_02097643_02120853_novel08,CI01000026_02097643_02120853_novel02,CI01000026_02097643_02120853_novel06
CI01000026	CI01000026_02150810_02194735	+	A3	2186232-2186868	CI01000026_02150810_02194735.path1	CI01000026_02150810_02194735_novel07,CI01000026_02150810_02194735.path1
CI01000026	CI01000026_02198750_02225249	+	A3	2201499-2201547	CI01000026_02198750_02225249.path1	CI01000026_02198750_02225249.path1,CI01000026_02198750_02225249_novel05,CI01000026_02198750_02225249_novel03,CI01000026_02198750_02225249_novel04,CI01000026_02198750_02225249_novel01
CI01000026	CI01000026_02198750_02225249	+	A3	2204299-2205440	CI01000026_02198750_02225249.path1	CI01000026_02198750_02225249_novel04,CI01000026_02198750_02225249.path1
CI01000026	CI01000026_02476591_02498283	+	A3	2497587-2497603	CI01000026_02476591_02498283_novel06	CI01000026_02476591_02498283_novel02,CI01000026_02476591_02498283_novel10,CI01000026_02476591_02498283_novel05,CI01000026_02476591_02498283_novel07,CI01000026_02476591_02498283_novel03,CI01000026_02476591_02498283_novel11,CI01000026_02476591_02498283_novel09,CI01000026_02476591_02498283_novel06,CI01000026_02476591_02498283.path1,CI01000026_02476591_02498283_novel12,CI01000026_02476591_02498283_no…
CI01000026	CI01000026_02553458_02556601	-	A3	2553920-2553784	CI01000026_02553458_02556601.path1	CI01000026_02553458_02556601.path1,CI01000026_02553458_02556601_novel01
CI01000026	CI01000026_02583583_02589420	-	A3	2584987-2584957	CI01000026_02583583_02589420.path1	CI01000026_02583583_02589420_novel04,CI01000026_02583583_02589420.path1,CI01000026_02583583_02589420_novel06,CI01000026_02583583_02589420_novel01,CI01000026_02583583_02589420_novel03,CI01000026_02583583_02589420_novel05,CI01000026_02583583_02589420_novel02
CI01000026	CI01000026_02633084_02640164	-	A3	2638633-2638579	CI01000026_02633084_02640164_novel05	CI01000026_02633084_02640164_novel02,CI01000026_02633084_02640164.path1,CI01000026_02633084_02640164_novel04,CI01000026_02633084_02640164_novel05,CI01000026_02633084_02640164_novel01
CI01000026	CI01000026_02633084_02640164	-	A3	2644982-2644909	CI01000026_02633084_02640164_novel02	CI01000026_02633084_02640164_novel02,CI01000026_02633084_02640164_novel01
CI01000026	CI01000026_02928011_02935998	+	A3	2935209-2935212	CI01000026_02928011_02935998_novel04,CI01000026_02928011_02935998_novel06,CI01000026_02928011_02935998_novel07,CI01000026_02928011_02935998_novel02	CI01000026_02928011_02935998_novel10,CI01000026_02928011_02935998_novel08,CI01000026_02928011_02935998_novel06,CI01000026_02928011_02935998_novel07,CI01000026_02928011_02935998_novel02,CI01000026_02928011_02935998_novel04
CI01000026	CI01000026_02928011_02935998	+	A3	2935209-2935233	CI01000026_02928011_02935998_novel01	CI01000026_02928011_02935998_novel10,CI01000026_02928011_02935998_novel08,CI01000026_02928011_02935998_novel01
CI01000026	CI01000026_02928011_02935998	+	A3	2935209-2935254	CI01000026_02928011_02935998_novel05,CI01000026_02928011_02935998.path1,CI01000026_02928011_02935998_novel03,CI01000026_02928011_02935998_novel09	CI01000026_02928011_02935998_novel10,CI01000026_02928011_02935998_novel09,CI01000026_02928011_02935998.path1,CI01000026_02928011_02935998_novel08,CI01000026_02928011_02935998_novel03,CI01000026_02928011_02935998_novel05
CI01000026	CI01000026_02928011_02935998	+	A3	2935212-2935233	CI01000026_02928011_02935998_novel01	CI01000026_02928011_02935998_novel06,CI01000026_02928011_02935998_novel07,CI01000026_02928011_02935998_novel02,CI01000026_02928011_02935998_novel04,CI01000026_02928011_02935998_novel01
CI01000026	CI01000026_02928011_02935998	+	A3	2935212-2935254	CI01000026_02928011_02935998_novel05,CI01000026_02928011_02935998_novel03,CI01000026_02928011_02935998.path1,CI01000026_02928011_02935998_novel09	CI01000026_02928011_02935998_novel09,CI01000026_02928011_02935998.path1,CI01000026_02928011_02935998_novel06,CI01000026_02928011_02935998_novel07,CI01000026_02928011_02935998_novel02,CI01000026_02928011_02935998_novel03,CI01000026_02928011_02935998_novel04,CI01000026_02928011_02935998_novel05
CI01000026	CI01000026_02928011_02935998	+	A3	2935233-2935254	CI01000026_02928011_02935998_novel05,CI01000026_02928011_02935998.path1,CI01000026_02928011_02935998_novel09,CI01000026_02928011_02935998_novel03	CI01000026_02928011_02935998_novel05,CI01000026_02928011_02935998.path1,CI01000026_02928011_02935998_novel03,CI01000026_02928011_02935998_novel09,CI01000026_02928011_02935998_novel01
CI01000026	CI01000026_03163505_03268602	+	A3	3163498-3163501	CI01000026_03163505_03268602_novel04	CI01000026_03163505_03268602_novel03,CI01000026_03163505_03268602_novel04
CI01000026	CI01000026_03163505_03268602	+	A3	3225127-3225130	CI01000026_03163505_03268602_novel03,CI01000026_03163505_03268602_novel01,CI01000026_03163505_03268602_novel04	CI01000026_03163505_03268602_novel01,CI01000026_03163505_03268602.path1,CI01000026_03163505_03268602_novel03,CI01000026_03163505_03268602_novel04
CI01000026	CI01000026_03439507_03490314	-	A3	3448777-3448771	CI01000026_03439507_03490314.path1	CI01000026_03439507_03490314_novel02,CI01000026_03439507_03490314.path1,CI01000026_03439507_03490314_novel01
CI01000026	CI01000026_03497917_03504607	+	A3	3504266-3504281	CI01000026_03497917_03504607.path1	CI01000026_03497917_03504607_novel06,CI01000026_03497917_03504607_novel08,CI01000026_03497917_03504607.path1,CI01000026_03497917_03504607_novel09,CI01000026_03497917_03504607_novel02,CI01000026_03497917_03504607_novel03,CI01000026_03497917_03504607_novel11,CI01000026_03497917_03504607_novel10,CI01000026_03497917_03504607_novel01,CI01000026_03497917_03504607_novel05
CI01000026	CI01000026_03950848_03969190	-	A3	3956185-3956182	CI01000026_03950848_03969190.path1	CI01000026_03950848_03969190.path1,CI01000026_03950848_03969190_novel01
CI01000026	CI01000026_03950848_03969190	-	A3	3962184-3962172	CI01000026_03950848_03969190.path1	CI01000026_03950848_03969190.path1,CI01000026_03950848_03969190_novel01
CI01000026	CI01000026_04067135_04076151	-	A3	4067501-4067247	CI01000026_04067135_04076151.path1	CI01000026_04067135_04076151.path1,CI01000026_04067135_04076151_novel01,CI01000026_04067135_04076151_novel03,CI01000026_04067135_04076151_novel02
CI01000026	CI01000026_04083042_04094349	-	A3	4087938-4087935	CI01000026_04083042_04094349.path1	CI01000026_04083042_04094349.path1,CI01000026_04083042_04094349_novel01,CI01000026_04083042_04094349_novel02
CI01000026	CI01000026_04367338_04389547	+	A3	4368853-4368859	CI01000026_04367338_04389547.path1	CI01000026_04367338_04389547_novel01,CI01000026_04367338_04389547.path1
CI01000026	CI01000026_04430286_04481358	-	A3	4439351-4439333	CI01000026_04430286_04481358_novel11,CI01000026_04430286_04481358_novel10,CI01000026_04430286_04481358.path1,CI01000026_04430286_04481358_novel08,CI01000026_04430286_04481358_novel02,CI01000026_04430286_04481358_novel03,CI01000026_04430286_04481358_novel01,CI01000026_04430286_04481358_novel06,CI01000026_04430286_04481358_novel07,CI01000026_04430286_04481358_novel04,CI01000026_04430286_04481358_no…	CI01000026_04430286_04481358_novel02,CI01000026_04430286_04481358_novel09,CI01000026_04430286_04481358_novel03,CI01000026_04430286_04481358_novel07,CI01000026_04430286_04481358_novel05,CI01000026_04430286_04481358.path1,CI01000026_04430286_04481358_novel06,CI01000026_04430286_04481358_novel08,CI01000026_04430286_04481358_novel01,CI01000026_04430286_04481358_novel10,CI01000026_04430286_04481358_no…
CI01000026	CI01000026_04430286_04481358	-	A3	4447092-4447041	CI01000026_04430286_04481358_novel02,CI01000026_04430286_04481358_novel03,CI01000026_04430286_04481358_novel01	CI01000026_04430286_04481358_novel04,CI01000026_04430286_04481358_novel03,CI01000026_04430286_04481358_novel02,CI01000026_04430286_04481358_novel01
CI01000026	CI01000026_04430286_04481358	-	A3	4447230-4447041	CI01000026_04430286_04481358_novel02,CI01000026_04430286_04481358_novel03,CI01000026_04430286_04481358_novel01	CI01000026_04430286_04481358.path1,CI01000026_04430286_04481358_novel03,CI01000026_04430286_04481358_novel02,CI01000026_04430286_04481358_novel01
CI01000026	CI01000026_04430286_04481358	-	A3	4447230-4447092	CI01000026_04430286_04481358_novel04	CI01000026_04430286_04481358.path1,CI01000026_04430286_04481358_novel04
CI01000026	CI01000026_04430286_04481358	-	A3	4449402-4449342	CI01000026_04430286_04481358_novel02,CI01000026_04430286_04481358_novel03,CI01000026_04430286_04481358_novel01	CI01000026_04430286_04481358.path1,CI01000026_04430286_04481358_novel03,CI01000026_04430286_04481358_novel02,CI01000026_04430286_04481358_novel01
CI01000026	CI01000026_04685832_04741011	-	A3	4724414-4724411	CI01000026_04685832_04741011_novel09	CI01000026_04685832_04741011_novel08,CI01000026_04685832_04741011_novel09,CI01000026_04685832_04741011.path1
CI01000026	CI01000026_04812926_04818639	+	A3	4818409-4818557	CI01000026_04812926_04818639_novel05,CI01000026_04812926_04818639_novel04,CI01000026_04812926_04818639_novel03,CI01000026_04812926_04818639_novel02,CI01000026_04812926_04818639.path1,CI01000026_04812926_04818639_novel09,CI01000026_04812926_04818639_novel08,CI01000026_04812926_04818639_novel10	CI01000026_04812926_04818639_novel10,CI01000026_04812926_04818639_novel09,CI01000026_04812926_04818639_novel05,CI01000026_04812926_04818639_novel08,CI01000026_04812926_04818639_novel06,CI01000026_04812926_04818639.path1,CI01000026_04812926_04818639_novel02,CI01000026_04812926_04818639_novel03,CI01000026_04812926_04818639_novel04
CI01000026	CI01000026_04820538_04825963	+	A3	4822414-4822423	CI01000026_04820538_04825963.path1	CI01000026_04820538_04825963.path1,CI01000026_04820538_04825963_novel01
CI01000026	CI01000026_04928016_04937491	-	A3	4929957-4929900	CI01000026_04928016_04937491.path1	CI01000026_04928016_04937491_novel01,CI01000026_04928016_04937491.path1
CI01000026	CI01000026_05115967_05166897	-	A3	5127199-5127196	CI01000026_05115967_05166897_novel04,CI01000026_05115967_05166897_novel01	CI01000026_05115967_05166897.path1,CI01000026_05115967_05166897_novel01,CI01000026_05115967_05166897_novel04,CI01000026_05115967_05166897_novel02
CI01000026	CI01000026_05211640_05224125	-	A3	5212052-5212049	CI01000026_05211640_05224125_novel13	CI01000026_05211640_05224125_novel14,CI01000026_05211640_05224125_novel04,CI01000026_05211640_05224125_novel05,CI01000026_05211640_05224125_novel08,CI01000026_05211640_05224125_novel09,CI01000026_05211640_05224125_novel13,CI01000026_05211640_05224125_novel16,CI01000026_05211640_05224125.path1,CI01000026_05211640_05224125_novel06,CI01000026_05211640_05224125_novel03,CI01000026_05211640_05224125_no…
CI01000026	CI01000026_05211640_05224125	-	A3	5213544-5213509	CI01000026_05211640_05224125_novel14,CI01000026_05211640_05224125_novel16,CI01000026_05211640_05224125_novel13,CI01000026_05211640_05224125_novel08,CI01000026_05211640_05224125_novel09,CI01000026_05211640_05224125_novel03,CI01000026_05211640_05224125_novel05,CI01000026_05211640_05224125_novel06,CI01000026_05211640_05224125_novel07,CI01000026_05211640_05224125_novel04,CI01000026_05211640_05224125.…	CI01000026_05211640_05224125_novel14,CI01000026_05211640_05224125_novel04,CI01000026_05211640_05224125_novel05,CI01000026_05211640_05224125_novel15,CI01000026_05211640_05224125_novel08,CI01000026_05211640_05224125_novel09,CI01000026_05211640_05224125_novel13,CI01000026_05211640_05224125_novel16,CI01000026_05211640_05224125.path1,CI01000026_05211640_05224125_novel06,CI01000026_05211640_05224125_no…
CI01000026	CI01000026_05211640_05224125	-	A3	5217999-5216800	CI01000026_05211640_05224125_novel06	CI01000026_05211640_05224125_novel06,CI01000026_05211640_05224125_novel07
CI01000026	CI01000026_05275819_05311387	-	A3	5276728-5275904	CI01000026_05275819_05311387.path1	CI01000026_05275819_05311387_novel06,CI01000026_05275819_05311387_novel05,CI01000026_05275819_05311387_novel04,CI01000026_05275819_05311387_novel07,CI01000026_05275819_05311387.path1
CI01000026	CI01000026_05275819_05311387	-	A3	5278285-5277136	CI01000026_05275819_05311387_novel04	CI01000026_05275819_05311387_novel05,CI01000026_05275819_05311387_novel04
CI01000026	CI01000026_05275819_05311387	-	A3	5278288-5278285	CI01000026_05275819_05311387_novel05	CI01000026_05275819_05311387_novel06,CI01000026_05275819_05311387.path1,CI01000026_05275819_05311387_novel07,CI01000026_05275819_05311387_novel05
CI01000026	CI01000026_05343830_05367424	+	A3	5362388-5362565	CI01000026_05343830_05367424_novel05,CI01000026_05343830_05367424_novel01	CI01000026_05343830_05367424.path1,CI01000026_05343830_05367424_novel01,CI01000026_05343830_05367424_novel05
CI01000026	CI01000026_06655806_06662392	-	A3	6660648-6660609	CI01000026_06655806_06662392_novel04	CI01000026_06655806_06662392_novel05,CI01000026_06655806_06662392_novel01,CI01000026_06655806_06662392_novel04,CI01000026_06655806_06662392_novel03,CI01000026_06655806_06662392.path1,CI01000026_06655806_06662392_novel02,CI01000026_06655806_06662392_novel06
CI01000026	CI01000026_06655806_06662392	-	A3	6662407-6662404	CI01000026_06655806_06662392_novel03,CI01000026_06655806_06662392_novel07,CI01000026_06655806_06662392_novel04	CI01000026_06655806_06662392_novel07,CI01000026_06655806_06662392_novel03,CI01000026_06655806_06662392_novel04,CI01000026_06655806_06662392_novel05
CI01000026	CI01000026_06698615_06712459	+	A3	6712209-6712299	CI01000026_06698615_06712459_novel01	CI01000026_06698615_06712459.path1,CI01000026_06698615_06712459_novel01
CI01000026	CI01000026_07095211_07103045	-	A3	7095658-7095446	CI01000026_07095211_07103045.path1	CI01000026_07095211_07103045.path1,CI01000026_07095211_07103045_novel02
CI01000026	CI01000026_07296064_07324974	-	A3	7299582-7299561	CI01000026_07296064_07324974.path1	CI01000026_07296064_07324974_novel06,CI01000026_07296064_07324974_novel08,CI01000026_07296064_07324974_novel02,CI01000026_07296064_07324974_novel03,CI01000026_07296064_07324974_novel01,CI01000026_07296064_07324974_novel05,CI01000026_07296064_07324974.path1,CI01000026_07296064_07324974_novel07
CI01000026	CI01000026_07296064_07324974	-	A3	7323462-7323436	CI01000026_07296064_07324974_novel01,CI01000026_07296064_07324974_novel02,CI01000026_07296064_07324974_novel04,CI01000026_07296064_07324974_novel05	CI01000026_07296064_07324974_novel02,CI01000026_07296064_07324974_novel04,CI01000026_07296064_07324974_novel01,CI01000026_07296064_07324974_novel05,CI01000026_07296064_07324974.path1
CI01000026	CI01000026_07296064_07324974	-	A3	7324373-7324287	CI01000026_07296064_07324974.path1	CI01000026_07296064_07324974.path1,CI01000026_07296064_07324974_novel02
CI01000026	CI01000026_07296064_07324974	-	A3	7324458-7324287	CI01000026_07296064_07324974.path1	CI01000026_07296064_07324974.path1,CI01000026_07296064_07324974_novel01
CI01000026	CI01000026_07296064_07324974	-	A3	7324458-7324373	CI01000026_07296064_07324974_novel02	CI01000026_07296064_07324974_novel01,CI01000026_07296064_07324974_novel02
CI01000026	CI01000026_07411794_07431870	-	A3	7417235-7417229	CI01000026_07411794_07431870.path1	CI01000026_07411794_07431870_novel02,CI01000026_07411794_07431870_novel05,CI01000026_07411794_07431870_novel03,CI01000026_07411794_07431870_novel04,CI01000026_07411794_07431870.path1,CI01000026_07411794_07431870_novel08,CI01000026_07411794_07431870_novel07
CI01000026	CI01000026_07625890_07661161	-	A3	7641040-7641028	CI01000026_07625890_07661161.path1	CI01000026_07625890_07661161_novel02,CI01000026_07625890_07661161.path1,CI01000026_07625890_07661161_novel01
CI01000026	CI01000026_07786816_07835100	-	A3	7815406-7815373	CI01000026_07786816_07835100.path1	CI01000026_07786816_07835100_novel09,CI01000026_07786816_07835100_novel02,CI01000026_07786816_07835100_novel06,CI01000026_07786816_07835100_novel04,CI01000026_07786816_07835100_novel05,CI01000026_07786816_07835100_novel07,CI01000026_07786816_07835100_novel11,CI01000026_07786816_07835100_novel12,CI01000026_07786816_07835100_novel03,CI01000026_07786816_07835100_novel08,CI01000026_07786816_07835100.…
CI01000026	CI01000026_07786816_07835100	-	A3	7832479-7832404	CI01000026_07786816_07835100.path1	CI01000026_07786816_07835100_novel02,CI01000026_07786816_07835100_novel06,CI01000026_07786816_07835100_novel04,CI01000026_07786816_07835100_novel05,CI01000026_07786816_07835100_novel03,CI01000026_07786816_07835100.path1,CI01000026_07786816_07835100_novel01
CI01000026	CI01000026_08107438_08129873	+	A3	8118870-8118885	CI01000026_08107438_08129873.path1	CI01000026_08107438_08129873_novel07,CI01000026_08107438_08129873_novel03,CI01000026_08107438_08129873_novel04,CI01000026_08107438_08129873_novel02,CI01000026_08107438_08129873_novel01,CI01000026_08107438_08129873_novel08,CI01000026_08107438_08129873_novel06,CI01000026_08107438_08129873_novel05,CI01000026_08107438_08129873_novel09,CI01000026_08107438_08129873.path1
CI01000026	CI01000026_08620867_08632135	-	A3	8625334-8625322	CI01000026_08620867_08632135_novel01	CI01000026_08620867_08632135_novel01,CI01000026_08620867_08632135.path1
CI01000026	CI01000026_08861639_08866198	-	A3	8863408-8863321	CI01000026_08861639_08866198.path1	CI01000026_08861639_08866198_novel01,CI01000026_08861639_08866198.path1
CI01000026	CI01000026_10136110_10149386	+	A3	10145459-10145474	CI01000026_10136110_10149386_novel06,CI01000026_10136110_10149386_novel03,CI01000026_10136110_10149386.path1	CI01000026_10136110_10149386.path1,CI01000026_10136110_10149386_novel06,CI01000026_10136110_10149386_novel03,CI01000026_10136110_10149386_novel04
CI01000026	CI01000026_10151857_10176733	-	A3	10169928-10169883	CI01000026_10151857_10176733.path1	CI01000026_10151857_10176733_novel01,CI01000026_10151857_10176733.path1
CI01000026	CI01000026_10205804_10233324	-	A3	10207459-10207396	CI01000026_10205804_10233324_novel02	CI01000026_10205804_10233324.path1,CI01000026_10205804_10233324_novel01,CI01000026_10205804_10233324_novel04,CI01000026_10205804_10233324_novel02
CI01000026	CI01000026_10421310_10440151	-	A3	10427677-10427672	CI01000026_10421310_10440151_novel07	CI01000026_10421310_10440151_novel07,CI01000026_10421310_10440151_novel05,CI01000026_10421310_10440151_novel01,CI01000026_10421310_10440151.path1,CI01000026_10421310_10440151_novel04,CI01000026_10421310_10440151_novel06
CI01000026	CI01000026_10421310_10440151	-	A3	10431915-10431873	CI01000026_10421310_10440151.path1	CI01000026_10421310_10440151_novel02,CI01000026_10421310_10440151_novel05,CI01000026_10421310_10440151_novel01,CI01000026_10421310_10440151_novel04,CI01000026_10421310_10440151.path1,CI01000026_10421310_10440151_novel03
CI01000026	CI01000026_10658906_10667378	-	A3	10662808-10662796	CI01000026_10658906_10667378_novel01	CI01000026_10658906_10667378_novel01,CI01000026_10658906_10667378.path1
CI01000026	CI01000026_10841434_10850234	+	A3	10845607-10845911	CI01000026_10841434_10850234.path1	CI01000026_10841434_10850234_novel02,CI01000026_10841434_10850234.path1
CI01000026	CI01000026_11308038_11346628	-	A3	11317276-11317255	CI01000026_11308038_11346628.path1	CI01000026_11308038_11346628.path1,CI01000026_11308038_11346628_novel01,CI01000026_11308038_11346628_novel02
CI01000026	CI01000026_11308038_11346628	-	A3	11323772-11323770	CI01000026_11308038_11346628.path1	CI01000026_11308038_11346628.path1,CI01000026_11308038_11346628_novel01
CI01000026	CI01000026_11436071_11446054	+	A3	11445565-11445951	CI01000026_11436071_11446054.path1	CI01000026_11436071_11446054_novel05,CI01000026_11436071_11446054.path1,CI01000026_11436071_11446054_novel02,CI01000026_11436071_11446054_novel03
CI01000026	CI01000026_11456632_11473446	+	A3	11459964-11459979	CI01000026_11456632_11473446_novel02,CI01000026_11456632_11473446_novel01	CI01000026_11456632_11473446.path1,CI01000026_11456632_11473446_novel01,CI01000026_11456632_11473446_novel03,CI01000026_11456632_11473446_novel02
CI01000026	CI01000026_11456632_11473446	+	A3	11471160-11472096	CI01000026_11456632_11473446.path1	CI01000026_11456632_11473446_novel10,CI01000026_11456632_11473446.path1
CI01000026	CI01000026_11456632_11473446	+	A3	11473238-11473330	CI01000026_11456632_11473446.path1	CI01000026_11456632_11473446_novel10,CI01000026_11456632_11473446_novel08,CI01000026_11456632_11473446_novel13,CI01000026_11456632_11473446.path1,CI01000026_11456632_11473446_novel03,CI01000026_11456632_11473446_novel02
CI01000026	CI01000026_11682328_11694593	-	A3	11684157-11684138	CI01000026_11682328_11694593.path1	CI01000026_11682328_11694593_novel07,CI01000026_11682328_11694593_novel02,CI01000026_11682328_11694593_novel08,CI01000026_11682328_11694593_novel04,CI01000026_11682328_11694593.path1
CI01000026	CI01000026_11698637_11702653	+	A3	11702333-11702342	CI01000026_11698637_11702653.path1	CI01000026_11698637_11702653_novel01,CI01000026_11698637_11702653_novel02,CI01000026_11698637_11702653.path1
CI01000026	CI01000026_11792044_11807684	+	A3	11796680-11796718	CI01000026_11792044_11807684_novel01,CI01000026_11792044_11807684_novel03,CI01000026_11792044_11807684_novel02,CI01000026_11792044_11807684_novel05,CI01000026_11792044_11807684_novel04	CI01000026_11792044_11807684.path1,CI01000026_11792044_11807684_novel04,CI01000026_11792044_11807684_novel03,CI01000026_11792044_11807684_novel02,CI01000026_11792044_11807684_novel05,CI01000026_11792044_11807684_novel01
CI01000026	CI01000026_11792044_11807684	+	A3	11803465-11803468	CI01000026_11792044_11807684.path1	CI01000026_11792044_11807684.path1,CI01000026_11792044_11807684_novel03,CI01000026_11792044_11807684_novel02,CI01000026_11792044_11807684_novel01,CI01000026_11792044_11807684_novel06
CI01000026	CI01000026_11792044_11807684	+	A3	11805146-11805189	CI01000026_11792044_11807684.path1	CI01000026_11792044_11807684.path1,CI01000026_11792044_11807684_novel04,CI01000026_11792044_11807684_novel03,CI01000026_11792044_11807684_novel02,CI01000026_11792044_11807684_novel01,CI01000026_11792044_11807684_novel06
CI01000026	CI01000026_11792044_11807684	+	A3	11805450-11805497	CI01000026_11792044_11807684.path1	CI01000026_11792044_11807684.path1,CI01000026_11792044_11807684_novel04,CI01000026_11792044_11807684_novel03,CI01000026_11792044_11807684_novel02,CI01000026_11792044_11807684_novel01,CI01000026_11792044_11807684_novel06
CI01000026	CI01000026_12008640_12024213	-	A3	12022977-12022956	CI01000026_12008640_12024213_novel01	CI01000026_12008640_12024213_novel01,CI01000026_12008640_12024213.path1
CI01000026	CI01000026_12094316_12125431	+	A3	12096540-12096612	CI01000026_12094316_12125431.path1	CI01000026_12094316_12125431.path1,CI01000026_12094316_12125431_novel02,CI01000026_12094316_12125431_novel03,CI01000026_12094316_12125431_novel01
CI01000026	CI01000026_12486292_12534245	+	A3	12494969-12494972	CI01000026_12486292_12534245_novel02	CI01000026_12486292_12534245_novel02,CI01000026_12486292_12534245.path1
CI01000026	CI01000026_12486292_12534245	+	A3	12495778-12495907	CI01000026_12486292_12534245.path1	CI01000026_12486292_12534245_novel02,CI01000026_12486292_12534245.path1
CI01000026	CI01000026_12536781_12546106	-	A3	12542817-12542811	CI01000026_12536781_12546106.path1	CI01000026_12536781_12546106_novel03,CI01000026_12536781_12546106_novel02,CI01000026_12536781_12546106.path1,CI01000026_12536781_12546106_novel01
CI01000026	CI01000026_12536781_12546106	-	A3	12544108-12544051	CI01000026_12536781_12546106.path1,CI01000026_12536781_12546106_novel01,CI01000026_12536781_12546106_novel03	CI01000026_12536781_12546106_novel03,CI01000026_12536781_12546106_novel02,CI01000026_12536781_12546106.path1,CI01000026_12536781_12546106_novel01
CI01000026	CI01000026_12562467_12570436	+	A3	12569968-12570049	CI01000026_12562467_12570436.path1	CI01000026_12562467_12570436_novel02,CI01000026_12562467_12570436.path1,CI01000026_12562467_12570436_novel03
CI01000026	CI01000026_12570957_12581387	-	A3	12572076-12571740	CI01000026_12570957_12581387.path1	CI01000026_12570957_12581387.path1,CI01000026_12570957_12581387_novel02
CI01000026	CI01000026_12639230_12645878	-	A3	12649366-12649360	CI01000026_12639230_12645878_novel03	CI01000026_12639230_12645878_novel04,CI01000026_12639230_12645878_novel03,CI01000026_12639230_12645878_novel02,CI01000026_12639230_12645878_novel05,CI01000026_12639230_12645878_novel01
CI01000026	CI01000026_12663161_12672818	-	A3	12663271-12663214	CI01000026_12663161_12672818_novel04,CI01000026_12663161_12672818_novel03,CI01000026_12663161_12672818_novel02,CI01000026_12663161_12672818_novel01	CI01000026_12663161_12672818_novel02,CI01000026_12663161_12672818_novel04,CI01000026_12663161_12672818.path1,CI01000026_12663161_12672818_novel01,CI01000026_12663161_12672818_novel03
CI01000026	CI01000026_12884442_12887984	-	A3	12882371-12882369	CI01000026_12884442_12887984_novel03	CI01000026_12884442_12887984_novel03,CI01000026_12884442_12887984_novel02
CI01000026	CI01000026_12884442_12887984	-	A3	12882373-12882369	CI01000026_12884442_12887984_novel03	CI01000026_12884442_12887984_novel03,CI01000026_12884442_12887984_novel01
CI01000026	CI01000026_12884442_12887984	-	A3	12882373-12882371	CI01000026_12884442_12887984_novel02	CI01000026_12884442_12887984_novel02,CI01000026_12884442_12887984_novel01
CI01000026	CI01000026_12985635_12997297	-	A3	12988209-12988170	CI01000026_12985635_12997297.path1	CI01000026_12985635_12997297_novel02,CI01000026_12985635_12997297.path1,CI01000026_12985635_12997297_novel01
CI01000026	CI01000026_13019100_13028307	+	A3	13028208-13028229	CI01000026_13019100_13028307.path1	CI01000026_13019100_13028307_novel03,CI01000026_13019100_13028307_novel05,CI01000026_13019100_13028307_novel04,CI01000026_13019100_13028307_novel01,CI01000026_13019100_13028307.path1
CI01000026	CI01000026_14720591_14737569	-	A3	14720700-14720695	CI01000026_14720591_14737569_novel02	CI01000026_14720591_14737569_novel05,CI01000026_14720591_14737569.path1,CI01000026_14720591_14737569_novel02
CI01000026	CI01000026_15144573_15146721	+	A3	15146111-15146141	CI01000026_15144573_15146721.path1	CI01000026_15144573_15146721.path1,CI01000026_15144573_15146721_novel01
CI01000026	CI01000026_16230831_16238059	+	A3	16236547-16236574	CI01000026_16230831_16238059.path1	CI01000026_16230831_16238059_novel02,CI01000026_16230831_16238059.path1,CI01000026_16230831_16238059_novel01
CI01000026	CI01000026_16645459_16698069	-	A3	16655010-16654923	CI01000026_16645459_16698069_novel09,CI01000026_16645459_16698069_novel08,CI01000026_16645459_16698069_novel05,CI01000026_16645459_16698069_novel03	CI01000026_16645459_16698069_novel03,CI01000026_16645459_16698069_novel05,CI01000026_16645459_16698069_novel08,CI01000026_16645459_16698069_novel09,CI01000026_16645459_16698069.path1,CI01000026_16645459_16698069_novel04,CI01000026_16645459_16698069_novel06
CI01000026	CI01000026_17021405_17034147	-	A3	17023028-17022995	CI01000026_17021405_17034147_novel01	CI01000026_17021405_17034147.path1,CI01000026_17021405_17034147_novel01
CI01000027	CI01000027_00078634_00087807	-	A3	87829-87815	CI01000027_00078634_00087807_novel02	CI01000027_00078634_00087807_novel02,CI01000027_00078634_00087807_novel01
CI01000027	CI01000027_00391159_00499309	+	A3	487030-487072	CI01000027_00391159_00499309_novel02	CI01000027_00391159_00499309.path1,CI01000027_00391159_00499309_novel02
CI01000027	CI01000027_00798826_00806532	-	A3	806076-806053	CI01000027_00798826_00806532_novel02	CI01000027_00798826_00806532_novel01,CI01000027_00798826_00806532_novel03,CI01000027_00798826_00806532_novel02
CI01000027	CI01000027_01153787_01158632	+	A3	1158342-1158393	CI01000027_01153787_01158632.path1	CI01000027_01153787_01158632_novel01,CI01000027_01153787_01158632.path1,CI01000027_01153787_01158632_novel02,CI01000027_01153787_01158632_novel03
CI01000027	CI01000027_01162273_01168513	+	A3	1168263-1168284	CI01000027_01162273_01168513.path1	CI01000027_01162273_01168513_novel02,CI01000027_01162273_01168513_novel01,CI01000027_01162273_01168513.path1
CI01000027	CI01000027_01361532_01381534	-	A3	1363802-1363757	CI01000027_01361532_01381534_novel03,CI01000027_01361532_01381534_novel02,CI01000027_01361532_01381534_novel01	CI01000027_01361532_01381534_novel02,CI01000027_01361532_01381534_novel03,CI01000027_01361532_01381534.path1,CI01000027_01361532_01381534_novel01
CI01000027	CI01000027_01420180_01439837	-	A3	1424079-1424030	CI01000027_01420180_01439837_novel01,CI01000027_01420180_01439837_novel02	CI01000027_01420180_01439837.path1,CI01000027_01420180_01439837_novel02,CI01000027_01420180_01439837_novel01
CI01000027	CI01000027_01466387_01475758	-	A3	1474453-1474450	CI01000027_01466387_01475758_novel01	CI01000027_01466387_01475758.path1,CI01000027_01466387_01475758_novel01
CI01000027	CI01000027_01610574_01630928	-	A3	1624662-1624616	CI01000027_01610574_01630928.path1	CI01000027_01610574_01630928_novel01,CI01000027_01610574_01630928_novel04,CI01000027_01610574_01630928_novel02,CI01000027_01610574_01630928.path1,CI01000027_01610574_01630928_novel03
CI01000027	CI01000027_01610574_01630928	-	A3	1627075-1627048	CI01000027_01610574_01630928_novel01,CI01000027_01610574_01630928_novel02,CI01000027_01610574_01630928_novel03	CI01000027_01610574_01630928_novel03,CI01000027_01610574_01630928.path1,CI01000027_01610574_01630928_novel01,CI01000027_01610574_01630928_novel02
CI01000027	CI01000027_01811625_01827803	+	A3	1827622-1827643	CI01000027_01811625_01827803.path1	CI01000027_01811625_01827803_novel02,CI01000027_01811625_01827803_novel01,CI01000027_01811625_01827803_novel06,CI01000027_01811625_01827803.path1
CI01000027	CI01000027_02194222_02218628	+	A3	2197222-2197315	CI01000027_02194222_02218628.path1	CI01000027_02194222_02218628_novel01,CI01000027_02194222_02218628.path1
CI01000027	CI01000027_02194222_02218628	+	A3	2211716-2212017	CI01000027_02194222_02218628.path1	CI01000027_02194222_02218628_novel01,CI01000027_02194222_02218628.path1
CI01000027	CI01000027_03014464_03027710	+	A3	3021702-3021837	CI01000027_03014464_03027710_novel01,CI01000027_03014464_03027710.path1,CI01000027_03014464_03027710_novel02,CI01000027_03014464_03027710_novel05,CI01000027_03014464_03027710_novel04,CI01000027_03014464_03027710_novel06	CI01000027_03014464_03027710_novel02,CI01000027_03014464_03027710_novel05,CI01000027_03014464_03027710.path1,CI01000027_03014464_03027710_novel04,CI01000027_03014464_03027710_novel01,CI01000027_03014464_03027710_novel06,CI01000027_03014464_03027710_novel07
CI01000027	CI01000027_03014464_03027710	+	A3	3023606-3023630	CI01000027_03014464_03027710_novel01,CI01000027_03014464_03027710_novel02,CI01000027_03014464_03027710_novel05,CI01000027_03014464_03027710_novel04,CI01000027_03014464_03027710_novel07,CI01000027_03014464_03027710_novel06	CI01000027_03014464_03027710_novel02,CI01000027_03014464_03027710_novel05,CI01000027_03014464_03027710.path1,CI01000027_03014464_03027710_novel04,CI01000027_03014464_03027710_novel01,CI01000027_03014464_03027710_novel06,CI01000027_03014464_03027710_novel07
CI01000027	CI01000027_03014464_03027710	+	A3	3024805-3024899	CI01000027_03014464_03027710.path1	CI01000027_03014464_03027710_novel02,CI01000027_03014464_03027710_novel05,CI01000027_03014464_03027710.path1,CI01000027_03014464_03027710_novel04,CI01000027_03014464_03027710_novel01,CI01000027_03014464_03027710_novel06,CI01000027_03014464_03027710_novel07
CI01000027	CI01000027_03212432_03231800	+	A3	3229306-3229399	CI01000027_03212432_03231800.path1	CI01000027_03212432_03231800_novel03,CI01000027_03212432_03231800_novel01,CI01000027_03212432_03231800.path1
CI01000027	CI01000027_03243374_03247133	+	A3	3245605-3245608	CI01000027_03243374_03247133_novel03,CI01000027_03243374_03247133_novel04	CI01000027_03243374_03247133_novel04,CI01000027_03243374_03247133_novel03,CI01000027_03243374_03247133_novel01,CI01000027_03243374_03247133_novel02
CI01000027	CI01000027_03610825_03621755	+	A3	3610575-3610803	CI01000027_03610825_03621755_novel03,CI01000027_03610825_03621755_novel02	CI01000027_03610825_03621755_novel03,CI01000027_03610825_03621755_novel01,CI01000027_03610825_03621755_novel02
CI01000027	CI01000027_03675758_03678539	+	A3	3678260-3678416	CI01000027_03675758_03678539.path1	CI01000027_03675758_03678539_novel03,CI01000027_03675758_03678539.path1,CI01000027_03675758_03678539_novel01,CI01000027_03675758_03678539_novel02
CI01000027	CI01000027_03718436_03732820	+	A3	3732068-3732377	CI01000027_03718436_03732820.path1	CI01000027_03718436_03732820_novel01,CI01000027_03718436_03732820.path1
CI01000027	CI01000027_03798333_03830899	+	A3	3822324-3822478	CI01000027_03798333_03830899.path1	CI01000027_03798333_03830899_novel01,CI01000027_03798333_03830899.path1,CI01000027_03798333_03830899_novel02,CI01000027_03798333_03830899_novel07,CI01000027_03798333_03830899_novel06,CI01000027_03798333_03830899_novel08,CI01000027_03798333_03830899_novel05
CI01000027	CI01000027_04015806_04037491	+	A3	4022962-4023889	CI01000027_04015806_04037491.path1	CI01000027_04015806_04037491.path1,CI01000027_04015806_04037491_novel04
CI01000027	CI01000027_04233680_04249553	-	A3	4236365-4236356	CI01000027_04233680_04249553.path1	CI01000027_04233680_04249553.path1,CI01000027_04233680_04249553_novel03,CI01000027_04233680_04249553_novel02,CI01000027_04233680_04249553_novel01,CI01000027_04233680_04249553_novel04
CI01000027	CI01000027_04254645_04264857	-	A3	4255087-4254770	CI01000027_04254645_04264857.path1	CI01000027_04254645_04264857_novel01,CI01000027_04254645_04264857.path1
CI01000027	CI01000027_04324807_04339354	-	A3	4330933-4330903	CI01000027_04324807_04339354.path1	CI01000027_04324807_04339354_novel03,CI01000027_04324807_04339354_novel01,CI01000027_04324807_04339354.path1,CI01000027_04324807_04339354_novel04
CI01000027	CI01000027_04324807_04339354	-	A3	4332184-4332178	CI01000027_04324807_04339354.path1	CI01000027_04324807_04339354_novel03,CI01000027_04324807_04339354_novel01,CI01000027_04324807_04339354.path1
CI01000027	CI01000027_05444238_05445884	+	A3	5444320-5444329	CI01000027_05444238_05445884_novel03,CI01000027_05444238_05445884_novel05	CI01000027_05444238_05445884_novel03,CI01000027_05444238_05445884_novel05,CI01000027_05444238_05445884_novel04
CI01000027	CI01000027_05483140_05487852	+	A3	5485397-5485406	CI01000027_05483140_05487852.path1	CI01000027_05483140_05487852.path1,CI01000027_05483140_05487852_novel02,CI01000027_05483140_05487852_novel01
CI01000027	CI01000027_05483140_05487852	+	A3	5486136-5486196	CI01000027_05483140_05487852_novel02,CI01000027_05483140_05487852_novel01	CI01000027_05483140_05487852.path1,CI01000027_05483140_05487852_novel02,CI01000027_05483140_05487852_novel01
CI01000027	CI01000027_05679544_05681461	-	A3	5679701-5679693	CI01000027_05679544_05681461_novel04,CI01000027_05679544_05681461_novel05,CI01000027_05679544_05681461_novel06,CI01000027_05679544_05681461_novel07,CI01000027_05679544_05681461_novel01,CI01000027_05679544_05681461_novel10,CI01000027_05679544_05681461.path1,CI01000027_05679544_05681461_novel08,CI01000027_05679544_05681461_novel09	CI01000027_05679544_05681461_novel01,CI01000027_05679544_05681461_novel04,CI01000027_05679544_05681461.path1,CI01000027_05679544_05681461_novel02,CI01000027_05679544_05681461_novel08,CI01000027_05679544_05681461_novel07,CI01000027_05679544_05681461_novel06,CI01000027_05679544_05681461_novel09,CI01000027_05679544_05681461_novel05,CI01000027_05679544_05681461_novel10
CI01000027	CI01000027_05679544_05681461	-	A3	5679921-5679913	CI01000027_05679544_05681461_novel04	CI01000027_05679544_05681461_novel03,CI01000027_05679544_05681461_novel01,CI01000027_05679544_05681461.path1,CI01000027_05679544_05681461_novel04,CI01000027_05679544_05681461_novel02,CI01000027_05679544_05681461_novel08,CI01000027_05679544_05681461_novel06,CI01000027_05679544_05681461_novel09,CI01000027_05679544_05681461_novel05
CI01000027	CI01000027_05820700_05833750	+	A3	5824028-5824061	CI01000027_05820700_05833750_novel02,CI01000027_05820700_05833750.path1	CI01000027_05820700_05833750_novel02,CI01000027_05820700_05833750.path1,CI01000027_05820700_05833750_novel01
CI01000027	CI01000027_05860658_05863436	-	A3	5861643-5861607	CI01000027_05860658_05863436_novel01	CI01000027_05860658_05863436_novel01,CI01000027_05860658_05863436.path1
CI01000027	CI01000027_05882855_05906234	+	A3	5901007-5901028	CI01000027_05882855_05906234_novel04	CI01000027_05882855_05906234_novel04,CI01000027_05882855_05906234.path1
CI01000027	CI01000027_05912857_05927842	-	A3	5913149-5913146	CI01000027_05912857_05927842_novel01,CI01000027_05912857_05927842.path1,CI01000027_05912857_05927842_novel02,CI01000027_05912857_05927842_novel05,CI01000027_05912857_05927842_novel06	CI01000027_05912857_05927842_novel05,CI01000027_05912857_05927842_novel04,CI01000027_05912857_05927842_novel01,CI01000027_05912857_05927842_novel06,CI01000027_05912857_05927842_novel02,CI01000027_05912857_05927842.path1
CI01000027	CI01000027_05912857_05927842	-	A3	5928055-5928052	CI01000027_05912857_05927842_novel04	CI01000027_05912857_05927842_novel02,CI01000027_05912857_05927842_novel04,CI01000027_05912857_05927842_novel05,CI01000027_05912857_05927842_novel01
CI01000027	CI01000027_06000491_06005056	-	A3	6003128-6003108	CI01000027_06000491_06005056_novel01,CI01000027_06000491_06005056.path1	CI01000027_06000491_06005056_novel02,CI01000027_06000491_06005056_novel01,CI01000027_06000491_06005056.path1
CI01000027	CI01000027_06007063_06011555	-	A3	6010894-6010851	CI01000027_06007063_06011555_novel01,CI01000027_06007063_06011555_novel04,CI01000027_06007063_06011555_novel05,CI01000027_06007063_06011555.path1	CI01000027_06007063_06011555_novel05,CI01000027_06007063_06011555_novel01,CI01000027_06007063_06011555_novel02,CI01000027_06007063_06011555_novel04,CI01000027_06007063_06011555.path1
CI01000027	CI01000027_06042239_06051165	+	A3	6045656-6045689	CI01000027_06042239_06051165.path1	CI01000027_06042239_06051165_novel09,CI01000027_06042239_06051165_novel10,CI01000027_06042239_06051165.path1
CI01000027	CI01000027_06137526_06155474	-	A3	6145346-6145274	CI01000027_06137526_06155474.path1	CI01000027_06137526_06155474_novel01,CI01000027_06137526_06155474_novel02,CI01000027_06137526_06155474.path1
CI01000027	CI01000027_06168620_06195620	-	A3	6168676-6168565	CI01000027_06168620_06195620_novel05	CI01000027_06168620_06195620_novel03,CI01000027_06168620_06195620_novel09,CI01000027_06168620_06195620_novel05,CI01000027_06168620_06195620_novel07,CI01000027_06168620_06195620_novel08,CI01000027_06168620_06195620_novel10,CI01000027_06168620_06195620_novel04
CI01000027	CI01000027_06168620_06195620	-	A3	6168885-6168828	CI01000027_06168620_06195620.path1	CI01000027_06168620_06195620_novel03,CI01000027_06168620_06195620_novel09,CI01000027_06168620_06195620_novel05,CI01000027_06168620_06195620_novel07,CI01000027_06168620_06195620.path1,CI01000027_06168620_06195620_novel08,CI01000027_06168620_06195620_novel10,CI01000027_06168620_06195620_novel04
CI01000027	CI01000027_06168620_06195620	-	A3	6170389-6170279	CI01000027_06168620_06195620.path1	CI01000027_06168620_06195620_novel03,CI01000027_06168620_06195620_novel09,CI01000027_06168620_06195620_novel05,CI01000027_06168620_06195620_novel07,CI01000027_06168620_06195620.path1,CI01000027_06168620_06195620_novel08,CI01000027_06168620_06195620_novel04
CI01000027	CI01000027_06168620_06195620	-	A3	6194158-6193269	CI01000027_06168620_06195620.path1	CI01000027_06168620_06195620_novel06,CI01000027_06168620_06195620.path1
CI01000027	CI01000027_06410011_06426230	+	A3	6424110-6424133	CI01000027_06410011_06426230_novel07,CI01000027_06410011_06426230_novel06,CI01000027_06410011_06426230_novel05,CI01000027_06410011_06426230_novel04,CI01000027_06410011_06426230_novel03,CI01000027_06410011_06426230_novel01,CI01000027_06410011_06426230.path1,CI01000027_06410011_06426230_novel11	CI01000027_06410011_06426230_novel02,CI01000027_06410011_06426230_novel07,CI01000027_06410011_06426230.path1,CI01000027_06410011_06426230_novel06,CI01000027_06410011_06426230_novel01,CI01000027_06410011_06426230_novel04,CI01000027_06410011_06426230_novel11,CI01000027_06410011_06426230_novel03,CI01000027_06410011_06426230_novel05
CI01000027	CI01000027_06410011_06426230	+	A3	6426110-6427442	CI01000027_06410011_06426230_novel07,CI01000027_06410011_06426230_novel05,CI01000027_06410011_06426230_novel01	CI01000027_06410011_06426230_novel05,CI01000027_06410011_06426230_novel01,CI01000027_06410011_06426230_novel07,CI01000027_06410011_06426230_novel12
CI01000027	CI01000027_06655667_06675750	-	A3	6659874-6659415	CI01000027_06655667_06675750.path1	CI01000027_06655667_06675750.path1,CI01000027_06655667_06675750_novel01
CI01000027	CI01000027_06882644_06900902	-	A3	6900093-6899991	CI01000027_06882644_06900902.path1	CI01000027_06882644_06900902_novel03,CI01000027_06882644_06900902_novel04,CI01000027_06882644_06900902.path1,CI01000027_06882644_06900902_novel01,CI01000027_06882644_06900902_novel02
CI01000027	CI01000027_07022724_07029894	-	A3	7023265-7023186	CI01000027_07022724_07029894_novel03	CI01000027_07022724_07029894_novel04,CI01000027_07022724_07029894_novel03,CI01000027_07022724_07029894_novel13,CI01000027_07022724_07029894_novel01,CI01000027_07022724_07029894_novel05,CI01000027_07022724_07029894.path1,CI01000027_07022724_07029894_novel02
CI01000027	CI01000027_07022724_07029894	-	A3	7029923-7029896	CI01000027_07022724_07029894_novel08,CI01000027_07022724_07029894_novel02,CI01000027_07022724_07029894_novel03,CI01000027_07022724_07029894_novel07,CI01000027_07022724_07029894_novel04,CI01000027_07022724_07029894_novel11,CI01000027_07022724_07029894_novel10	CI01000027_07022724_07029894_novel04,CI01000027_07022724_07029894_novel03,CI01000027_07022724_07029894_novel12,CI01000027_07022724_07029894_novel11,CI01000027_07022724_07029894_novel01,CI01000027_07022724_07029894_novel07,CI01000027_07022724_07029894_novel05,CI01000027_07022724_07029894_novel08,CI01000027_07022724_07029894_novel02,CI01000027_07022724_07029894_novel10,CI01000027_07022724_07029894_…
CI01000027	CI01000027_07473568_07489464	-	A3	7488774-7488701	CI01000027_07473568_07489464_novel02	CI01000027_07473568_07489464_novel03,CI01000027_07473568_07489464.path1,CI01000027_07473568_07489464_novel02,CI01000027_07473568_07489464_novel04,CI01000027_07473568_07489464_novel01
CI01000027	CI01000027_07709714_07744049	-	A3	7717219-7717210	CI01000027_07709714_07744049_novel05,CI01000027_07709714_07744049_novel07,CI01000027_07709714_07744049_novel01,CI01000027_07709714_07744049_novel02,CI01000027_07709714_07744049_novel09,CI01000027_07709714_07744049_novel14	CI01000027_07709714_07744049_novel06,CI01000027_07709714_07744049_novel02,CI01000027_07709714_07744049_novel13,CI01000027_07709714_07744049_novel09,CI01000027_07709714_07744049_novel15,CI01000027_07709714_07744049_novel07,CI01000027_07709714_07744049_novel14,CI01000027_07709714_07744049_novel01,CI01000027_07709714_07744049_novel05
CI01000027	CI01000027_07709714_07744049	-	A3	7717219-7717210	CI01000027_07709714_07744049_novel12,CI01000027_07709714_07744049_novel10,CI01000027_07709714_07744049_novel11,CI01000027_07709714_07744049_novel03	CI01000027_07709714_07744049_novel10,CI01000027_07709714_07744049_novel11,CI01000027_07709714_07744049_novel03,CI01000027_07709714_07744049_novel04,CI01000027_07709714_07744049_novel12
CI01000027	CI01000027_07821062_07827997	-	A3	7824514-7824478	CI01000027_07821062_07827997_novel02,CI01000027_07821062_07827997_novel03,CI01000027_07821062_07827997_novel01	CI01000027_07821062_07827997_novel03,CI01000027_07821062_07827997_novel01,CI01000027_07821062_07827997_novel02,CI01000027_07821062_07827997.path1
CI01000027	CI01000027_08457984_08480177	+	A3	8466514-8466549	CI01000027_08457984_08480177_novel01,CI01000027_08457984_08480177_novel02	CI01000027_08457984_08480177_novel01,CI01000027_08457984_08480177.path1,CI01000027_08457984_08480177_novel02
CI01000027	CI01000027_08457984_08480177	+	A3	8473444-8473562	CI01000027_08457984_08480177.path1	CI01000027_08457984_08480177_novel01,CI01000027_08457984_08480177.path1,CI01000027_08457984_08480177_novel02
CI01000027	CI01000027_08457984_08480177	+	A3	8476673-8476681	CI01000027_08457984_08480177.path1	CI01000027_08457984_08480177_novel01,CI01000027_08457984_08480177.path1,CI01000027_08457984_08480177_novel02
CI01000027	CI01000027_08483034_08503082	-	A3	8483464-8483156	CI01000027_08483034_08503082.path1	CI01000027_08483034_08503082.path1,CI01000027_08483034_08503082_novel07,CI01000027_08483034_08503082_novel02,CI01000027_08483034_08503082_novel04,CI01000027_08483034_08503082_novel05,CI01000027_08483034_08503082_novel06
CI01000027	CI01000027_08671118_08685781	-	A3	8678217-8678184	CI01000027_08671118_08685781.path1	CI01000027_08671118_08685781.path1,CI01000027_08671118_08685781_novel01
CI01000027	CI01000027_08713799_08734144	-	A3	8715119-8714197	CI01000027_08713799_08734144.path1	CI01000027_08713799_08734144_novel01,CI01000027_08713799_08734144.path1,CI01000027_08713799_08734144_novel02
CI01000027	CI01000027_08996825_09000846	-	A3	8999806-8999763	CI01000027_08996825_09000846.path1	CI01000027_08996825_09000846_novel01,CI01000027_08996825_09000846.path1
CI01000027	CI01000027_09042551_09055596	-	A3	9052223-9052220	CI01000027_09042551_09055596_novel04	CI01000027_09042551_09055596_novel02,CI01000027_09042551_09055596_novel11,CI01000027_09042551_09055596_novel01,CI01000027_09042551_09055596_novel07,CI01000027_09042551_09055596_novel03,CI01000027_09042551_09055596_novel05,CI01000027_09042551_09055596_novel10,CI01000027_09042551_09055596_novel04,CI01000027_09042551_09055596_novel12,CI01000027_09042551_09055596_novel08,CI01000027_09042551_09055596_…
CI01000027	CI01000027_09042551_09055596	-	A3	9052578-9052575	CI01000027_09042551_09055596_novel09,CI01000027_09042551_09055596_novel03,CI01000027_09042551_09055596_novel05,CI01000027_09042551_09055596.path1	CI01000027_09042551_09055596_novel03,CI01000027_09042551_09055596_novel07,CI01000027_09042551_09055596.path1,CI01000027_09042551_09055596_novel05,CI01000027_09042551_09055596_novel06,CI01000027_09042551_09055596_novel09
CI01000027	CI01000027_09095210_09102256	-	A3	9096578-9096569	CI01000027_09095210_09102256.path1	CI01000027_09095210_09102256.path1,CI01000027_09095210_09102256_novel01
CI01000027	CI01000027_09349353_09352981	+	A3	9349845-9349938	CI01000027_09349353_09352981.path1	CI01000027_09349353_09352981_novel02,CI01000027_09349353_09352981.path1,CI01000027_09349353_09352981_novel01
CI01000027	CI01000027_09376781_09390767	+	A3	9388811-9389012	CI01000027_09376781_09390767.path1	CI01000027_09376781_09390767.path1,CI01000027_09376781_09390767_novel02,CI01000027_09376781_09390767_novel01
CI01000027	CI01000027_09401652_09408536	-	A3	9406043-9405851	CI01000027_09401652_09408536.path1	CI01000027_09401652_09408536_novel07,CI01000027_09401652_09408536_novel02,CI01000027_09401652_09408536.path1,CI01000027_09401652_09408536_novel03
CI01000027	CI01000027_09401652_09408536	-	A3	9406179-9405851	CI01000027_09401652_09408536.path1	CI01000027_09401652_09408536_novel08,CI01000027_09401652_09408536.path1
CI01000027	CI01000027_09401652_09408536	-	A3	9406179-9406043	CI01000027_09401652_09408536_novel03,CI01000027_09401652_09408536_novel02,CI01000027_09401652_09408536_novel07	CI01000027_09401652_09408536_novel08,CI01000027_09401652_09408536_novel07,CI01000027_09401652_09408536_novel02,CI01000027_09401652_09408536_novel03
CI01000027	CI01000027_09504696_09522574	-	A3	9506163-9506127	CI01000027_09504696_09522574.path1	CI01000027_09504696_09522574_novel01,CI01000027_09504696_09522574.path1
CI01000027	CI01000027_09504696_09522574	-	A3	9519175-9519148	CI01000027_09504696_09522574_novel01	CI01000027_09504696_09522574_novel01,CI01000027_09504696_09522574.path1
CI01000027	CI01000027_09668229_09671091	-	A3	9668409-9668320	CI01000027_09668229_09671091.path1	CI01000027_09668229_09671091.path1,CI01000027_09668229_09671091_novel02,CI01000027_09668229_09671091_novel03,CI01000027_09668229_09671091_novel04
CI01000027	CI01000027_09668229_09671091	-	A3	9678683-9678500	CI01000027_09668229_09671091_novel02	CI01000027_09668229_09671091_novel02,CI01000027_09668229_09671091_novel03,CI01000027_09668229_09671091_novel01
CI01000027	CI01000027_09722965_09729563	-	A3	9724411-9724408	CI01000027_09722965_09729563_novel08,CI01000027_09722965_09729563_novel10	CI01000027_09722965_09729563_novel13,CI01000027_09722965_09729563_novel06,CI01000027_09722965_09729563_novel02,CI01000027_09722965_09729563_novel10,CI01000027_09722965_09729563_novel08,CI01000027_09722965_09729563_novel01,CI01000027_09722965_09729563_novel03,CI01000027_09722965_09729563_novel07,CI01000027_09722965_09729563.path1,CI01000027_09722965_09729563_novel04,CI01000027_09722965_09729563_no…
CI01000027	CI01000027_09767653_09768743	+	A3	9768108-9768154	CI01000027_09767653_09768743.path1	CI01000027_09767653_09768743_novel03,CI01000027_09767653_09768743.path1,CI01000027_09767653_09768743_novel02
CI01000027	CI01000027_09964935_10012668	-	A3	9975022-9975001	CI01000027_09964935_10012668.path1	CI01000027_09964935_10012668.path1,CI01000027_09964935_10012668_novel01,CI01000027_09964935_10012668_novel03,CI01000027_09964935_10012668_novel02
CI01000027	CI01000027_09964935_10012668	-	A3	9977949-9977874	CI01000027_09964935_10012668_novel02	CI01000027_09964935_10012668_novel01,CI01000027_09964935_10012668_novel02
CI01000027	CI01000027_10072946_10084310	+	A3	10084635-10084714	CI01000027_10072946_10084310_novel02	CI01000027_10072946_10084310_novel01,CI01000027_10072946_10084310_novel02
CI01000027	CI01000027_10526694_10541815	+	A3	10528941-10528974	CI01000027_10526694_10541815_novel01,CI01000027_10526694_10541815_novel07,CI01000027_10526694_10541815_novel06,CI01000027_10526694_10541815_novel05,CI01000027_10526694_10541815_novel04	CI01000027_10526694_10541815_novel06,CI01000027_10526694_10541815_novel07,CI01000027_10526694_10541815_novel04,CI01000027_10526694_10541815.path1,CI01000027_10526694_10541815_novel01,CI01000027_10526694_10541815_novel05
CI01000027	CI01000027_10526694_10541815	+	A3	10535147-10535898	CI01000027_10526694_10541815_novel08,CI01000027_10526694_10541815.path1,CI01000027_10526694_10541815_novel01,CI01000027_10526694_10541815_novel06,CI01000027_10526694_10541815_novel05,CI01000027_10526694_10541815_novel04	CI01000027_10526694_10541815_novel06,CI01000027_10526694_10541815_novel07,CI01000027_10526694_10541815_novel04,CI01000027_10526694_10541815.path1,CI01000027_10526694_10541815_novel08,CI01000027_10526694_10541815_novel01,CI01000027_10526694_10541815_novel05
CI01000027	CI01000027_10574326_10578596	+	A3	10574428-10574434	CI01000027_10574326_10578596_novel08,CI01000027_10574326_10578596_novel09,CI01000027_10574326_10578596_novel11,CI01000027_10574326_10578596_novel01	CI01000027_10574326_10578596_novel09,CI01000027_10574326_10578596_novel11,CI01000027_10574326_10578596_novel10,CI01000027_10574326_10578596.path1,CI01000027_10574326_10578596_novel08,CI01000027_10574326_10578596_novel07,CI01000027_10574326_10578596_novel01
CI01000027	CI01000027_10580514_10590458	+	A3	10586534-10586578	CI01000027_10580514_10590458_novel03,CI01000027_10580514_10590458_novel02,CI01000027_10580514_10590458_novel04	CI01000027_10580514_10590458_novel04,CI01000027_10580514_10590458_novel03,CI01000027_10580514_10590458.path1,CI01000027_10580514_10590458_novel02
CI01000027	CI01000027_10641759_10654240	+	A3	10646391-10647164	CI01000027_10641759_10654240.path1	CI01000027_10641759_10654240.path1,CI01000027_10641759_10654240_novel01
CI01000027	CI01000027_10641759_10654240	+	A3	10646391-10647597	CI01000027_10641759_10654240_novel07	CI01000027_10641759_10654240_novel07,CI01000027_10641759_10654240_novel01
CI01000027	CI01000027_10641759_10654240	+	A3	10648863-10648866	CI01000027_10641759_10654240_novel06	CI01000027_10641759_10654240_novel06,CI01000027_10641759_10654240_novel10
CI01000027	CI01000027_10641759_10654240	+	A3	10648863-10648880	CI01000027_10641759_10654240_novel09	CI01000027_10641759_10654240_novel09,CI01000027_10641759_10654240_novel10
CI01000027	CI01000027_10641759_10654240	+	A3	10648866-10648880	CI01000027_10641759_10654240_novel09	CI01000027_10641759_10654240_novel06,CI01000027_10641759_10654240_novel09
CI01000028	CI01000028_00616942_00640490	-	A3	639067-639046	CI01000028_00616942_00640490.path1	CI01000028_00616942_00640490.path1,CI01000028_00616942_00640490_novel07,CI01000028_00616942_00640490_novel05,CI01000028_00616942_00640490_novel04,CI01000028_00616942_00640490_novel01,CI01000028_00616942_00640490_novel06,CI01000028_00616942_00640490_novel02,CI01000028_00616942_00640490_novel08
CI01000028	CI01000028_01403859_01408636	-	A3	1404206-1404188	CI01000028_01403859_01408636.path1	CI01000028_01403859_01408636_novel01,CI01000028_01403859_01408636.path1
CI01000028	CI01000028_02211495_02287691	+	A3	2287451-2287454	CI01000028_02211495_02287691_novel02	CI01000028_02211495_02287691.path1,CI01000028_02211495_02287691_novel02
CI01000028	CI01000028_02299641_02304780	+	A3	2304730-2304768	CI01000028_02299641_02304780_novel03,CI01000028_02299641_02304780_novel02	CI01000028_02299641_02304780_novel03,CI01000028_02299641_02304780.path1,CI01000028_02299641_02304780_novel02
CI01000028	CI01000028_02327402_02338641	-	A3	2342292-2342248	CI01000028_02327402_02338641_novel06,CI01000028_02327402_02338641_novel05,CI01000028_02327402_02338641_novel02	CI01000028_02327402_02338641_novel01,CI01000028_02327402_02338641_novel04,CI01000028_02327402_02338641_novel02,CI01000028_02327402_02338641_novel06,CI01000028_02327402_02338641_novel05
CI01000028	CI01000028_02452520_02473148	+	A3	2458274-2458307	CI01000028_02452520_02473148_novel01,CI01000028_02452520_02473148_novel03,CI01000028_02452520_02473148_novel02	CI01000028_02452520_02473148_novel02,CI01000028_02452520_02473148.path1,CI01000028_02452520_02473148_novel03,CI01000028_02452520_02473148_novel01
CI01000028	CI01000028_02452520_02473148	+	A3	2465066-2465151	CI01000028_02452520_02473148.path1	CI01000028_02452520_02473148_novel05,CI01000028_02452520_02473148_novel01,CI01000028_02452520_02473148_novel03,CI01000028_02452520_02473148_novel06,CI01000028_02452520_02473148.path1
CI01000028	CI01000028_03053581_03067840	+	A3	3060647-3060662	CI01000028_03053581_03067840.path1	CI01000028_03053581_03067840_novel01,CI01000028_03053581_03067840.path1
CI01000028	CI01000028_03083682_03096529	-	A3	3083984-3083741	CI01000028_03083682_03096529.path1	CI01000028_03083682_03096529_novel01,CI01000028_03083682_03096529.path1,CI01000028_03083682_03096529_novel03,CI01000028_03083682_03096529_novel02
CI01000028	CI01000028_03083682_03096529	-	A3	3095551-3095467	CI01000028_03083682_03096529_novel02,CI01000028_03083682_03096529_novel01	CI01000028_03083682_03096529_novel02,CI01000028_03083682_03096529_novel01,CI01000028_03083682_03096529.path1
CI01000028	CI01000028_03128741_03141144	-	A3	3136199-3136193	CI01000028_03128741_03141144.path1,CI01000028_03128741_03141144_novel04,CI01000028_03128741_03141144_novel05,CI01000028_03128741_03141144_novel01,CI01000028_03128741_03141144_novel02	CI01000028_03128741_03141144.path1,CI01000028_03128741_03141144_novel04,CI01000028_03128741_03141144_novel03,CI01000028_03128741_03141144_novel01,CI01000028_03128741_03141144_novel05,CI01000028_03128741_03141144_novel02
CI01000028	CI01000028_03243337_03247393	+	A3	3244562-3244572	CI01000028_03243337_03247393_novel02	CI01000028_03243337_03247393_novel03,CI01000028_03243337_03247393_novel02
CI01000028	CI01000028_03243337_03247393	+	A3	3246425-3246584	CI01000028_03243337_03247393.path1	CI01000028_03243337_03247393_novel03,CI01000028_03243337_03247393_novel01,CI01000028_03243337_03247393_novel02,CI01000028_03243337_03247393.path1
CI01000028	CI01000028_03264758_03280506	-	A3	3287848-3287793	CI01000028_03264758_03280506_novel03	CI01000028_03264758_03280506_novel03,CI01000028_03264758_03280506_novel05,CI01000028_03264758_03280506_novel02
CI01000028	CI01000028_03264758_03280506	-	A3	3287851-3287793	CI01000028_03264758_03280506_novel03	CI01000028_03264758_03280506_novel03,CI01000028_03264758_03280506_novel06
CI01000028	CI01000028_03264758_03280506	-	A3	3287851-3287848	CI01000028_03264758_03280506_novel02,CI01000028_03264758_03280506_novel05	CI01000028_03264758_03280506_novel05,CI01000028_03264758_03280506_novel06,CI01000028_03264758_03280506_novel02
CI01000028	CI01000028_03385787_03404112	+	A3	3393699-3393735	CI01000028_03385787_03404112_novel01	CI01000028_03385787_03404112.path1,CI01000028_03385787_03404112_novel01
CI01000028	CI01000028_04729544_04888382	+	A3	4781402-4781405	CI01000028_04729544_04888382_novel02	CI01000028_04729544_04888382.path1,CI01000028_04729544_04888382_novel02
CI01000028	CI01000028_05039088_05063207	+	A3	5054664-5054667	CI01000028_05039088_05063207_novel12,CI01000028_05039088_05063207_novel13,CI01000028_05039088_05063207.path1	CI01000028_05039088_05063207_novel12,CI01000028_05039088_05063207_novel13,CI01000028_05039088_05063207.path1,CI01000028_05039088_05063207_novel02,CI01000028_05039088_05063207_novel03,CI01000028_05039088_05063207_novel07,CI01000028_05039088_05063207_novel01
CI01000028	CI01000028_05039088_05063207	+	A3	5060003-5060033	CI01000028_05039088_05063207_novel12,CI01000028_05039088_05063207_novel13,CI01000028_05039088_05063207.path1,CI01000028_05039088_05063207_novel02,CI01000028_05039088_05063207_novel03,CI01000028_05039088_05063207_novel01	CI01000028_05039088_05063207_novel12,CI01000028_05039088_05063207_novel13,CI01000028_05039088_05063207.path1,CI01000028_05039088_05063207_novel02,CI01000028_05039088_05063207_novel03,CI01000028_05039088_05063207_novel07,CI01000028_05039088_05063207_novel01
CI01000028	CI01000028_05245931_05255549	-	A3	5254353-5254335	CI01000028_05245931_05255549.path1	CI01000028_05245931_05255549_novel02,CI01000028_05245931_05255549_novel03,CI01000028_05245931_05255549.path1
CI01000028	CI01000028_05433749_05473473	-	A3	5439159-5439156	CI01000028_05433749_05473473_novel22,CI01000028_05433749_05473473_novel23,CI01000028_05433749_05473473.path1,CI01000028_05433749_05473473_novel16,CI01000028_05433749_05473473_novel07,CI01000028_05433749_05473473_novel01,CI01000028_05433749_05473473_novel03,CI01000028_05433749_05473473_novel15,CI01000028_05433749_05473473_novel10,CI01000028_05433749_05473473_novel19,CI01000028_05433749_05473473_no…	CI01000028_05433749_05473473_novel24,CI01000028_05433749_05473473_novel15,CI01000028_05433749_05473473_novel03,CI01000028_05433749_05473473_novel06,CI01000028_05433749_05473473_novel07,CI01000028_05433749_05473473_novel17,CI01000028_05433749_05473473_novel05,CI01000028_05433749_05473473_novel16,CI01000028_05433749_05473473_novel19,CI01000028_05433749_05473473_novel20,CI01000028_05433749_05473473_…
CI01000028	CI01000028_05433749_05473473	-	A3	5450192-5450189	CI01000028_05433749_05473473.path1,CI01000028_05433749_05473473_novel07	CI01000028_05433749_05473473_novel05,CI01000028_05433749_05473473_novel16,CI01000028_05433749_05473473_novel14,CI01000028_05433749_05473473_novel03,CI01000028_05433749_05473473_novel02,CI01000028_05433749_05473473.path1,CI01000028_05433749_05473473_novel10,CI01000028_05433749_05473473_novel11,CI01000028_05433749_05473473_novel12,CI01000028_05433749_05473473_novel13,CI01000028_05433749_05473473_no…
CI01000028	CI01000028_05737467_05742759	+	A3	5741790-5741799	CI01000028_05737467_05742759.path1	CI01000028_05737467_05742759_novel01,CI01000028_05737467_05742759.path1
CI01000028	CI01000028_05820436_05825019	+	A3	5824955-5824973	CI01000028_05820436_05825019_novel01,CI01000028_05820436_05825019_novel05,CI01000028_05820436_05825019_novel06	CI01000028_05820436_05825019_novel02,CI01000028_05820436_05825019_novel11,CI01000028_05820436_05825019_novel05,CI01000028_05820436_05825019_novel10,CI01000028_05820436_05825019_novel01,CI01000028_05820436_05825019_novel04,CI01000028_05820436_05825019_novel07,CI01000028_05820436_05825019_novel06,CI01000028_05820436_05825019.path1
CI01000028	CI01000028_05890154_05898140	+	A3	5891248-5892595	CI01000028_05890154_05898140_novel03	CI01000028_05890154_05898140_novel03,CI01000028_05890154_05898140_novel02
CI01000028	CI01000028_05921980_05932828	-	A3	5928426-5928356	CI01000028_05921980_05932828.path1	CI01000028_05921980_05932828_novel01,CI01000028_05921980_05932828.path1
CI01000028	CI01000028_06699921_06724610	+	A3	6705206-6705299	CI01000028_06699921_06724610.path1	CI01000028_06699921_06724610_novel02,CI01000028_06699921_06724610.path1,CI01000028_06699921_06724610_novel03
CI01000028	CI01000028_06756364_06785862	-	A3	6757232-6756919	CI01000028_06756364_06785862.path1	CI01000028_06756364_06785862.path1,CI01000028_06756364_06785862_novel02,CI01000028_06756364_06785862_novel01
CI01000028	CI01000028_06756364_06785862	-	A3	6782576-6782540	CI01000028_06756364_06785862_novel01,CI01000028_06756364_06785862_novel02	CI01000028_06756364_06785862_novel01,CI01000028_06756364_06785862.path1,CI01000028_06756364_06785862_novel02
CI01000028	CI01000028_07328793_07405548	-	A3	7337874-7337832	CI01000028_07328793_07405548_novel07	CI01000028_07328793_07405548_novel07,CI01000028_07328793_07405548.path1
CI01000029	CI01000029_00553198_00596492	-	A3	553964-553337	CI01000029_00553198_00596492_novel07,CI01000029_00553198_00596492_novel02	CI01000029_00553198_00596492_novel07,CI01000029_00553198_00596492_novel03,CI01000029_00553198_00596492_novel06,CI01000029_00553198_00596492_novel02,CI01000029_00553198_00596492.path1,CI01000029_00553198_00596492_novel12
CI01000029	CI01000029_00718512_00738422	+	A3	730631-730634	CI01000029_00718512_00738422_novel01	CI01000029_00718512_00738422_novel01,CI01000029_00718512_00738422.path1
CI01000029	CI01000029_01304740_01313262	+	A3	1309785-1309842	CI01000029_01304740_01313262_novel01,CI01000029_01304740_01313262_novel02,CI01000029_01304740_01313262_novel03	CI01000029_01304740_01313262_novel03,CI01000029_01304740_01313262_novel02,CI01000029_01304740_01313262.path1,CI01000029_01304740_01313262_novel01
CI01000029	CI01000029_01353955_01354599	-	A3	1354184-1354106	CI01000029_01353955_01354599_novel01	CI01000029_01353955_01354599_novel01,CI01000029_01353955_01354599.path1
CI01000029	CI01000029_01662550_01681291	+	A3	1681070-1681181	CI01000029_01662550_01681291.path1	CI01000029_01662550_01681291_novel01,CI01000029_01662550_01681291.path1
CI01000029	CI01000029_01788875_01811689	-	A3	1804901-1804883	CI01000029_01788875_01811689_novel08,CI01000029_01788875_01811689_novel06,CI01000029_01788875_01811689_novel05,CI01000029_01788875_01811689_novel04,CI01000029_01788875_01811689_novel03,CI01000029_01788875_01811689_novel02,CI01000029_01788875_01811689_novel01	CI01000029_01788875_01811689_novel06,CI01000029_01788875_01811689_novel05,CI01000029_01788875_01811689.path1,CI01000029_01788875_01811689_novel08,CI01000029_01788875_01811689_novel03,CI01000029_01788875_01811689_novel04,CI01000029_01788875_01811689_novel02,CI01000029_01788875_01811689_novel01
CI01000029	CI01000029_01788875_01811689	-	A3	1808630-1808560	CI01000029_01788875_01811689_novel01	CI01000029_01788875_01811689_novel05,CI01000029_01788875_01811689.path1,CI01000029_01788875_01811689_novel03,CI01000029_01788875_01811689_novel04,CI01000029_01788875_01811689_novel02,CI01000029_01788875_01811689_novel01
CI01000029	CI01000029_02037027_02050337	+	A3	2048424-2048427	CI01000029_02037027_02050337_novel03	CI01000029_02037027_02050337.path1,CI01000029_02037027_02050337_novel02,CI01000029_02037027_02050337_novel01,CI01000029_02037027_02050337_novel03
CI01000029	CI01000029_02532272_02537205	-	A3	2533970-2533913	CI01000029_02532272_02537205_novel01,CI01000029_02532272_02537205_novel02	CI01000029_02532272_02537205_novel01,CI01000029_02532272_02537205_novel02,CI01000029_02532272_02537205.path1
CI01000029	CI01000029_02539755_02540836	-	A3	2540353-2540338	CI01000029_02539755_02540836.path1	CI01000029_02539755_02540836.path1,CI01000029_02539755_02540836_novel01
CI01000029	CI01000029_03397097_03444565	-	A3	3410030-3409984	CI01000029_03397097_03444565.path1	CI01000029_03397097_03444565_novel01,CI01000029_03397097_03444565.path1
CI01000029	CI01000029_03534096_03563671	-	A3	3537026-3536972	CI01000029_03534096_03563671_novel02,CI01000029_03534096_03563671_novel03,CI01000029_03534096_03563671_novel05,CI01000029_03534096_03563671.path1	CI01000029_03534096_03563671_novel01,CI01000029_03534096_03563671_novel05,CI01000029_03534096_03563671.path1,CI01000029_03534096_03563671_novel02,CI01000029_03534096_03563671_novel03
CI01000029	CI01000029_03534096_03563671	-	A3	3558195-3558035	CI01000029_03534096_03563671_novel01,CI01000029_03534096_03563671_novel02,CI01000029_03534096_03563671_novel03,CI01000029_03534096_03563671_novel04,CI01000029_03534096_03563671_novel05	CI01000029_03534096_03563671_novel04,CI01000029_03534096_03563671_novel01,CI01000029_03534096_03563671_novel05,CI01000029_03534096_03563671.path1,CI01000029_03534096_03563671_novel02,CI01000029_03534096_03563671_novel03
CI01000029	CI01000029_03590053_03594170	-	A3	3590645-3590543	CI01000029_03590053_03594170.path1	CI01000029_03590053_03594170_novel01,CI01000029_03590053_03594170.path1
CI01000029	CI01000029_03590053_03594170	-	A3	3592329-3592326	CI01000029_03590053_03594170_novel01	CI01000029_03590053_03594170_novel01,CI01000029_03590053_03594170.path1
CI01000029	CI01000029_03649051_03684709	+	A3	3651491-3651562	CI01000029_03649051_03684709.path1	CI01000029_03649051_03684709_novel01,CI01000029_03649051_03684709_novel04,CI01000029_03649051_03684709_novel03,CI01000029_03649051_03684709_novel05,CI01000029_03649051_03684709_novel02,CI01000029_03649051_03684709.path1
CI01000029	CI01000029_03855238_03922931	+	A3	3874385-3874499	CI01000029_03855238_03922931_novel06,CI01000029_03855238_03922931_novel05	CI01000029_03855238_03922931.path1,CI01000029_03855238_03922931_novel05,CI01000029_03855238_03922931_novel06
CI01000029	CI01000029_03949550_03958610	-	A3	3949726-3949690	CI01000029_03949550_03958610_novel01	CI01000029_03949550_03958610_novel01,CI01000029_03949550_03958610.path1
CI01000029	CI01000029_03976118_03980629	+	A3	3977914-3977925	CI01000029_03976118_03980629_novel05	CI01000029_03976118_03980629_novel10,CI01000029_03976118_03980629_novel09,CI01000029_03976118_03980629_novel13,CI01000029_03976118_03980629_novel05,CI01000029_03976118_03980629.path1,CI01000029_03976118_03980629_novel04,CI01000029_03976118_03980629_novel03,CI01000029_03976118_03980629_novel12,CI01000029_03976118_03980629_novel11,CI01000029_03976118_03980629_novel08
CI01000029	CI01000029_04099307_04107542	+	A3	4104214-4104253	CI01000029_04099307_04107542_novel01,CI01000029_04099307_04107542_novel02	CI01000029_04099307_04107542.path1,CI01000029_04099307_04107542_novel01,CI01000029_04099307_04107542_novel02
CI01000029	CI01000029_05285683_05294300	+	A3	5295167-5295171	CI01000029_05285683_05294300_novel03	CI01000029_05285683_05294300_novel03,CI01000029_05285683_05294300_novel04
CI01000029	CI01000029_05380959_05388911	+	A3	5381836-5381899	CI01000029_05380959_05388911_novel01	CI01000029_05380959_05388911.path1,CI01000029_05380959_05388911_novel01
CI01000029	CI01000029_05402102_05409884	+	A3	5403473-5403476	CI01000029_05402102_05409884.path1	CI01000029_05402102_05409884_novel01,CI01000029_05402102_05409884.path1
CI01000029	CI01000029_05474130_05494930	+	A3	5480163-5480193	CI01000029_05474130_05494930.path1	CI01000029_05474130_05494930_novel01,CI01000029_05474130_05494930.path1
CI01000029	CI01000029_05474130_05494930	+	A3	5490966-5490999	CI01000029_05474130_05494930.path1	CI01000029_05474130_05494930_novel01,CI01000029_05474130_05494930.path1
CI01000029	CI01000029_05591971_05597708	+	A3	5597413-5597424	CI01000029_05591971_05597708_novel04	CI01000029_05591971_05597708_novel03,CI01000029_05591971_05597708_novel05,CI01000029_05591971_05597708_novel04
CI01000029	CI01000029_05675041_05691687	-	A3	5686363-5686306	CI01000029_05675041_05691687.path1	CI01000029_05675041_05691687_novel04,CI01000029_05675041_05691687_novel02,CI01000029_05675041_05691687_novel05,CI01000029_05675041_05691687.path1,CI01000029_05675041_05691687_novel03,CI01000029_05675041_05691687_novel01
CI01000029	CI01000029_06051592_06058664	-	A3	6053218-6053174	CI01000029_06051592_06058664_novel03	CI01000029_06051592_06058664_novel05,CI01000029_06051592_06058664_novel03,CI01000029_06051592_06058664_novel01,CI01000029_06051592_06058664_novel06,CI01000029_06051592_06058664_novel04,CI01000029_06051592_06058664_novel02
CI01000029	CI01000029_06051592_06058664	-	A3	6057251-6057227	CI01000029_06051592_06058664_novel02,CI01000029_06051592_06058664_novel03,CI01000029_06051592_06058664_novel04	CI01000029_06051592_06058664_novel03,CI01000029_06051592_06058664.path1,CI01000029_06051592_06058664_novel02,CI01000029_06051592_06058664_novel04
CI01000029	CI01000029_06076254_06083211	+	A3	6078724-6078739	CI01000029_06076254_06083211.path1	CI01000029_06076254_06083211.path1,CI01000029_06076254_06083211_novel01
CI01000029	CI01000029_06166033_06201616	-	A3	6167945-6167876	CI01000029_06166033_06201616.path1	CI01000029_06166033_06201616_novel03,CI01000029_06166033_06201616_novel02,CI01000029_06166033_06201616_novel01,CI01000029_06166033_06201616.path1
CI01000029	CI01000029_06166033_06201616	-	A3	6177757-6177688	CI01000029_06166033_06201616.path1	CI01000029_06166033_06201616_novel02,CI01000029_06166033_06201616_novel01,CI01000029_06166033_06201616.path1
CI01000029	CI01000029_06320111_06340400	-	A3	6324051-6323310	CI01000029_06320111_06340400_novel08,CI01000029_06320111_06340400_novel09,CI01000029_06320111_06340400_novel03,CI01000029_06320111_06340400_novel01,CI01000029_06320111_06340400.path1,CI01000029_06320111_06340400_novel11,CI01000029_06320111_06340400_novel10,CI01000029_06320111_06340400_novel05	CI01000029_06320111_06340400_novel03,CI01000029_06320111_06340400_novel08,CI01000029_06320111_06340400_novel10,CI01000029_06320111_06340400_novel09,CI01000029_06320111_06340400_novel01,CI01000029_06320111_06340400_novel02,CI01000029_06320111_06340400.path1,CI01000029_06320111_06340400_novel05,CI01000029_06320111_06340400_novel11
CI01000029	CI01000029_06486658_06492567	-	A3	6489659-6489530	CI01000029_06486658_06492567_novel01	CI01000029_06486658_06492567_novel02,CI01000029_06486658_06492567_novel01
CI01000029	CI01000029_06606850_06665941	-	A3	6611069-6611006	CI01000029_06606850_06665941_novel01,CI01000029_06606850_06665941_novel02	CI01000029_06606850_06665941_novel02,CI01000029_06606850_06665941_novel01,CI01000029_06606850_06665941.path1
CI01000029	CI01000029_06775631_06791278	+	A3	6779128-6779195	CI01000029_06775631_06791278_novel02,CI01000029_06775631_06791278_novel01	CI01000029_06775631_06791278_novel02,CI01000029_06775631_06791278_novel01,CI01000029_06775631_06791278.path1
CI01000029	CI01000029_07132444_07166752	+	A3	7140406-7140522	CI01000029_07132444_07166752_novel01	CI01000029_07132444_07166752.path1,CI01000029_07132444_07166752_novel01
CI01000029	CI01000029_07615776_07640353	-	A3	7619243-7619038	CI01000029_07615776_07640353.path1	CI01000029_07615776_07640353_novel04,CI01000029_07615776_07640353.path1
CI01000029	CI01000029_07836385_07847829	-	A3	7838743-7838710	CI01000029_07836385_07847829.path1	CI01000029_07836385_07847829_novel01,CI01000029_07836385_07847829.path1,CI01000029_07836385_07847829_novel02,CI01000029_07836385_07847829_novel03
CI01000029	CI01000029_08072926_08079001	+	A3	8074742-8074754	CI01000029_08072926_08079001.path1	CI01000029_08072926_08079001.path1,CI01000029_08072926_08079001_novel01
CI01000029	CI01000029_08072926_08079001	+	A3	8076751-8076788	CI01000029_08072926_08079001.path1	CI01000029_08072926_08079001.path1,CI01000029_08072926_08079001_novel01
CI01000029	CI01000029_08205518_08214627	-	A3	8206790-8205962	CI01000029_08205518_08214627_novel03	CI01000029_08205518_08214627_novel03,CI01000029_08205518_08214627_novel02,CI01000029_08205518_08214627_novel01
CI01000029	CI01000029_08229070_08234969	-	A3	8232428-8232424	CI01000029_08229070_08234969_novel01	CI01000029_08229070_08234969.path1,CI01000029_08229070_08234969_novel01
CI01000029	CI01000029_09322744_09351108	+	A3	9350785-9350837	CI01000029_09322744_09351108_novel05,CI01000029_09322744_09351108_novel04,CI01000029_09322744_09351108_novel06,CI01000029_09322744_09351108_novel01,CI01000029_09322744_09351108_novel03,CI01000029_09322744_09351108_novel02	CI01000029_09322744_09351108_novel01,CI01000029_09322744_09351108_novel03,CI01000029_09322744_09351108_novel02,CI01000029_09322744_09351108_novel04,CI01000029_09322744_09351108_novel06,CI01000029_09322744_09351108_novel05,CI01000029_09322744_09351108.path1
CI01000030	CI01000030_00182110_00184749	-	A3	184335-183980	CI01000030_00182110_00184749.path1	CI01000030_00182110_00184749_novel01,CI01000030_00182110_00184749.path1
CI01000030	CI01000030_00906349_00909443	-	A3	906846-906774	CI01000030_00906349_00909443.path1	CI01000030_00906349_00909443.path1,CI01000030_00906349_00909443_novel01,CI01000030_00906349_00909443_novel02
CI01000030	CI01000030_00937645_00942188	+	A3	941528-942074	CI01000030_00937645_00942188.path1	CI01000030_00937645_00942188_novel01,CI01000030_00937645_00942188_novel02,CI01000030_00937645_00942188.path1,CI01000030_00937645_00942188_novel03,CI01000030_00937645_00942188_novel04
CI01000030	CI01000030_00945680_00950479	+	A3	946467-946482	CI01000030_00945680_00950479.path1	CI01000030_00945680_00950479.path1,CI01000030_00945680_00950479_novel01
CI01000030	CI01000030_00995987_01000274	-	A3	996730-996667	CI01000030_00995987_01000274_novel02,CI01000030_00995987_01000274_novel03,CI01000030_00995987_01000274_novel01,CI01000030_00995987_01000274_novel06,CI01000030_00995987_01000274_novel07,CI01000030_00995987_01000274_novel04,CI01000030_00995987_01000274_novel05	CI01000030_00995987_01000274_novel04,CI01000030_00995987_01000274_novel05,CI01000030_00995987_01000274_novel06,CI01000030_00995987_01000274.path1,CI01000030_00995987_01000274_novel02,CI01000030_00995987_01000274_novel07,CI01000030_00995987_01000274_novel01,CI01000030_00995987_01000274_novel03
CI01000030	CI01000030_01172285_01175092	+	A3	1173976-1174006	CI01000030_01172285_01175092_novel04,CI01000030_01172285_01175092_novel02,CI01000030_01172285_01175092_novel03,CI01000030_01172285_01175092_novel01	CI01000030_01172285_01175092_novel01,CI01000030_01172285_01175092_novel04,CI01000030_01172285_01175092_novel03,CI01000030_01172285_01175092.path1,CI01000030_01172285_01175092_novel02
CI01000030	CI01000030_01231023_01247523	-	A3	1238417-1238380	CI01000030_01231023_01247523.path1	CI01000030_01231023_01247523_novel01,CI01000030_01231023_01247523_novel02,CI01000030_01231023_01247523.path1,CI01000030_01231023_01247523_novel03
CI01000030	CI01000030_01231023_01247523	-	A3	1241959-1241925	CI01000030_01231023_01247523.path1	CI01000030_01231023_01247523_novel01,CI01000030_01231023_01247523_novel02,CI01000030_01231023_01247523.path1
CI01000030	CI01000030_01260932_01266392	-	A3	1265965-1265932	CI01000030_01260932_01266392_novel02	CI01000030_01260932_01266392_novel03,CI01000030_01260932_01266392_novel01,CI01000030_01260932_01266392.path1,CI01000030_01260932_01266392_novel02
CI01000030	CI01000030_01354152_01358461	-	A3	1355186-1355182	CI01000030_01354152_01358461_novel01	CI01000030_01354152_01358461.path1,CI01000030_01354152_01358461_novel02,CI01000030_01354152_01358461_novel01
CI01000030	CI01000030_01410955_01422296	+	A3	1420845-1420898	CI01000030_01410955_01422296_novel03,CI01000030_01410955_01422296_novel01	CI01000030_01410955_01422296.path1,CI01000030_01410955_01422296_novel01,CI01000030_01410955_01422296_novel03
CI01000030	CI01000030_01426277_01431670	+	A3	1426466-1426469	CI01000030_01426277_01431670_novel01,CI01000030_01426277_01431670_novel03,CI01000030_01426277_01431670_novel04	CI01000030_01426277_01431670_novel03,CI01000030_01426277_01431670_novel04,CI01000030_01426277_01431670_novel01,CI01000030_01426277_01431670.path1
CI01000030	CI01000030_01518641_01634086	-	A3	1594691-1594682	CI01000030_01518641_01634086.path1	CI01000030_01518641_01634086_novel03,CI01000030_01518641_01634086_novel07,CI01000030_01518641_01634086_novel09,CI01000030_01518641_01634086_novel06,CI01000030_01518641_01634086.path1,CI01000030_01518641_01634086_novel08,CI01000030_01518641_01634086_novel02
CI01000030	CI01000030_02186824_02200049	-	A3	2198448-2198414	CI01000030_02186824_02200049.path1	CI01000030_02186824_02200049.path1,CI01000030_02186824_02200049_novel02,CI01000030_02186824_02200049_novel04,CI01000030_02186824_02200049_novel03,CI01000030_02186824_02200049_novel01
CI01000030	CI01000030_02491975_02497946	-	A3	2492270-2492213	CI01000030_02491975_02497946.path1	CI01000030_02491975_02497946.path1,CI01000030_02491975_02497946_novel02,CI01000030_02491975_02497946_novel01
CI01000030	CI01000030_02491975_02497946	-	A3	2495307-2495268	CI01000030_02491975_02497946_novel01	CI01000030_02491975_02497946.path1,CI01000030_02491975_02497946_novel01
CI01000030	CI01000030_02843446_02856037	+	A3	2843428-2843446	CI01000030_02843446_02856037_novel02	CI01000030_02843446_02856037_novel03,CI01000030_02843446_02856037_novel02
CI01000030	CI01000030_03632671_03646877	-	A3	3645236-3645170	CI01000030_03632671_03646877.path1	CI01000030_03632671_03646877.path1,CI01000030_03632671_03646877_novel01
CI01000030	CI01000030_03662326_03676734	-	A3	3665363-3665357	CI01000030_03662326_03676734.path1	CI01000030_03662326_03676734_novel04,CI01000030_03662326_03676734_novel03,CI01000030_03662326_03676734.path1
CI01000030	CI01000030_03662326_03676734	-	A3	3671737-3671734	CI01000030_03662326_03676734.path1	CI01000030_03662326_03676734_novel04,CI01000030_03662326_03676734_novel03,CI01000030_03662326_03676734_novel02,CI01000030_03662326_03676734.path1
CI01000030	CI01000030_04662934_04688901	-	A3	4675083-4674980	CI01000030_04662934_04688901_novel04	CI01000030_04662934_04688901_novel04,CI01000030_04662934_04688901.path1
CI01000030	CI01000030_04730959_04734987	+	A3	4731530-4731549	CI01000030_04730959_04734987_novel02,CI01000030_04730959_04734987_novel01	CI01000030_04730959_04734987.path1,CI01000030_04730959_04734987_novel02,CI01000030_04730959_04734987_novel01
CI01000030	CI01000030_04730959_04734987	+	A3	4736465-4736488	CI01000030_04730959_04734987_novel02	CI01000030_04730959_04734987_novel03,CI01000030_04730959_04734987_novel02,CI01000030_04730959_04734987_novel04
CI01000030	CI01000030_04756387_04793095	-	A3	4757311-4757308	CI01000030_04756387_04793095.path1	CI01000030_04756387_04793095_novel03,CI01000030_04756387_04793095_novel01,CI01000030_04756387_04793095.path1
CI01000030	CI01000030_05382655_05406513	+	A3	5403791-5403860	CI01000030_05382655_05406513.path1	CI01000030_05382655_05406513_novel03,CI01000030_05382655_05406513.path1
CI01000030	CI01000030_05772694_05782541	+	A3	5777849-5780695	CI01000030_05772694_05782541.path1	CI01000030_05772694_05782541_novel02,CI01000030_05772694_05782541.path1
CI01000030	CI01000030_05791222_05793350	-	A3	5792975-5792972	CI01000030_05791222_05793350.path1	CI01000030_05791222_05793350_novel01,CI01000030_05791222_05793350_novel02,CI01000030_05791222_05793350.path1
CI01000030	CI01000030_05969033_05979808	+	A3	5978505-5978583	CI01000030_05969033_05979808_novel01,CI01000030_05969033_05979808_novel02,CI01000030_05969033_05979808_novel03,CI01000030_05969033_05979808_novel04	CI01000030_05969033_05979808_novel04,CI01000030_05969033_05979808.path1,CI01000030_05969033_05979808_novel02,CI01000030_05969033_05979808_novel03,CI01000030_05969033_05979808_novel01
CI01000030	CI01000030_06079733_06090776	-	A3	6084800-6084737	CI01000030_06079733_06090776.path1	CI01000030_06079733_06090776_novel01,CI01000030_06079733_06090776.path1
CI01000030	CI01000030_06351767_06357107	+	A3	6354928-6354972	CI01000030_06351767_06357107.path1	CI01000030_06351767_06357107_novel02,CI01000030_06351767_06357107_novel01,CI01000030_06351767_06357107.path1
CI01000030	CI01000030_06405632_06428709	-	A3	6406694-6406532	CI01000030_06405632_06428709.path1	CI01000030_06405632_06428709_novel16,CI01000030_06405632_06428709.path1
CI01000030	CI01000030_06405632_06428709	-	A3	6413090-6413026	CI01000030_06405632_06428709_novel03	CI01000030_06405632_06428709_novel04,CI01000030_06405632_06428709_novel11,CI01000030_06405632_06428709_novel02,CI01000030_06405632_06428709.path1,CI01000030_06405632_06428709_novel05,CI01000030_06405632_06428709_novel01,CI01000030_06405632_06428709_novel06,CI01000030_06405632_06428709_novel07,CI01000030_06405632_06428709_novel08,CI01000030_06405632_06428709_novel14,CI01000030_06405632_06428709_no…
CI01000030	CI01000030_06405632_06428709	-	A3	6417514-6417509	CI01000030_06405632_06428709_novel07	CI01000030_06405632_06428709_novel04,CI01000030_06405632_06428709_novel02,CI01000030_06405632_06428709_novel05,CI01000030_06405632_06428709_novel01,CI01000030_06405632_06428709_novel07,CI01000030_06405632_06428709_novel08,CI01000030_06405632_06428709_novel09,CI01000030_06405632_06428709_novel10,CI01000030_06405632_06428709_novel03
CI01000030	CI01000030_06405632_06428709	-	A3	6418723-6418622	CI01000030_06405632_06428709_novel02	CI01000030_06405632_06428709_novel02,CI01000030_06405632_06428709.path1,CI01000030_06405632_06428709_novel05,CI01000030_06405632_06428709_novel01,CI01000030_06405632_06428709_novel07,CI01000030_06405632_06428709_novel08,CI01000030_06405632_06428709_novel09,CI01000030_06405632_06428709_novel10,CI01000030_06405632_06428709_novel03
CI01000030	CI01000030_06405632_06428709	-	A3	6426434-6426404	CI01000030_06405632_06428709.path1	CI01000030_06405632_06428709_novel04,CI01000030_06405632_06428709_novel02,CI01000030_06405632_06428709.path1,CI01000030_06405632_06428709_novel05,CI01000030_06405632_06428709_novel01,CI01000030_06405632_06428709_novel03
CI01000030	CI01000030_06453382_06458615	-	A3	6453474-6453438	CI01000030_06453382_06458615.path1	CI01000030_06453382_06458615_novel02,CI01000030_06453382_06458615.path1,CI01000030_06453382_06458615_novel01,CI01000030_06453382_06458615_novel03
CI01000030	CI01000030_06701334_06704398	-	A3	6701832-6701404	CI01000030_06701334_06704398.path1	CI01000030_06701334_06704398_novel01,CI01000030_06701334_06704398.path1
CI01000030	CI01000030_06715403_06717267	-	A3	6717295-6717292	CI01000030_06715403_06717267_novel01	CI01000030_06715403_06717267_novel01,CI01000030_06715403_06717267_novel02
CI01000030	CI01000030_06810754_06819241	-	A3	6814180-6813817	CI01000030_06810754_06819241.path1	CI01000030_06810754_06819241_novel03,CI01000030_06810754_06819241.path1
CI01000030	CI01000030_07261271_07270990	+	A3	7265276-7265299	CI01000030_07261271_07270990_novel02,CI01000030_07261271_07270990.path1	CI01000030_07261271_07270990.path1,CI01000030_07261271_07270990_novel02,CI01000030_07261271_07270990_novel01
CI01000030	CI01000030_07261271_07270990	+	A3	7267858-7267918	CI01000030_07261271_07270990_novel01	CI01000030_07261271_07270990.path1,CI01000030_07261271_07270990_novel02,CI01000030_07261271_07270990_novel01
CI01000030	CI01000030_07483843_07492567	+	A3	7488870-7488948	CI01000030_07483843_07492567.path1	CI01000030_07483843_07492567_novel02,CI01000030_07483843_07492567_novel04,CI01000030_07483843_07492567.path1,CI01000030_07483843_07492567_novel01,CI01000030_07483843_07492567_novel03,CI01000030_07483843_07492567_novel05
CI01000030	CI01000030_07673227_07694020	+	A3	7661038-7661041	CI01000030_07673227_07694020_novel01	CI01000030_07673227_07694020_novel04,CI01000030_07673227_07694020_novel05,CI01000030_07673227_07694020_novel02,CI01000030_07673227_07694020_novel01,CI01000030_07673227_07694020_novel03
CI01000030	CI01000030_07788973_07791700	-	A3	7789699-7789267	CI01000030_07788973_07791700.path1	CI01000030_07788973_07791700_novel01,CI01000030_07788973_07791700_novel02,CI01000030_07788973_07791700.path1
CI01000030	CI01000030_07829863_07839971	+	A3	7835945-7835960	CI01000030_07829863_07839971_novel02,CI01000030_07829863_07839971_novel03,CI01000030_07829863_07839971_novel01,CI01000030_07829863_07839971_novel04	CI01000030_07829863_07839971_novel04,CI01000030_07829863_07839971_novel02,CI01000030_07829863_07839971_novel01,CI01000030_07829863_07839971_novel03,CI01000030_07829863_07839971.path1
CI01000030	CI01000030_07829863_07839971	+	A3	7838461-7838464	CI01000030_07829863_07839971.path1	CI01000030_07829863_07839971_novel04,CI01000030_07829863_07839971_novel02,CI01000030_07829863_07839971_novel01,CI01000030_07829863_07839971.path1,CI01000030_07829863_07839971_novel05
CI01000030	CI01000030_07903607_07912664	+	A3	7906525-7906989	CI01000030_07903607_07912664.path1	CI01000030_07903607_07912664.path1,CI01000030_07903607_07912664_novel01
CI01000030	CI01000030_08123594_08127280	-	A3	8125122-8125097	CI01000030_08123594_08127280_novel09,CI01000030_08123594_08127280_novel08,CI01000030_08123594_08127280_novel01,CI01000030_08123594_08127280_novel03,CI01000030_08123594_08127280_novel02,CI01000030_08123594_08127280_novel05,CI01000030_08123594_08127280_novel04,CI01000030_08123594_08127280_novel07,CI01000030_08123594_08127280_novel11,CI01000030_08123594_08127280.path1	CI01000030_08123594_08127280_novel04,CI01000030_08123594_08127280_novel11,CI01000030_08123594_08127280_novel01,CI01000030_08123594_08127280_novel02,CI01000030_08123594_08127280_novel03,CI01000030_08123594_08127280_novel09,CI01000030_08123594_08127280_novel06,CI01000030_08123594_08127280_novel08,CI01000030_08123594_08127280_novel07,CI01000030_08123594_08127280_novel05,CI01000030_08123594_08127280.…
CI01000030	CI01000030_08159242_08166884	+	A3	8159790-8159793	CI01000030_08159242_08166884_novel03,CI01000030_08159242_08166884_novel02,CI01000030_08159242_08166884_novel04	CI01000030_08159242_08166884_novel02,CI01000030_08159242_08166884_novel03,CI01000030_08159242_08166884.path1,CI01000030_08159242_08166884_novel05,CI01000030_08159242_08166884_novel04
CI01000030	CI01000030_08159242_08166884	+	A3	8163671-8163747	CI01000030_08159242_08166884_novel01,CI01000030_08159242_08166884_novel02,CI01000030_08159242_08166884_novel05,CI01000030_08159242_08166884_novel04,CI01000030_08159242_08166884_novel06	CI01000030_08159242_08166884_novel02,CI01000030_08159242_08166884_novel03,CI01000030_08159242_08166884_novel01,CI01000030_08159242_08166884_novel06,CI01000030_08159242_08166884_novel05,CI01000030_08159242_08166884_novel04
[truncated: 20,551 more rows]
