# Supplementary material for: Transcriptomic analysis to elucidate the effects of high stocking density on grass carp (Ctenopharyngodon idella)
Source: BMC Genomics. 2021 Aug 16;22:620. doi: 10.1186/s12864-021-07924-4 (PMC8369720; doi:10.1186/s12864-021-07924-4)
Supplement: Supplementary file 5 — Additional file 5: Detail information of APA, AS, and lncRNA. [file 12864_2021_7924_MOESM5_ESM.xlsx]

## Sheet: Table S4
Transcript_id	Type	Length	Exon_number
CI01000000_00339503_00381915_novel01	Sense_intronic	1068	4
CI01000000_00753279_00782484_novel03	LincRNA	346	1
CI01000000_00753279_00782484_novel04	LincRNA	2349	1
CI01000000_00753279_00782484_novel05	LincRNA	383	1
CI01000000_00825374_00827067_novel03	LincRNA	1552	1
CI01000000_01176488_01180221_novel03	LincRNA	295	1
CI01000000_01405606_01410241_novel03	Sense_overlapping	351	1
CI01000000_01411979_01443908_novel21	LincRNA	1005	1
CI01000000_01411979_01443908_novel22	LincRNA	431	1
CI01000000_01511690_01517631_novel06	LincRNA	203	2
CI01000000_01680507_01690297_novel08	Sense_intronic	366	1
CI01000000_02044627_02071415_novel07	LincRNA	728	1
CI01000000_02110517_02117247_novel02	LincRNA	2014	1
CI01000000_03163645_03170599_novel04	Sense_intronic	2316	1
CI01000000_03163645_03170599_novel05	Sense_overlapping	1484	1
CI01000000_03767897_03770852_novel05	LincRNA	233	1
CI01000000_03856089_03861849_novel06	LincRNA	251	1
CI01000000_03864153_03869858_novel03	LincRNA	296	1
CI01000000_03864153_03869858_novel04	LincRNA	1014	1
CI01000000_03873177_03886416_novel27	LincRNA	806	1
CI01000000_03873177_03886416_novel28	LincRNA	409	1
CI01000000_03973898_03984423_novel05	LincRNA	553	1
CI01000000_04019072_04022985_novel05	Sense_overlapping	1759	1
CI01000000_04027941_04033360_novel04	Sense_intronic	525	1
CI01000000_04076566_04077988_novel02	Sense_overlapping	332	2
CI01000000_04149689_04156988_novel05	Sense_overlapping	902	1
CI01000000_04149689_04156988_novel06	LincRNA	590	1
CI01000000_05204803_05264985_novel01	Sense_intronic	1887	1
CI01000000_05321817_05358603_novel04	Sense_intronic	296	1
CI01000000_05426367_05428676_novel01	Sense_overlapping	793	1
CI01000000_05465020_05466303_novel03	LincRNA	396	1
CI01000000_05488574_05498163_novel06	LincRNA	452	1
CI01000000_05509066_05523921_novel04	Sense_intronic	604	1
CI01000000_05537990_05549497_novel03	Sense_intronic	322	1
CI01000000_05701534_05704189_novel05	Antisense	1008	1
CI01000000_05754551_05762914_novel04	LincRNA	319	1
CI01000000_05801307_05816221_novel05	Sense_overlapping	573	1
CI01000000_06594095_06603856_novel12	LincRNA	661	1
CI01000000_07608372_07615419_novel02	Sense_intronic	1392	1
CI01000000_07634521_07647078_novel03	LincRNA	614	1
CI01000000_07708216_07719096_novel02	Sense_intronic	854	1
CI01000000_07895431_07902576_novel02	Sense_overlapping	377	2
CI01000000_08122662_08157008_novel02	Sense_intronic	239	1
CI01000000_08122662_08157008_novel05	Sense_intronic	3789	1
CI01000000_08161897_08173960_novel01	Sense_overlapping	3504	1
CI01000000_08161897_08173960_novel02	Sense_overlapping	1646	1
CI01000000_08344778_08366116_novel01	Sense_intronic	1587	1
CI01000000_08423126_08425947_novel01	Sense_overlapping	3734	1
CI01000000_08484045_08491278_novel01	Sense_overlapping	1050	2
CI01000000_08484045_08491278_novel02	Sense_intronic	3294	2
CI01000000_08484045_08491278_novel03	Sense_intronic	722	1
CI01000000_08583036_08591896_novel01	Antisense	3373	1
CI01000000_08583036_08591896_novel02	Antisense	2332	1
CI01000000_08583036_08591896_novel06	Sense_intronic	312	1
CI01000000_08691173_08702125_novel02	Sense_intronic	1235	1
CI01000000_08996817_09010564_novel09	Sense_intronic	1185	1
CI01000000_08996817_09010564_novel13	Sense_intronic	506	1
CI01000000_08996817_09010564_novel16	Sense_intronic	2356	1
CI01000000_08996817_09010564_novel20	Sense_overlapping	1647	2
CI01000000_08996817_09010564_novel23	LincRNA	767	1
CI01000000_08996817_09010564_novel24	LincRNA	518	1
CI01000000_08996817_09010564_novel25	LincRNA	232	1
CI01000000_09032021_09035754_novel01	Sense_intronic	3054	2
CI01000000_09174041_09195118_novel02	Sense_intronic	2591	1
CI01000000_09639185_09696791_novel01	Sense_intronic	2473	2
CI01000000_10131547_10140955_novel04	LincRNA	650	1
CI01000000_10320014_10324130_novel04	Sense_overlapping	294	1
CI01000000_10351921_10370020_novel07	Sense_overlapping	228	1
CI01000000_10351921_10370020_novel08	LincRNA	725	1
CI01000000_10351921_10370020_novel09	LincRNA	637	1
CI01000000_10351921_10370020_novel10	LincRNA	367	1
CI01000000_10438043_10440571_novel04	LincRNA	316	1
CI01000000_10745761_10748814_novel04	LincRNA	2313	1
CI01000000_10745761_10748814_novel05	LincRNA	485	1
CI01000000_10745761_10748814_novel06	LincRNA	1231	1
CI01000000_10857057_10861468_novel06	LincRNA	360	1
CI01000000_10865036_10883334_novel03	Sense_intronic	1509	1
CI01000000_10865036_10883334_novel04	Sense_intronic	637	1
CI01000000_10865036_10883334_novel13	LincRNA	263	1
CI01000000_10984317_10995531_novel07	LincRNA	592	1
CI01000000_11272091_11279011_novel01	Sense_intronic	1151	1
CI01000000_11479843_11484323_novel01	Sense_overlapping	5414	1
CI01000000_11661528_11696310_novel08	LincRNA	216	1
CI01000000_11764996_11788451_novel01	LincRNA	2376	1
CI01000000_11764996_11788451_novel04	Sense_intronic	1293	1
CI01000000_11842893_11845222_novel03	LincRNA	232	1
CI01000000_11847606_11852314_novel02	LincRNA	307	1
CI01000000_11870031_11891782_novel13	Sense_overlapping	1426	2
CI01000000_11917032_11926937_novel03	LincRNA	345	1
CI01000000_11948972_11961155_novel03	Sense_intronic	436	1
CI01000000_11948972_11961155_novel05	LincRNA	888	1
CI01000000_11975344_12001661_novel06	LincRNA	2092	1
CI01000000_11975344_12001661_novel07	LincRNA	316	1
CI01000000_12099698_12099864_novel02	LincRNA	3038	1
CI01000000_12099698_12099864_novel03	LincRNA	1548	1
CI01000000_12182460_12189353_novel09	LincRNA	591	1
CI01000000_12284808_12298270_novel06	LincRNA	708	1
CI01000000_12324622_12327433_novel01	Sense_intronic	1522	1
CI01000000_13069375_13070057_novel02	LincRNA	513	1
CI01000000_13072028_13087210_novel02	Sense_intronic	669	1
CI01000000_13350939_13358816_novel03	Sense_intronic	473	1
CI01000000_13641099_13651719_novel07	LincRNA	605	1
CI01000000_13787460_13844061_novel05	Sense_intronic	4584	1
CI01000000_14143399_14175045_novel13	Sense_overlapping	1304	1
CI01000000_14143399_14175045_novel14	LincRNA	1112	1
CI01000000_14178546_14189186_novel03	Sense_intronic	753	1
CI01000000_15829395_15841876_novel05	LincRNA	247	1
CI01000000_16034357_16056363_novel04	Sense_intronic	406	1
CI01000000_16034357_16056363_novel10	LincRNA	504	1
CI01000000_16066787_16081915_novel06	LincRNA	683	1
CI01000000_16226281_16275284_novel08	Sense_intronic	260	1
CI01000000_16282545_16293288_novel03	Sense_overlapping	1992	1
CI01000000_16282545_16293288_novel04	LincRNA	820	1
CI01000000_16302021_16337921_novel04	Sense_overlapping	1772	2
CI01000000_16362843_16368520_novel04	LincRNA	468	2
CI01000000_16362843_16368520_novel05	LincRNA	399	1
CI01000000_16573665_16580545_novel02	Sense_overlapping	466	1
CI01000000_16676128_16679215_novel03	LincRNA	627	1
CI01000000_16894331_16900440_novel03	LincRNA	1143	1
CI01000000_16922072_16941848_novel01	Antisense	759	2
CI01000000_16922072_16941848_novel02	LincRNA	330	1
CI01000000_16922072_16941848_novel03	LincRNA	1396	1
CI01000000_16922072_16941848_novel04	LincRNA	1298	1
CI01000000_16922072_16941848_novel05	LincRNA	1765	1
CI01000000_17478377_17481058_novel05	LincRNA	971	1
CI01000000_17644414_17655141_novel04	LincRNA	1149	1
CI01000000_17644414_17655141_novel06	LincRNA	1879	1
CI01000000_17831876_17854247_novel07	Sense_overlapping	1464	1
CI01000000_17831876_17854247_novel08	Sense_overlapping	216	1
CI01000000_17867711_17872984_novel05	LincRNA	645	1
CI01000000_18441823_18447239_novel05	LincRNA	1306	1
CI01000000_18441823_18447239_novel07	LincRNA	1973	1
CI01000000_18441823_18447239_novel09	LincRNA	841	1
CI01000000_18441823_18447239_novel10	LincRNA	2740	1
CI01000000_18785690_18788783_novel02	LincRNA	393	1
CI01000000_18815522_18834911_novel14	Sense_intronic	441	1
CI01000000_18815522_18834911_novel21	Sense_intronic	615	1
CI01000000_18884568_18885707_novel01	LincRNA	410	5
CI01000000_18889071_18893893_novel01	Sense_intronic	382	1
CI01000000_18889071_18893893_novel02	LincRNA	363	1
CI01000000_19077080_19078293_novel01	Sense_overlapping	1004	1
CI01000001_00089680_00091054_novel03	LincRNA	503	1
CI01000001_00238241_00249437_novel05	LincRNA	472	1
CI01000001_00436821_00439097_novel02	LincRNA	581	1
CI01000001_00754687_00806154_novel09	LincRNA	910	1
CI01000001_01932927_01933914_novel04	Sense_overlapping	1729	2
CI01000001_01955349_01972242_novel05	LincRNA	1723	1
CI01000001_01976950_01992032_novel08	Sense_overlapping	249	1
CI01000001_01976950_01992032_novel11	Sense_intronic	1080	2
CI01000001_02009224_02019961_novel02	Sense_overlapping	2451	1
CI01000001_02106280_02114656_novel04	Sense_overlapping	1015	1
CI01000001_02166796_02171151_novel05	LincRNA	1572	1
CI01000001_02581454_02591012_novel05	Sense_intronic	1662	1
CI01000001_02641721_02653037_novel02	Sense_intronic	329	1
CI01000001_02666739_02671962_novel03	LincRNA	574	1
CI01000001_02838290_02859249_novel05	LincRNA	1838	1
CI01000001_02838290_02859249_novel07	LincRNA	712	1
CI01000001_03061892_03081206_novel01	Sense_intronic	1045	1
CI01000001_03455306_03461493_novel03	LincRNA	259	1
CI01000001_03489900_03496853_novel02	LincRNA	445	1
CI01000001_03515448_03525499_novel06	Sense_overlapping	1848	1
CI01000001_03515448_03525499_novel07	LincRNA	521	1
CI01000001_03623291_03628923_novel03	Sense_overlapping	1570	1
CI01000001_03623291_03628923_novel04	Sense_intronic	341	1
CI01000001_03623291_03628923_novel05	Sense_overlapping	526	1
CI01000001_03623291_03628923_novel06	LincRNA	543	1
CI01000001_03650790_03662852_novel10	LincRNA	792	1
CI01000001_03719251_03775929_novel15	LincRNA	922	1
CI01000001_03779021_03796563_novel02	LincRNA	282	1
CI01000001_03779021_03796563_novel03	LincRNA	221	1
CI01000001_03830254_03833027_novel05	LincRNA	761	1
CI01000001_03867875_03890850_novel01	Sense_intronic	218	1
CI01000001_04085864_04225894_novel05	Sense_intronic	371	1
CI01000001_04085864_04225894_novel08	Sense_intronic	340	1
CI01000001_04085864_04225894_novel09	Sense_intronic	1181	1
CI01000001_04369131_04373697_novel02	LincRNA	981	1
CI01000001_04369131_04373697_novel07	LincRNA	301	1
CI01000001_04369131_04373697_novel08	Antisense	940	1
CI01000001_04378975_04384527_novel06	LincRNA	686	1
CI01000001_04462781_04463560_novel10	LincRNA	1957	1
CI01000001_04462781_04463560_novel11	LincRNA	563	2
CI01000001_04462781_04463560_novel14	LincRNA	924	1
CI01000001_04543164_04553053_novel02	Sense_overlapping	365	1
CI01000001_04723418_04724292_novel03	LincRNA	1272	1
CI01000001_04726550_04727511_novel04	Sense_overlapping	370	1
CI01000001_04732844_04744038_novel03	LincRNA	449	1
CI01000001_04950531_04960550_novel02	Sense_intronic	2521	1
CI01000001_04950531_04960550_novel10	Sense_intronic	268	1
CI01000001_05191382_05196348_novel02	Sense_overlapping	394	1
CI01000001_05191382_05196348_novel03	Sense_overlapping	1217	1
CI01000001_05205733_05220435_novel11	LincRNA	336	1
CI01000001_05279884_05287123_novel01	Sense_intronic	700	1
CI01000001_05279884_05287123_novel02	Sense_overlapping	2130	1
CI01000001_05288832_05293421_novel06	Antisense	1645	1
CI01000001_05295894_05308912_novel07	Sense_intronic	232	1
CI01000001_05318747_05341451_novel03	LincRNA	541	2
CI01000001_05318747_05341451_novel09	LincRNA	440	1
CI01000001_05401665_05402500_novel01	Antisense	1560	1
CI01000001_05401665_05402500_novel09	LincRNA	594	1
CI01000001_05403970_05409286_novel04	LincRNA	342	1
CI01000001_05478200_05480124_novel01	LincRNA	2887	2
CI01000001_05478200_05480124_novel05	LincRNA	2902	1
CI01000001_05478200_05480124_novel06	LincRNA	409	1
CI01000001_05478200_05480124_novel07	LincRNA	1847	1
CI01000001_05498507_05500723_novel03	Sense_overlapping	1272	1
CI01000001_05498507_05500723_novel05	LincRNA	942	1
CI01000001_05544032_05558747_novel02	LincRNA	346	1
CI01000001_06121398_06124748_novel02	Sense_overlapping	288	1
CI01000001_06303405_06305351_novel04	Sense_overlapping	419	1
CI01000001_06303405_06305351_novel05	Sense_overlapping	208	1
CI01000001_06309664_06321614_novel04	Sense_intronic	1836	1
CI01000001_06309664_06321614_novel05	Sense_intronic	1586	1
CI01000001_06309664_06321614_novel07	LincRNA	498	1
CI01000001_06420606_06430104_novel04	LincRNA	3257	1
CI01000001_06420606_06430104_novel06	LincRNA	292	1
CI01000001_06442969_06455699_novel24	Sense_overlapping	950	1
CI01000001_06442969_06455699_novel25	LincRNA	1901	1
CI01000001_06458769_06470107_novel05	Sense_intronic	923	1
CI01000001_06884020_06889266_novel25	LincRNA	491	1
CI01000001_06893068_06917387_novel05	Sense_overlapping	2424	1
CI01000001_07071090_07114820_novel06	LincRNA	296	1
CI01000001_07531945_07539781_novel04	Sense_intronic	784	1
CI01000001_07678904_07760870_novel04	Sense_intronic	1660	1
CI01000001_07678904_07760870_novel07	Sense_intronic	669	1
CI01000001_07678904_07760870_novel13	Sense_intronic	715	1
CI01000001_07935720_07951221_novel01	Sense_overlapping	1826	1
CI01000001_08511118_08515391_novel03	LincRNA	284	1
CI01000001_08531360_08533429_novel02	LincRNA	597	1
CI01000001_08581266_08604666_novel07	LincRNA	230	1
CI01000001_08628335_08656011_novel06	Sense_intronic	512	1
CI01000001_08748236_08757869_novel08	LincRNA	1009	1
CI01000001_08934325_08940532_novel07	Sense_intronic	437	1
CI01000001_08934325_08940532_novel08	Sense_overlapping	1293	1
CI01000001_08971649_08984224_novel05	Sense_overlapping	343	1
CI01000001_09132867_09145278_novel07	Sense_intronic	1595	1
CI01000001_09132867_09145278_novel08	Sense_intronic	968	1
CI01000001_09132867_09145278_novel10	Sense_overlapping	901	3
CI01000001_09132867_09145278_novel11	Sense_overlapping	339	3
CI01000001_09132867_09145278_novel12	Sense_overlapping	324	2
CI01000001_09132867_09145278_novel13	Sense_overlapping	301	1
CI01000001_09147684_09162673_novel07	LincRNA	408	1
CI01000001_09334528_09350703_novel05	Sense_intronic	1990	1
CI01000001_09435836_09436037_novel02	LincRNA	2561	1
CI01000001_09533674_09538902_novel09	Sense_overlapping	1461	1
CI01000001_09533674_09538902_novel10	LincRNA	650	1
CI01000001_09582178_09593275_novel01	LincRNA	574	1
CI01000001_09582178_09593275_novel10	LincRNA	2399	1
CI01000001_09608760_09615654_novel04	LincRNA	873	1
CI01000001_09608760_09615654_novel05	LincRNA	351	1
CI01000001_09782626_09784851_novel02	LincRNA	367	1
CI01000001_09787166_09791073_novel09	LincRNA	1287	2
CI01000001_09787166_09791073_novel11	LincRNA	597	1
CI01000001_09824213_09894721_novel11	Sense_intronic	454	1
CI01000001_09946111_09958162_novel03	LincRNA	365	1
CI01000001_10153558_10173225_novel10	Sense_intronic	1117	1
CI01000001_10460515_10473374_novel05	Sense_overlapping	292	1
CI01000001_10604980_10633286_novel01	LincRNA	2017	1
CI01000001_10604980_10633286_novel15	LincRNA	1963	1
CI01000001_11019871_11028065_novel03	LincRNA	205	1
CI01000001_11359106_11376288_novel03	LincRNA	722	1
CI01000001_11359106_11376288_novel05	LincRNA	2259	1
CI01000001_11656975_11660666_novel07	LincRNA	335	1
CI01000001_11756218_11760009_novel01	Sense_intronic	3198	1
CI01000001_11822308_11849165_novel09	LincRNA	1941	1
CI01000001_12006266_12048809_novel06	Sense_intronic	1097	1
CI01000001_12006266_12048809_novel08	Sense_intronic	1728	1
CI01000001_12006266_12048809_novel09	Sense_intronic	281	1
CI01000001_12006266_12048809_novel12	Sense_overlapping	447	1
CI01000001_12280407_12327837_novel01	Sense_intronic	2662	1
CI01000001_12486765_12495297_novel03	Sense_intronic	462	1
CI01000001_12602382_12613489_novel04	Sense_intronic	732	2
CI01000001_12619421_12625322_novel04	LincRNA	416	1
CI01000001_12878462_12899012_novel03	LincRNA	595	1
CI01000001_13220895_13223877_novel02	Sense_overlapping	537	1
CI01000001_13266612_13285039_novel02	LincRNA	915	1
CI01000001_13329841_13334948_novel09	Sense_overlapping	414	1
CI01000001_13329841_13334948_novel10	LincRNA	436	1
CI01000001_13329841_13334948_novel11	Sense_overlapping	671	2
CI01000001_13458908_13462457_novel02	LincRNA	311	1
CI01000002_00066136_00130168_novel01	Sense_intronic	227	1
CI01000002_00066136_00130168_novel03	Sense_intronic	2095	1
CI01000002_00470438_00473433_novel01	Sense_overlapping	727	1
CI01000002_00699406_00707935_novel06	Sense_intronic	906	1
CI01000002_00699406_00707935_novel07	Sense_intronic	319	1
CI01000002_00699406_00707935_novel08	LincRNA	286	1
CI01000002_00772164_00786566_novel17	Sense_overlapping	868	3
CI01000002_00772164_00786566_novel18	Sense_overlapping	335	2
CI01000002_00772164_00786566_novel19	LincRNA	3210	2
CI01000002_00772164_00786566_novel20	LincRNA	338	1
CI01000002_01017365_01040978_novel01	Sense_intronic	665	1
CI01000002_01103311_01128430_novel01	Sense_overlapping	1531	1
CI01000002_01546448_01547246_novel02	LincRNA	793	1
CI01000002_01546448_01547246_novel04	LincRNA	2531	4
CI01000002_01755342_01805760_novel02	LincRNA	292	1
CI01000002_01755342_01805760_novel04	Sense_overlapping	2541	1
CI01000002_01755342_01805760_novel05	Sense_overlapping	3223	1
CI01000002_01755342_01805760_novel06	Sense_overlapping	4785	1
CI01000002_01821988_01829384_novel05	LincRNA	1430	1
CI01000003_00538178_00547944_novel03	LincRNA	397	1
CI01000003_00568546_00573291_novel06	Sense_overlapping	646	1
CI01000003_00731635_00742538_novel01	LincRNA	2084	1
CI01000003_00981851_01059504_novel01	Sense_intronic	1353	1
CI01000003_01200556_01220189_novel07	LincRNA	217	1
CI01000003_01489211_01493471_novel11	LincRNA	2407	1
CI01000003_01489211_01493471_novel12	LincRNA	1989	1
CI01000003_01561017_01590804_novel06	Sense_overlapping	496	1
CI01000003_01601113_01624224_novel04	LincRNA	482	1
CI01000003_01797491_01803265_novel04	LincRNA	1025	1
CI01000003_01797491_01803265_novel05	LincRNA	479	1
CI01000003_01836259_01849326_novel12	Sense_overlapping	560	1
CI01000003_01893593_01901539_novel03	LincRNA	254	1
CI01000003_01921110_01928830_novel01	Sense_overlapping	898	2
CI01000003_02259112_02344710_novel05	Sense_intronic	2209	1
CI01000003_02385930_02406911_novel06	LincRNA	747	1
CI01000003_02422051_02446833_novel06	Sense_overlapping	2422	2
CI01000003_02422051_02446833_novel08	Sense_overlapping	2779	1
CI01000003_02422051_02446833_novel09	Sense_intronic	602	1
CI01000003_02466819_02469433_novel01	Sense_intronic	355	1
CI01000003_02551541_02556812_novel02	LincRNA	612	1
CI01000004_00266091_00278846_novel07	LincRNA	415	2
CI01000004_00266091_00278846_novel13	Sense_intronic	348	1
CI01000004_00266091_00278846_novel16	LincRNA	207	1
CI01000004_00266091_00278846_novel17	LincRNA	634	1
CI01000004_00266091_00278846_novel18	LincRNA	226	1
CI01000004_00295547_00301616_novel04	LincRNA	748	1
CI01000004_00295547_00301616_novel06	LincRNA	433	1
CI01000004_00358376_00372258_novel04	LincRNA	283	1
CI01000004_00358376_00372258_novel05	LincRNA	958	1
CI01000004_00584081_00605137_novel05	Sense_intronic	622	1
CI01000004_01113222_01149263_novel02	Sense_overlapping	769	1
CI01000004_01302094_01304391_novel03	Sense_overlapping	376	1
CI01000004_01332533_01345585_novel02	LincRNA	431	1
CI01000004_01426795_01429440_novel06	LincRNA	205	1
CI01000004_01623427_01625278_novel04	LincRNA	1179	1
CI01000004_01670419_01699238_novel05	Sense_intronic	314	1
CI01000004_01800502_01807872_novel05	Sense_intronic	391	1
CI01000004_01814534_01821755_novel02	Sense_overlapping	819	2
CI01000004_01855598_01856473_novel02	LincRNA	859	1
CI01000004_01867166_01868986_novel03	LincRNA	836	1
CI01000004_01874467_01874928_novel03	LincRNA	516	1
CI01000004_01937296_01943730_novel06	Sense_overlapping	606	1
CI01000004_01937296_01943730_novel10	Sense_overlapping	471	1
CI01000004_01946043_01954044_novel03	LincRNA	227	1
CI01000004_01961480_01979407_novel01	LincRNA	681	2
CI01000004_02033826_02057420_novel06	Sense_intronic	204	1
CI01000004_02033826_02057420_novel08	Sense_intronic	1095	1
CI01000004_02116310_02120268_novel02	LincRNA	1950	1
CI01000004_02116310_02120268_novel08	LincRNA	1050	1
CI01000004_02126757_02136937_novel02	Antisense	1556	1
CI01000004_02126757_02136937_novel03	LincRNA	771	1
CI01000004_02143355_02186281_novel03	Sense_intronic	1950	1
CI01000004_02528689_02568243_novel02	Sense_overlapping	1354	1
CI01000004_02671199_02727898_novel03	LincRNA	1367	1
CI01000004_02777722_02810321_novel03	LincRNA	390	1
CI01000004_02865415_02867952_novel01	Antisense	3545	1
CI01000004_02906581_02908320_novel03	LincRNA	453	1
CI01000004_02955707_02959931_novel03	LincRNA	1637	1
CI01000004_03244252_03265862_novel04	Sense_intronic	1773	1
CI01000004_03361436_03375825_novel08	LincRNA	234	1
CI01000004_03361436_03375825_novel09	LincRNA	315	1
CI01000004_03378562_03405135_novel04	Sense_intronic	601	1
CI01000004_03504401_03504700_novel01	LincRNA	2591	1
CI01000004_03814120_03839793_novel03	Sense_intronic	2658	1
CI01000004_03814120_03839793_novel05	Sense_overlapping	322	1
CI01000004_03878083_03909016_novel05	Sense_intronic	1354	1
CI01000004_03878083_03909016_novel08	Sense_overlapping	2617	1
CI01000004_04315741_04317415_novel03	LincRNA	710	1
CI01000004_04630333_04635078_novel02	LincRNA	746	1
CI01000004_04798717_04889650_novel02	Sense_intronic	3049	1
CI01000004_04798717_04889650_novel11	LincRNA	885	1
CI01000004_04924543_04956339_novel01	Sense_intronic	2398	1
CI01000004_04924543_04956339_novel03	Sense_intronic	1211	1
CI01000004_05154049_05203177_novel02	Sense_intronic	1714	1
CI01000004_05343381_05353920_novel02	Sense_intronic	980	1
CI01000004_05812640_05834517_novel23	LincRNA	595	1
CI01000004_05920907_05931169_novel03	Sense_intronic	1090	1
CI01000004_05920907_05931169_novel06	LincRNA	265	1
CI01000004_05936410_05942402_novel04	Antisense	557	1
CI01000004_05968468_05973840_novel03	LincRNA	289	1
CI01000004_06156517_06161977_novel02	Sense_intronic	523	1
CI01000004_06398828_06403391_novel07	Sense_overlapping	300	1
CI01000004_06497733_06501592_novel03	LincRNA	915	1
CI01000004_06503758_06508636_novel03	Sense_overlapping	621	1
CI01000004_06571261_06572539_novel03	LincRNA	442	1
CI01000004_06805399_06814604_novel02	LincRNA	781	1
CI01000004_06833827_06840024_novel09	LincRNA	265	1
CI01000004_06833827_06840024_novel10	LincRNA	371	1
CI01000004_06860789_06892941_novel03	LincRNA	492	1
CI01000004_06860789_06892941_novel04	LincRNA	318	1
CI01000004_06860789_06892941_novel07	Sense_intronic	379	1
CI01000004_06957791_06959694_novel02	LincRNA	919	1
CI01000004_06957791_06959694_novel04	Sense_overlapping	1908	1
CI01000004_06960750_06963258_novel02	Sense_intronic	443	1
CI01000004_07075959_07081717_novel04	LincRNA	293	1
CI01000004_07164273_07167923_novel03	Sense_overlapping	776	1
CI01000004_07164273_07167923_novel04	LincRNA	1167	1
CI01000004_07254370_07254880_novel01	Sense_overlapping	271	2
CI01000004_07388945_07408147_novel02	LincRNA	1957	1
CI01000004_07670856_07673369_novel03	Sense_overlapping	796	2
CI01000004_07686845_07692184_novel05	LincRNA	657	1
CI01000004_07712568_07742293_novel04	LincRNA	1801	1
CI01000004_07759670_07760529_novel03	Sense_overlapping	204	2
CI01000004_07823292_07824588_novel03	LincRNA	597	1
CI01000004_07903583_07906667_novel03	LincRNA	245	1
CI01000004_07907663_07910335_novel01	LincRNA	227	1
CI01000004_08081989_08097935_novel03	Sense_intronic	1349	1
CI01000004_08108419_08111331_novel01	LincRNA	1390	1
CI01000004_08108419_08111331_novel02	LincRNA	321	1
CI01000004_08200962_08208539_novel04	LincRNA	1105	1
CI01000004_08200962_08208539_novel05	LincRNA	318	1
CI01000004_08414451_08436256_novel03	Sense_overlapping	699	1
CI01000004_08458998_08503889_novel02	Sense_intronic	1339	1
CI01000004_08458998_08503889_novel03	Sense_intronic	1498	1
CI01000004_08458998_08503889_novel09	Sense_intronic	390	1
CI01000004_08518587_08521540_novel01	LincRNA	345	1
CI01000004_08518587_08521540_novel06	Sense_overlapping	2082	1
CI01000004_08518587_08521540_novel07	LincRNA	1040	1
CI01000004_08518587_08521540_novel08	LincRNA	417	1
CI01000004_08518587_08521540_novel09	LincRNA	640	2
CI01000004_08518587_08521540_novel10	LincRNA	261	1
CI01000004_08730011_08731219_novel03	LincRNA	1576	1
CI01000004_08730011_08731219_novel05	LincRNA	215	1
CI01000004_08736175_08742487_novel03	Sense_intronic	1813	1
CI01000004_08736175_08742487_novel07	LincRNA	425	1
CI01000004_08823382_08844233_novel05	Sense_intronic	2864	1
CI01000004_08953993_08957525_novel02	Sense_overlapping	609	1
CI01000004_09002274_09004879_novel03	Sense_overlapping	267	1
CI01000004_09429758_09474615_novel05	Sense_intronic	910	1
CI01000004_10514814_10550774_novel02	Sense_intronic	4030	1
CI01000004_10788659_10809214_novel10	Sense_overlapping	475	2
CI01000004_10827227_10829982_novel02	LincRNA	297	1
CI01000004_10867891_10869483_novel03	LincRNA	828	1
CI01000004_10888481_10897508_novel01	Sense_overlapping	741	1
CI01000004_11091985_11100992_novel14	LincRNA	3647	1
CI01000004_11091985_11100992_novel20	LincRNA	972	1
CI01000004_11091985_11100992_novel23	LincRNA	361	1
CI01000004_11181665_11204466_novel09	LincRNA	587	2
CI01000004_11215878_11229028_novel04	LincRNA	872	1
CI01000004_11407198_11412220_novel02	Sense_intronic	313	1
CI01000004_11432849_11451784_novel03	LincRNA	750	1
CI01000004_11565906_11578581_novel17	LincRNA	242	1
CI01000004_11565906_11578581_novel18	LincRNA	739	1
CI01000004_11666900_11667179_novel06	LincRNA	365	1
CI01000004_11731995_11744636_novel05	Sense_overlapping	616	1
CI01000004_11731995_11744636_novel06	LincRNA	752	1
CI01000004_11731995_11744636_novel07	LincRNA	351	1
CI01000004_11750356_11765031_novel08	LincRNA	1300	1
CI01000004_11776595_11786233_novel02	Sense_overlapping	2734	1
CI01000004_11897082_11898506_novel03	Sense_overlapping	448	1
CI01000004_12127993_12144790_novel02	LincRNA	2182	2
CI01000004_12127993_12144790_novel11	Sense_overlapping	1499	1
CI01000004_12239182_12271760_novel04	Sense_intronic	300	1
CI01000004_12984968_12997831_novel01	Sense_intronic	720	1
CI01000004_13354130_13419831_novel04	LincRNA	2591	2
CI01000004_14036114_14036449_novel01	LincRNA	968	1
CI01000004_14036114_14036449_novel03	Sense_overlapping	1086	1
CI01000004_14099120_14100390_novel01	Sense_overlapping	287	1
CI01000004_14172465_14263988_novel10	Sense_intronic	2030	1
CI01000004_14172465_14263988_novel13	Sense_intronic	331	1
CI01000004_14412728_14424282_novel10	LincRNA	277	1
CI01000004_14448323_14458776_novel01	Sense_overlapping	5291	1
CI01000004_14448323_14458776_novel02	Sense_intronic	731	1
CI01000004_14934532_14938094_novel04	LincRNA	699	1
CI01000004_15068206_15086386_novel02	Sense_intronic	717	1
CI01000004_15110181_15110483_novel02	LincRNA	795	1
CI01000004_15217903_15228632_novel03	Sense_intronic	1262	3
CI01000004_15325044_15326740_novel01	LincRNA	954	1
CI01000004_15325044_15326740_novel02	LincRNA	246	1
CI01000004_15325044_15326740_novel03	LincRNA	3355	1
CI01000004_15325044_15326740_novel04	LincRNA	587	1
CI01000004_15326982_15360355_novel05	Sense_intronic	345	1
CI01000004_15326982_15360355_novel06	LincRNA	228	1
CI01000004_15370117_15389832_novel07	Sense_intronic	382	1
CI01000004_15370117_15389832_novel10	Sense_overlapping	257	1
CI01000004_15444403_15453408_novel07	Antisense	830	1
CI01000004_15483948_15538159_novel02	LincRNA	461	1
CI01000004_15631508_15632389_novel03	LincRNA	293	1
CI01000004_15711867_15722470_novel02	Sense_intronic	843	1
CI01000004_15892502_15900203_novel08	LincRNA	596	1
CI01000004_15906907_15909647_novel02	LincRNA	1277	1
CI01000004_15930478_15944692_novel04	Sense_overlapping	480	1
CI01000004_16037124_16044487_novel11	LincRNA	286	1
CI01000004_16160899_16178772_novel03	LincRNA	283	1
CI01000004_16346680_16401924_novel02	Sense_intronic	1290	1
CI01000004_16346680_16401924_novel03	Sense_intronic	1635	1
CI01000004_16490931_16555397_novel06	Sense_intronic	560	1
CI01000004_16579927_16586961_novel01	Sense_intronic	964	1
CI01000004_16626200_16639382_novel10	Sense_overlapping	368	1
CI01000004_16654485_16672242_novel01	Sense_intronic	537	1
CI01000004_16695941_16729500_novel01	Sense_intronic	1592	1
CI01000004_16869205_16944944_novel06	LincRNA	2810	1
CI01000004_17122103_17127335_novel02	Sense_overlapping	1865	1
CI01000004_17122103_17127335_novel03	Sense_overlapping	341	3
CI01000004_17313828_17315129_novel02	LincRNA	303	1
CI01000004_17320843_17323478_novel05	LincRNA	576	1
CI01000004_17368205_17412619_novel03	Sense_intronic	3257	1
CI01000005_00296675_00338233_novel02	Sense_intronic	211	1
CI01000005_00296675_00338233_novel03	Sense_intronic	595	1
CI01000005_00871210_00996843_novel01	Sense_intronic	225	1
CI01000005_00871210_00996843_novel04	Sense_intronic	446	1
CI01000005_00871210_00996843_novel05	Sense_intronic	540	1
CI01000005_01305536_01308522_novel09	Sense_overlapping	446	1
CI01000005_01305536_01308522_novel10	LincRNA	2644	1
CI01000005_01305536_01308522_novel11	LincRNA	511	1
CI01000005_01305536_01308522_novel12	LincRNA	626	1
CI01000005_01305536_01308522_novel13	LincRNA	301	1
CI01000005_01641148_01646936_novel03	LincRNA	992	1
CI01000005_01748068_01748568_novel01	LincRNA	1813	1
CI01000005_01795371_01878902_novel08	LincRNA	1584	2
CI01000005_01795371_01878902_novel12	Sense_intronic	1536	1
CI01000005_01795371_01878902_novel13	Sense_intronic	3504	1
CI01000005_01795371_01878902_novel17	Sense_intronic	3642	1
CI01000005_01883894_01899867_novel03	LincRNA	572	1
CI01000005_01883894_01899867_novel04	Sense_intronic	297	1
CI01000005_02380484_02385701_novel01	Sense_overlapping	4337	1
CI01000005_02700297_02715015_novel05	Sense_intronic	2122	1
CI01000005_02700297_02715015_novel06	Sense_intronic	273	1
CI01000005_02846022_02853830_novel07	LincRNA	382	1
CI01000005_02867301_02880721_novel02	LincRNA	449	1
CI01000005_03317813_03368502_novel11	Sense_intronic	1489	2
CI01000005_03423676_03430312_novel13	LincRNA	611	1
CI01000005_03447497_03448897_novel02	LincRNA	725	2
CI01000005_03447497_03448897_novel03	LincRNA	668	1
CI01000005_04073488_04107874_novel03	Sense_intronic	5656	1
CI01000005_04265065_04289873_novel05	LincRNA	1912	1
CI01000005_04265065_04289873_novel08	LincRNA	270	1
CI01000005_04265065_04289873_novel14	LincRNA	226	1
CI01000005_04296779_04299727_novel03	Sense_overlapping	280	1
CI01000005_04846823_04854988_novel01	Sense_overlapping	2995	1
CI01000005_04846823_04854988_novel04	Sense_overlapping	1326	1
CI01000005_04846823_04854988_novel05	LincRNA	944	1
CI01000005_05059810_05071818_novel10	LincRNA	1766	1
CI01000005_05059810_05071818_novel11	LincRNA	708	2
CI01000005_05059810_05071818_novel12	LincRNA	466	2
CI01000005_05059810_05071818_novel13	LincRNA	209	1
CI01000005_05092459_05121594_novel07	LincRNA	976	1
CI01000005_05343556_05395924_novel14	LincRNA	757	1
CI01000005_05423183_05446206_novel01	Sense_intronic	1800	1
CI01000005_05527581_05534620_novel01	Sense_overlapping	1479	1
CI01000005_05769088_05775489_novel12	LincRNA	243	1
CI01000005_05909951_05914160_novel02	Sense_overlapping	1311	1
CI01000005_06006736_06010521_novel05	LincRNA	795	1
CI01000005_06043738_06050493_novel03	Sense_overlapping	364	1
CI01000005_06043738_06050493_novel07	LincRNA	268	1
CI01000005_06199038_06247505_novel04	LincRNA	252	1
CI01000005_06331339_06350307_novel04	Antisense	1061	1
CI01000005_06693330_06699068_novel04	LincRNA	267	1
CI01000005_07330665_07337161_novel02	Sense_intronic	217	1
CI01000005_07516913_07529647_novel10	LincRNA	1214	1
CI01000005_07516913_07529647_novel11	LincRNA	725	1
CI01000006_00278488_00290221_novel07	LincRNA	468	2
CI01000006_00278488_00290221_novel14	LincRNA	660	1
CI01000006_00297085_00312816_novel03	LincRNA	2296	1
CI01000006_00423835_00428157_novel03	LincRNA	205	1
CI01000006_00586425_00608567_novel01	Sense_overlapping	3277	1
CI01000006_00586425_00608567_novel02	Sense_overlapping	798	1
CI01000006_00674724_00686031_novel04	Sense_intronic	1051	1
CI01000006_00766356_00790875_novel03	Sense_intronic	451	1
CI01000006_00946696_00969588_novel10	Sense_overlapping	1194	2
CI01000006_01139490_01142592_novel01	Sense_overlapping	4872	1
CI01000006_01149220_01154850_novel02	Sense_intronic	816	1
CI01000006_01149220_01154850_novel04	Sense_overlapping	430	1
CI01000006_01158519_01160763_novel02	LincRNA	957	3
CI01000006_01695152_01695781_novel05	LincRNA	789	1
CI01000006_01712959_01738587_novel08	Sense_intronic	588	1
CI01000006_01712959_01738587_novel11	LincRNA	736	1
CI01000006_01778632_01788481_novel03	Sense_overlapping	218	1
CI01000006_01842317_01859671_novel02	LincRNA	683	1
CI01000006_01897638_01904724_novel08	Sense_overlapping	545	1
CI01000006_02034527_02040359_novel01	LincRNA	1889	1
CI01000006_02297635_02343401_novel08	LincRNA	803	1
CI01000006_02297635_02343401_novel09	LincRNA	254	1
CI01000006_02531899_02588907_novel09	Sense_intronic	515	1
CI01000006_02531899_02588907_novel13	Sense_intronic	2478	1
CI01000006_02531899_02588907_novel16	LincRNA	951	1
CI01000006_02648355_02660501_novel13	LincRNA	258	1
CI01000006_02774064_02933983_novel09	Sense_intronic	490	1
CI01000006_02774064_02933983_novel11	LincRNA	790	1
CI01000006_03102358_03152576_novel05	Sense_intronic	1330	1
CI01000006_03102358_03152576_novel06	LincRNA	321	1
CI01000006_03164803_03183473_novel04	LincRNA	601	1
CI01000006_03319976_03322908_novel03	LincRNA	1156	1
CI01000006_03335446_03344286_novel06	LincRNA	313	1
CI01000006_03412397_03437333_novel11	LincRNA	629	1
CI01000006_03412397_03437333_novel22	Sense_intronic	2090	2
CI01000006_03412397_03437333_novel24	LincRNA	677	1
CI01000006_03548703_03554763_novel02	Sense_overlapping	1564	1
CI01000006_03555987_03560997_novel02	Sense_overlapping	368	1
CI01000006_03734862_03735227_novel01	Sense_overlapping	1118	1
CI01000006_03734862_03735227_novel03	Sense_overlapping	615	1
CI01000006_03760594_03770397_novel08	Sense_intronic	291	1
CI01000006_03760594_03770397_novel15	LincRNA	1957	3
CI01000006_03760594_03770397_novel16	LincRNA	1944	2
CI01000006_03760594_03770397_novel18	LincRNA	859	1
CI01000006_03893432_03940454_novel09	Sense_intronic	701	1
CI01000006_03941900_03945253_novel01	Sense_overlapping	504	2
CI01000006_04100433_04105606_novel03	LincRNA	385	1
CI01000006_04145907_04147044_novel01	LincRNA	531	1
CI01000006_04268235_04268891_novel02	LincRNA	401	1
CI01000006_04524286_04525219_novel02	Sense_overlapping	342	1
CI01000006_04645532_04679353_novel03	LincRNA	451	1
CI01000006_04786488_04866122_novel01	Sense_intronic	645	1
CI01000006_04786488_04866122_novel04	Sense_intronic	1937	1
CI01000006_04931074_04985139_novel04	LincRNA	2056	1
CI01000006_04931074_04985139_novel05	LincRNA	1843	1
CI01000006_04931074_04985139_novel07	Sense_intronic	2364	1
CI01000006_04931074_04985139_novel08	Sense_intronic	1841	1
CI01000006_05617900_05693346_novel07	Sense_intronic	1997	1
CI01000006_05821114_05830402_novel05	LincRNA	937	1
CI01000006_05870762_05888691_novel16	LincRNA	322	1
CI01000006_05933352_05969576_novel05	Sense_overlapping	626	1
CI01000006_05991486_06001268_novel02	Sense_intronic	567	1
CI01000006_06049283_06057849_novel02	Sense_intronic	358	1
CI01000006_06225846_06258303_novel01	LincRNA	4852	1
CI01000006_06289413_06296642_novel04	LincRNA	213	1
CI01000006_06853100_06858970_novel01	Sense_intronic	1296	1
CI01000006_07072315_07073358_novel01	Sense_overlapping	1251	1
CI01000006_07167131_07168925_novel06	LincRNA	282	1
CI01000006_07586562_07627355_novel03	Sense_overlapping	575	1
CI01000006_07586562_07627355_novel04	LincRNA	791	1
CI01000006_07757777_07795187_novel01	LincRNA	1412	1
CI01000006_07757777_07795187_novel07	Sense_intronic	1813	1
CI01000006_08512030_08512578_novel02	LincRNA	506	1
CI01000006_08557710_08600107_novel01	Sense_overlapping	818	1
CI01000006_08675642_08697114_novel01	Sense_intronic	2387	1
CI01000006_08675642_08697114_novel02	Sense_intronic	702	1
CI01000006_08675642_08697114_novel03	Sense_intronic	219	1
CI01000006_08757702_08765273_novel03	LincRNA	1513	1
CI01000006_09004949_09014310_novel10	LincRNA	216	1
CI01000006_09004949_09014310_novel11	LincRNA	1924	1
CI01000006_09004949_09014310_novel12	LincRNA	659	1
CI01000006_09004949_09014310_novel13	LincRNA	310	1
CI01000006_09161066_09181709_novel07	LincRNA	624	1
CI01000006_09282220_09315540_novel12	LincRNA	209	1
CI01000006_09334843_09337295_novel01	Sense_overlapping	290	2
CI01000006_09712289_09783579_novel02	Sense_intronic	736	1
CI01000006_09836923_09844045_novel06	LincRNA	2200	1
CI01000006_10156167_10157125_novel02	LincRNA	514	1
CI01000006_10363884_10364804_novel03	Antisense	3083	1
CI01000006_10363884_10364804_novel04	Antisense	235	1
CI01000006_10707037_10743311_novel02	Antisense	481	1
CI01000006_10707037_10743311_novel04	LincRNA	2174	1
CI01000006_11143743_11157316_novel01	Sense_overlapping	977	1
CI01000006_11178091_11284993_novel02	Sense_intronic	2988	1
CI01000006_11178091_11284993_novel03	Sense_intronic	217	1
CI01000006_11362605_11384441_novel04	Sense_intronic	852	1
CI01000006_11704767_11714559_novel04	Sense_intronic	763	2
CI01000006_11704767_11714559_novel05	Sense_intronic	1687	1
CI01000006_11704767_11714559_novel06	Sense_intronic	493	1
CI01000006_11704767_11714559_novel07	Sense_intronic	215	1
CI01000006_11704767_11714559_novel08	Sense_intronic	1312	1
CI01000006_12352899_12370703_novel05	Sense_intronic	225	1
CI01000006_12447621_12461167_novel35	LincRNA	427	1
CI01000006_12569291_12581457_novel12	Sense_overlapping	209	1
CI01000006_12608120_12620040_novel02	Sense_intronic	806	2
CI01000006_12718517_12732483_novel02	LincRNA	2416	1
CI01000006_12764729_12782405_novel02	Sense_overlapping	2758	2
CI01000006_12808989_12841786_novel05	Sense_overlapping	6226	1
CI01000007_00036032_00038173_novel05	LincRNA	1412	1
CI01000008_00232767_00300614_novel02	LincRNA	610	1
CI01000008_00480868_00502381_novel05	LincRNA	368	1
CI01000008_00563966_00626932_novel05	Sense_intronic	3356	1
CI01000008_00563966_00626932_novel07	Sense_intronic	1541	1
CI01000008_00563966_00626932_novel08	Sense_intronic	555	1
CI01000008_00628389_00635920_novel03	Sense_overlapping	272	2
CI01000008_01088421_01104952_novel08	LincRNA	377	1
CI01000008_01129285_01138408_novel06	Sense_overlapping	548	1
CI01000008_01129285_01138408_novel07	LincRNA	273	1
CI01000008_01141528_01145824_novel04	LincRNA	212	1
CI01000008_01457543_01508756_novel03	Sense_intronic	1288	1
CI01000008_01518252_01528081_novel06	LincRNA	217	1
CI01000008_01718811_01729839_novel02	Sense_intronic	701	1
CI01000008_02298088_02310323_novel03	LincRNA	343	1
CI01000008_02374861_02379429_novel01	Sense_overlapping	649	2
CI01000008_02443425_02449489_novel05	Sense_intronic	945	1
CI01000008_02508319_02508705_novel08	LincRNA	262	1
CI01000008_02600385_02605216_novel02	LincRNA	431	1
CI01000008_02600385_02605216_novel03	LincRNA	2325	1
CI01000008_02637531_02637902_novel01	LincRNA	2368	1
CI01000009_00300778_00315275_novel04	LincRNA	236	1
CI01000009_00326208_00333904_novel05	Sense_intronic	1128	5
CI01000009_00343750_00344964_novel02	LincRNA	215	1
CI01000009_00555224_00573856_novel05	LincRNA	1686	1
CI01000009_00622720_00644844_novel08	LincRNA	282	1
CI01000009_00913995_00916434_novel02	LincRNA	269	1
CI01000009_01034561_01035452_novel02	LincRNA	2427	1
CI01000009_01034561_01035452_novel08	LincRNA	534	1
CI01000009_01264011_01272894_novel02	Sense_intronic	271	1
CI01000009_01264011_01272894_novel03	Sense_intronic	497	1
CI01000009_01351236_01380055_novel03	LincRNA	2706	1
CI01000009_01351236_01380055_novel07	LincRNA	1443	1
CI01000009_01402330_01407372_novel04	Sense_intronic	427	1
CI01000009_01743393_01795392_novel03	LincRNA	618	1
CI01000009_01897343_01919208_novel03	Sense_intronic	646	1
CI01000009_01897343_01919208_novel18	LincRNA	205	1
CI01000009_01954952_01964842_novel15	LincRNA	219	1
CI01000009_01966898_01976924_novel04	LincRNA	1249	1
CI01000009_01981245_01988092_novel09	Sense_overlapping	559	1
CI01000009_01990700_01991267_novel02	Sense_overlapping	203	2
CI01000009_02028234_02100154_novel03	Sense_intronic	569	1
CI01000009_02167959_02200058_novel04	Sense_intronic	2127	1
CI01000009_02358636_02361913_novel02	LincRNA	375	1
CI01000009_02375481_02385887_novel04	LincRNA	1603	1
CI01000009_02572388_02587828_novel21	LincRNA	293	1
CI01000009_02572388_02587828_novel24	LincRNA	272	1
CI01000009_02572388_02587828_novel25	LincRNA	424	1
CI01000009_02601021_02609375_novel19	Antisense	856	1
CI01000009_02885473_02893975_novel02	LincRNA	332	1
CI01000009_02916137_02917550_novel01	Sense_overlapping	512	1
CI01000009_02918681_02973307_novel04	Sense_intronic	501	1
CI01000009_02918681_02973307_novel05	Sense_intronic	872	1
CI01000009_03145417_03159851_novel21	Sense_overlapping	220	1
CI01000009_03202999_03207060_novel01	LincRNA	264	1
CI01000009_03202999_03207060_novel02	LincRNA	364	1
CI01000009_03466999_03473248_novel01	Sense_intronic	2035	1
CI01000009_03591700_03598877_novel04	Sense_overlapping	1013	1
CI01000009_03591700_03598877_novel05	Sense_overlapping	407	1
CI01000009_03650884_03661357_novel03	Sense_intronic	576	1
CI01000009_03689901_03697052_novel01	LincRNA	1252	1
CI01000009_03689901_03697052_novel07	Antisense	2698	1
CI01000009_03699312_03715114_novel13	LincRNA	976	1
CI01000009_03699312_03715114_novel14	LincRNA	314	1
CI01000009_04168077_04171609_novel03	Sense_overlapping	699	2
CI01000009_04168077_04171609_novel04	Sense_overlapping	1304	1
CI01000009_04188754_04191658_novel04	LincRNA	630	1
CI01000009_04188754_04191658_novel07	LincRNA	206	1
CI01000009_04218049_04229604_novel08	Sense_overlapping	1899	1
CI01000009_04218049_04229604_novel09	LincRNA	460	1
CI01000009_04462240_04659526_novel01	Sense_intronic	292	1
CI01000009_04462240_04659526_novel02	Sense_intronic	1113	1
CI01000009_04738315_04741396_novel04	LincRNA	870	1
CI01000009_04987804_05029077_novel07	Sense_intronic	426	1
CI01000009_04987804_05029077_novel11	LincRNA	912	1
CI01000009_05194517_05218620_novel03	LincRNA	2160	1
CI01000009_05194517_05218620_novel06	LincRNA	476	1
CI01000009_05261948_05270622_novel03	LincRNA	1072	1
CI01000009_05367161_05370504_novel02	LincRNA	1008	1
CI01000009_05968963_05974380_novel01	LincRNA	369	1
CI01000009_06212264_06213131_novel03	LincRNA	330	1
CI01000009_06891877_06908223_novel04	Sense_overlapping	1956	1
CI01000009_07064060_07084764_novel12	LincRNA	297	1
CI01000009_07091022_07092696_novel01	LincRNA	5965	1
CI01000009_07091022_07092696_novel03	Sense_overlapping	2831	1
CI01000009_07111833_07115320_novel01	Sense_overlapping	4233	1
CI01000009_07111833_07115320_novel03	Sense_overlapping	4876	1
CI01000009_07316335_07346664_novel09	LincRNA	302	1
CI01000009_07361747_07377615_novel05	Sense_intronic	626	1
CI01000009_07361747_07377615_novel07	LincRNA	692	1
CI01000009_07361747_07377615_novel08	LincRNA	690	1
CI01000009_07383927_07391805_novel09	LincRNA	752	1
CI01000009_07440170_07459782_novel01	Sense_intronic	296	1
CI01000009_08027345_08040961_novel03	Sense_intronic	4111	1
CI01000009_08045921_08048630_novel02	LincRNA	259	1
CI01000009_08121789_08159923_novel09	LincRNA	219	1
CI01000009_08317456_08323603_novel01	LincRNA	2090	2
CI01000009_08389932_08402359_novel18	Sense_overlapping	317	1
CI01000009_08632210_08646938_novel05	LincRNA	276	1
CI01000009_08955749_09012630_novel41	Sense_overlapping	705	1
CI01000009_08955749_09012630_novel42	LincRNA	291	1
CI01000009_09435601_09439347_novel12	LincRNA	1695	1
CI01000009_09435601_09439347_novel14	LincRNA	597	1
CI01000009_09490460_09493598_novel07	LincRNA	591	1
CI01000009_09490460_09493598_novel08	Antisense	564	1
CI01000009_09542674_09559750_novel01	Sense_intronic	2074	1
CI01000009_09565012_09566010_novel01	Antisense	2522	2
CI01000009_09700487_09709797_novel04	LincRNA	244	1
CI01000009_09967529_09989449_novel02	Sense_intronic	206	1
CI01000009_10445879_10449126_novel02	LincRNA	1973	1
CI01000009_10491868_10508777_novel01	Sense_intronic	2825	1
CI01000009_10644080_10691030_novel02	Sense_intronic	1442	1
CI01000009_11669960_11702667_novel04	Sense_intronic	560	1
CI01000009_11669960_11702667_novel05	LincRNA	566	1
CI01000009_11792162_11799153_novel03	Sense_intronic	245	1
CI01000009_11803818_11808988_novel09	Sense_overlapping	1802	1
CI01000009_11803818_11808988_novel10	Antisense	1360	1
CI01000009_11947288_11963040_novel03	LincRNA	490	1
CI01000009_11993879_12004644_novel02	LincRNA	205	1
CI01000009_12007202_12021667_novel05	Sense_overlapping	474	1
CI01000009_12130688_12146560_novel08	LincRNA	1556	1
CI01000009_12432736_12435509_novel02	LincRNA	446	1
CI01000009_12531562_12540003_novel04	LincRNA	506	1
CI01000009_12646484_12653748_novel04	LincRNA	2022	2
CI01000009_12646484_12653748_novel05	LincRNA	1903	1
CI01000009_13394582_13476351_novel03	Sense_intronic	512	1
CI01000009_13549003_13580198_novel05	Sense_intronic	344	1
CI01000009_13696525_13718933_novel03	LincRNA	303	1
CI01000009_13696525_13718933_novel09	LincRNA	691	1
CI01000009_13696525_13718933_novel10	LincRNA	209	1
CI01000009_13811227_13837798_novel01	Sense_overlapping	1771	1
CI01000009_13811227_13837798_novel02	Sense_intronic	1801	3
CI01000009_13990326_14004387_novel03	LincRNA	2012	1
CI01000009_14012800_14024940_novel02	LincRNA	739	1
CI01000009_14342067_14344332_novel02	Sense_overlapping	204	2
CI01000009_14595691_14611767_novel01	Sense_intronic	860	1
CI01000009_14616605_14620028_novel01	Sense_intronic	517	1
CI01000009_14682045_14685381_novel03	LincRNA	1660	2
CI01000009_14925314_14952223_novel02	Sense_intronic	223	1
CI01000009_15415868_15427139_novel01	Sense_intronic	3131	1
CI01000009_15654061_15662554_novel03	LincRNA	295	1
CI01000009_15667251_15668333_novel05	LincRNA	1217	1
CI01000009_15726357_15736168_novel05	Sense_overlapping	272	1
CI01000009_15872202_15973125_novel02	LincRNA	2585	1
CI01000010_00691767_00731442_novel01	Sense_intronic	222	1
CI01000010_00808732_00810151_novel01	Sense_overlapping	1689	1
CI01000010_00892258_00898466_novel04	Sense_intronic	417	1
CI01000010_00946586_00947327_novel05	Sense_overlapping	272	1
CI01000010_01046137_01048306_novel04	LincRNA	432	1
CI01000010_01131796_01139972_novel01	Sense_intronic	361	1
CI01000010_01156828_01164899_novel02	Sense_overlapping	213	2
CI01000010_01156828_01164899_novel05	LincRNA	1206	1
CI01000010_01156828_01164899_novel06	LincRNA	555	1
CI01000010_01227374_01232982_novel07	LincRNA	876	1
CI01000010_01299770_01313065_novel04	LincRNA	853	1
CI01000010_01601199_01605837_novel02	LincRNA	904	1
CI01000010_01766564_01771836_novel09	LincRNA	490	1
CI01000010_01796914_01801139_novel04	Sense_intronic	2659	1
CI01000010_01796914_01801139_novel07	Sense_intronic	502	1
CI01000010_01796914_01801139_novel08	LincRNA	385	1
CI01000010_01908799_01921276_novel05	Sense_intronic	1288	1
CI01000010_01908799_01921276_novel07	Sense_overlapping	2908	2
CI01000010_01954571_01961365_novel06	Sense_intronic	471	1
CI01000010_01954571_01961365_novel07	Sense_overlapping	439	1
CI01000010_01978626_01980737_novel16	Sense_overlapping	222	1
CI01000010_02094715_02126321_novel10	LincRNA	383	1
CI01000010_02208481_02210271_novel02	LincRNA	253	1
CI01000010_02527705_02527980_novel02	LincRNA	388	1
CI01000010_02527705_02527980_novel04	LincRNA	1060	1
CI01000010_02527705_02527980_novel06	LincRNA	715	1
CI01000010_02530251_02538713_novel19	LincRNA	1025	1
CI01000010_02643660_02652177_novel12	LincRNA	470	1
CI01000010_02687448_02702693_novel10	LincRNA	1528	1
CI01000010_02821021_02827050_novel05	Sense_intronic	287	1
CI01000010_03033615_03059357_novel05	LincRNA	1190	1
CI01000010_03033615_03059357_novel06	LincRNA	324	1
CI01000010_03109809_03114298_novel06	LincRNA	209	1
CI01000010_03273559_03278060_novel02	Sense_intronic	1249	1
CI01000010_03320340_03346243_novel05	Sense_overlapping	2788	2
CI01000010_03455472_03466444_novel07	LincRNA	375	1
CI01000010_03483057_03492616_novel03	LincRNA	771	1
CI01000010_03532494_03537374_novel04	LincRNA	214	1
CI01000010_03549798_03555625_novel01	Antisense	2875	1
CI01000010_03684496_03695503_novel01	Sense_intronic	437	1
CI01000010_04010515_04020837_novel04	Sense_intronic	782	1
CI01000010_04010515_04020837_novel05	LincRNA	1733	1
CI01000010_04025764_04026729_novel02	LincRNA	835	1
CI01000010_04046204_04137642_novel02	LincRNA	1751	1
CI01000010_04046204_04137642_novel10	LincRNA	458	1
CI01000010_04165584_04232583_novel05	Sense_intronic	576	1
CI01000010_04165584_04232583_novel11	LincRNA	1307	1
CI01000010_04165584_04232583_novel14	LincRNA	470	1
CI01000010_04445984_04469908_novel01	Sense_overlapping	647	1
CI01000010_04640858_04683752_novel03	Sense_intronic	2059	1
CI01000010_04640858_04683752_novel04	Sense_intronic	759	1
CI01000010_04640858_04683752_novel07	Sense_intronic	748	15
CI01000010_04640858_04683752_novel08	Sense_intronic	718	14
CI01000010_04640858_04683752_novel09	Sense_intronic	814	13
CI01000010_04640858_04683752_novel11	Sense_intronic	406	8
CI01000010_04640858_04683752_novel12	Sense_intronic	212	3
CI01000010_04696294_04717129_novel09	LincRNA	1253	2
CI01000010_04696294_04717129_novel10	LincRNA	318	1
CI01000010_04696294_04717129_novel11	LincRNA	488	1
CI01000010_04753467_04770912_novel02	Sense_intronic	1918	1
CI01000010_04753467_04770912_novel03	Sense_intronic	2395	1
CI01000010_04753467_04770912_novel04	Sense_intronic	1273	1
CI01000010_05451275_05454147_novel04	Sense_overlapping	390	1
CI01000010_05538251_05562058_novel04	Sense_overlapping	1137	1
CI01000010_05859214_05887437_novel02	Sense_intronic	268	1
CI01000010_05859214_05887437_novel04	LincRNA	210	1
CI01000010_06083696_06089271_novel03	LincRNA	308	1
CI01000010_06116623_06143372_novel11	LincRNA	641	1
CI01000010_06116623_06143372_novel12	LincRNA	815	1
CI01000010_06242353_06250653_novel02	Antisense	1008	1
CI01000010_06285808_06296322_novel01	Sense_intronic	260	1
CI01000010_06588155_06615737_novel11	LincRNA	762	1
CI01000010_06720407_06725929_novel05	LincRNA	642	1
CI01000010_06855220_06945434_novel02	LincRNA	2311	1
CI01000010_06978661_07003520_novel02	LincRNA	856	1
CI01000010_07308816_07316483_novel04	LincRNA	218	1
CI01000010_07308816_07316483_novel05	LincRNA	611	1
CI01000010_07467527_07468586_novel01	LincRNA	3711	2
CI01000010_07601748_07624518_novel15	LincRNA	646	1
CI01000010_07649121_07654390_novel02	LincRNA	1600	1
CI01000010_07702553_07734537_novel14	LincRNA	575	1
CI01000010_07745711_07755280_novel02	LincRNA	934	1
CI01000010_07946629_07947395_novel01	Antisense	341	2
CI01000010_07946629_07947395_novel02	Antisense	1844	1
CI01000010_08361529_08372812_novel05	LincRNA	2025	1
CI01000010_08361529_08372812_novel06	LincRNA	327	1
CI01000010_08416488_08564037_novel01	Sense_intronic	1019	1
CI01000010_08416488_08564037_novel04	Sense_intronic	205	1
CI01000010_08416488_08564037_novel05	Sense_intronic	1381	1
CI01000010_08642328_08681400_novel05	Sense_intronic	609	1
CI01000010_08642328_08681400_novel06	Sense_intronic	2810	1
CI01000010_08642328_08681400_novel15	LincRNA	1326	1
CI01000010_08642328_08681400_novel16	LincRNA	1101	1
CI01000010_08694007_08717153_novel05	LincRNA	514	1
CI01000010_08780538_08783770_novel02	LincRNA	714	1
CI01000010_08953769_08962470_novel04	LincRNA	267	1
CI01000010_09130092_09150003_novel02	LincRNA	891	1
CI01000010_09470635_09473679_novel02	LincRNA	209	1
CI01000010_09630613_09678464_novel09	LincRNA	284	1
CI01000010_09630613_09678464_novel12	LincRNA	480	1
CI01000010_09778159_09807080_novel01	Sense_intronic	2340	1
CI01000010_09902329_09911570_novel03	LincRNA	367	1
CI01000010_10019001_10019648_novel02	LincRNA	436	1
CI01000010_10056185_10059337_novel02	LincRNA	1297	1
CI01000010_10244595_10251464_novel05	LincRNA	628	1
CI01000010_10857200_10867337_novel01	LincRNA	2354	1
CI01000010_10857200_10867337_novel03	Sense_overlapping	384	1
CI01000010_11018221_11023620_novel04	LincRNA	414	1
CI01000010_11271806_11312993_novel24	LincRNA	419	1
CI01000010_11815857_11846058_novel04	LincRNA	424	1
CI01000010_11862180_11868018_novel01	LincRNA	644	1
CI01000010_11911112_11920158_novel06	LincRNA	235	1
CI01000010_11921730_11928107_novel04	Antisense	586	1
CI01000010_11965317_11969111_novel02	Sense_overlapping	334	2
CI01000010_12052231_12055493_novel02	Sense_overlapping	645	1
CI01000010_12208194_12226002_novel04	LincRNA	540	1
CI01000011_00100970_00124107_novel02	LincRNA	2366	1
CI01000012_00194370_00195347_novel02	LincRNA	748	1
CI01000012_00340814_00363240_novel06	LincRNA	317	2
CI01000012_00886127_00889703_novel02	Sense_overlapping	1642	1
CI01000012_01240945_01242653_novel02	LincRNA	2189	2
CI01000012_01322824_01387494_novel09	LincRNA	1602	1
CI01000012_01322824_01387494_novel14	LincRNA	664	1
CI01000012_01544952_01581427_novel02	Sense_intronic	3417	1
CI01000012_01544952_01581427_novel07	LincRNA	742	1
CI01000012_02010306_02155547_novel03	Sense_intronic	1926	1
CI01000012_02010306_02155547_novel04	Sense_intronic	356	1
CI01000012_02389469_02394443_novel02	Sense_overlapping	2843	1
CI01000012_02507678_02521107_novel03	Sense_intronic	236	1
CI01000012_02614955_02631276_novel06	LincRNA	370	1
CI01000012_02687862_02722857_novel01	Sense_intronic	256	1
CI01000012_02687862_02722857_novel02	Sense_intronic	3102	2
CI01000012_02813455_02824934_novel05	LincRNA	1156	1
CI01000012_04495631_04501066_novel02	Sense_intronic	457	2
CI01000012_04514814_04539220_novel02	Sense_intronic	330	1
CI01000012_04514814_04539220_novel03	LincRNA	423	1
CI01000012_04551570_04571150_novel05	LincRNA	1229	1
CI01000012_04595199_04620295_novel06	LincRNA	1074	1
CI01000012_04939174_04962741_novel04	Sense_intronic	2821	1
CI01000012_05006941_05018373_novel01	LincRNA	390	1
CI01000012_05131253_05139664_novel03	Sense_intronic	596	1
CI01000012_05159183_05163128_novel02	LincRNA	723	1
CI01000012_05177587_05180517_novel10	Sense_overlapping	680	2
CI01000012_05425849_05469157_novel19	LincRNA	358	1
CI01000012_05425849_05469157_novel25	LincRNA	989	1
CI01000012_05425849_05469157_novel26	LincRNA	746	1
CI01000012_05495596_05510317_novel04	LincRNA	441	1
CI01000012_05495596_05510317_novel08	Sense_overlapping	2110	1
CI01000012_05708007_05735678_novel17	LincRNA	573	1
CI01000012_05748899_05754466_novel01	Sense_overlapping	979	1
CI01000012_05761654_05801725_novel25	LincRNA	412	1
CI01000012_05810254_05833540_novel04	Sense_overlapping	591	1
CI01000012_06441231_06476986_novel04	Sense_intronic	1524	1
CI01000012_06620470_06637571_novel01	Sense_overlapping	2261	1
CI01000012_06651665_06682236_novel02	Sense_intronic	2287	1
CI01000012_06938165_06970627_novel01	Sense_intronic	1444	1
CI01000012_07038865_07063702_novel01	Sense_intronic	6459	1
CI01000012_07038865_07063702_novel03	LincRNA	2311	1
CI01000012_07120539_07126148_novel04	Sense_overlapping	1444	2
CI01000012_07164949_07166936_novel01	Sense_overlapping	424	1
CI01000012_07409605_07427042_novel06	Sense_overlapping	776	1
CI01000012_07441851_07459661_novel07	LincRNA	1253	1
CI01000012_07509419_07535325_novel11	LincRNA	853	1
CI01000012_07548354_07550668_novel03	LincRNA	1047	2
CI01000012_07556881_07563284_novel05	LincRNA	428	1
CI01000012_07678377_07700760_novel06	LincRNA	2215	2
CI01000012_08312903_08334243_novel01	Sense_intronic	1226	1
CI01000012_08520569_08525168_novel07	LincRNA	943	1
CI01000012_08574591_08601981_novel11	LincRNA	623	1
CI01000012_08629488_08631884_novel01	Sense_intronic	694	1
CI01000012_08629488_08631884_novel03	LincRNA	340	1
CI01000012_08643992_08646512_novel01	Sense_overlapping	1282	1
CI01000012_08656797_08670009_novel06	Sense_intronic	388	1
CI01000012_08852654_08899169_novel10	Sense_intronic	1159	1
CI01000012_08852654_08899169_novel15	Sense_overlapping	639	1
CI01000012_09068458_09070536_novel01	Sense_overlapping	202	1
CI01000012_09071892_09073410_novel02	LincRNA	883	4
CI01000012_09071892_09073410_novel07	Sense_overlapping	517	1
CI01000012_09193852_09199056_novel01	LincRNA	7677	1
CI01000012_09265527_09287335_novel01	Sense_intronic	1192	1
CI01000012_09400481_09401810_novel02	LincRNA	620	1
CI01000012_09404096_09407478_novel02	LincRNA	369	2
CI01000012_09503160_09508216_novel04	LincRNA	449	1
CI01000012_10196272_10198737_novel03	LincRNA	661	1
CI01000012_10196272_10198737_novel04	LincRNA	741	1
CI01000012_10223957_10235955_novel01	Sense_intronic	2006	1
CI01000012_10322141_10348992_novel02	Sense_intronic	286	1
CI01000012_10489814_10496226_novel03	LincRNA	2053	1
CI01000012_10489814_10496226_novel04	LincRNA	241	1
CI01000012_10714254_10788932_novel03	Sense_intronic	3025	1
CI01000012_10714254_10788932_novel04	Sense_intronic	1992	1
CI01000012_10714254_10788932_novel05	Sense_intronic	1452	1
CI01000012_10892631_10918617_novel02	Sense_intronic	783	1
CI01000012_10958668_10973745_novel07	LincRNA	322	1
CI01000012_11874504_11884601_novel05	Sense_intronic	368	1
CI01000012_11874504_11884601_novel09	LincRNA	321	1
CI01000012_11913513_11921468_novel07	LincRNA	930	1
CI01000012_12054427_12060390_novel06	Sense_intronic	510	1
CI01000012_12054427_12060390_novel10	Antisense	953	1
CI01000012_12159352_12162539_novel02	LincRNA	640	1
CI01000012_12440074_12465741_novel09	Sense_intronic	1638	1
CI01000012_12467799_12485431_novel17	LincRNA	717	1
CI01000012_12505469_12509093_novel10	LincRNA	292	1
CI01000012_12526785_12534198_novel03	Sense_overlapping	1247	3
CI01000012_12695280_12699262_novel04	LincRNA	2972	1
CI01000012_12832011_12865894_novel04	Antisense	1145	1
CI01000012_12832011_12865894_novel07	Antisense	299	1
CI01000012_12832011_12865894_novel08	Sense_intronic	3110	1
CI01000012_12902396_12904687_novel05	Sense_overlapping	258	1
CI01000012_12930929_12947409_novel07	LincRNA	4542	1
CI01000012_12930929_12947409_novel15	Sense_intronic	230	1
CI01000012_12930929_12947409_novel16	Sense_intronic	3367	1
CI01000012_12930929_12947409_novel21	LincRNA	337	1
CI01000012_13102619_13168566_novel03	Sense_intronic	2210	1
CI01000012_13102619_13168566_novel05	Sense_intronic	2034	1
CI01000012_13291350_13311094_novel03	LincRNA	752	1
CI01000012_13324234_13357963_novel12	LincRNA	473	1
CI01000012_13498541_13510228_novel01	Sense_overlapping	829	1
CI01000012_13634251_13634759.path1	Sense_overlapping	436	2
CI01000012_13653033_13672573_novel06	Sense_intronic	801	1
CI01000013_00441663_00456168_novel05	LincRNA	950	1
CI01000013_01007844_01029438_novel04	LincRNA	979	1
CI01000013_01115756_01164524_novel03	Sense_intronic	536	1
CI01000013_01950237_01964249_novel01	Sense_intronic	2120	1
CI01000013_02411870_02429950_novel01	Sense_intronic	3615	1
CI01000013_02919679_02944235_novel14	LincRNA	1254	1
CI01000013_03019688_03044233_novel05	Sense_intronic	832	1
CI01000013_03121085_03147061_novel04	Sense_overlapping	550	1
CI01000013_03121085_03147061_novel12	LincRNA	649	1
CI01000013_03493064_03499971_novel04	LincRNA	638	1
CI01000013_03493064_03499971_novel05	LincRNA	289	1
CI01000013_03505522_03510594_novel01	Sense_overlapping	1306	1
CI01000013_03505522_03510594_novel02	Sense_intronic	215	1
CI01000013_03538324_03552770_novel10	LincRNA	876	1
CI01000013_03538324_03552770_novel11	LincRNA	237	1
CI01000013_03570185_03581155_novel06	Sense_intronic	1873	1
CI01000013_03617490_03705093_novel05	Sense_intronic	2054	1
CI01000013_03617490_03705093_novel06	Sense_intronic	3232	1
CI01000013_03715150_03721616_novel05	Sense_overlapping	1988	1
CI01000013_03715150_03721616_novel06	LincRNA	894	1
CI01000013_03715150_03721616_novel07	LincRNA	973	1
CI01000013_03823326_03839656_novel03	Sense_intronic	1719	1
CI01000013_03856173_03872356_novel06	LincRNA	434	1
CI01000013_03885988_03895027_novel07	LincRNA	229	1
CI01000013_04710817_04715966_novel05	LincRNA	496	1
CI01000013_04781357_04784880_novel06	LincRNA	309	1
CI01000013_04805165_04810980_novel09	LincRNA	616	1
CI01000013_04837614_04840771_novel02	Sense_overlapping	1850	1
CI01000013_04869003_04877964_novel12	LincRNA	348	1
CI01000013_04989803_04992613_novel01	Sense_intronic	723	1
CI01000013_05246618_05251189_novel01	Sense_overlapping	873	1
CI01000013_05561156_05569165_novel02	Sense_intronic	301	1
CI01000013_05626666_05631514_novel05	Antisense	1470	1
CI01000013_05636898_05637901_novel01	Sense_overlapping	1299	1
CI01000013_05698947_05741884_novel06	LincRNA	1547	1
CI01000013_05939966_05944534_novel06	LincRNA	215	1
CI01000013_05953069_05974101_novel04	Sense_overlapping	2815	1
CI01000013_06081396_06091061_novel15	Sense_overlapping	1344	2
CI01000013_06081396_06091061_novel16	LincRNA	1003	1
CI01000013_06209318_06233289_novel01	Sense_intronic	759	1
CI01000013_06311729_06313001_novel02	Sense_overlapping	3209	1
CI01000013_06405275_06423872_novel02	LincRNA	654	1
CI01000013_06405275_06423872_novel03	LincRNA	404	1
CI01000013_06425832_06432737_novel09	LincRNA	341	1
CI01000013_06436749_06438533_novel03	LincRNA	543	1
CI01000013_06436749_06438533_novel04	LincRNA	234	1
CI01000013_06635640_06638681_novel02	Antisense	4039	1
CI01000013_06765502_06790599_novel04	LincRNA	2432	1
CI01000013_06941851_07005817_novel02	Sense_intronic	1745	1
CI01000013_06941851_07005817_novel05	Sense_intronic	4054	1
CI01000013_07036369_07042930_novel03	Sense_intronic	555	1
CI01000013_07060006_07064836_novel03	LincRNA	522	1
CI01000013_07179663_07187836_novel04	Sense_overlapping	242	1
CI01000013_07277014_07279249_novel01	Sense_overlapping	1726	1
CI01000013_07375912_07390782_novel03	Sense_intronic	866	1
CI01000013_07970614_07989626_novel08	Sense_intronic	308	1
CI01000013_07970614_07989626_novel18	Antisense	823	1
CI01000013_08139954_08212837_novel01	Sense_intronic	590	2
CI01000013_08519555_08527531_novel02	LincRNA	3845	3
CI01000013_08519555_08527531_novel03	LincRNA	5351	3
CI01000013_08519555_08527531_novel04	LincRNA	1869	1
CI01000013_08519555_08527531_novel06	LincRNA	474	1
CI01000013_09075883_09113011_novel01	Sense_intronic	1453	1
CI01000013_09681047_09683275_novel04	LincRNA	2535	1
CI01000013_10218387_10244139_novel04	LincRNA	571	1
CI01000013_10261599_10283287_novel01	Sense_intronic	304	1
CI01000013_10756927_10790192_novel03	LincRNA	2667	1
CI01000013_10756927_10790192_novel04	LincRNA	2446	2
CI01000013_10756927_10790192_novel06	LincRNA	2146	2
CI01000013_10756927_10790192_novel07	LincRNA	2377	1
CI01000013_11287928_11292308_novel02	Sense_overlapping	547	1
CI01000013_11308893_11311699_novel02	LincRNA	244	1
CI01000013_11365641_11366348_novel02	LincRNA	316	1
CI01000013_11516609_11563528_novel26	Sense_overlapping	332	1
CI01000013_11573209_11581594_novel04	LincRNA	369	1
CI01000013_11596784_11604320_novel01	Sense_intronic	234	1
CI01000013_11651042_11696868_novel04	Sense_intronic	491	1
CI01000013_11737756_11746311_novel02	LincRNA	325	1
CI01000013_11794495_11842660_novel08	LincRNA	748	1
CI01000013_11937264_11960076_novel02	Antisense	877	1
CI01000013_11937264_11960076_novel07	Antisense	1274	1
CI01000013_11937264_11960076_novel08	Antisense	2137	1
CI01000013_12260938_12264631_novel05	LincRNA	1604	1
CI01000013_12272623_12275499_novel02	Sense_overlapping	259	1
CI01000013_12379804_12398839_novel06	LincRNA	358	1
CI01000013_12379804_12398839_novel07	LincRNA	403	1
CI01000013_12459982_12465113_novel04	LincRNA	918	1
CI01000014_00080838_00088866_novel04	LincRNA	644	1
CI01000014_00108612_00113277_novel06	LincRNA	1867	1
CI01000014_00108612_00113277_novel07	LincRNA	472	1
CI01000014_00301995_00401677_novel01	Sense_intronic	447	1
CI01000014_00672822_00683285_novel04	LincRNA	207	1
CI01000014_00696364_00697192_novel02	Sense_overlapping	297	2
CI01000014_00717217_00743333_novel04	LincRNA	1487	1
CI01000014_00717217_00743333_novel10	Sense_intronic	1165	1
CI01000014_00960029_00966472_novel02	LincRNA	382	1
CI01000014_01197756_01204104_novel06	LincRNA	252	1
CI01000014_01197756_01204104_novel07	LincRNA	829	1
CI01000014_01197756_01204104_novel08	LincRNA	504	1
CI01000014_01260786_01262369_novel08	Sense_overlapping	599	2
CI01000015_00045433_00081543_novel01	Sense_overlapping	2081	1
CI01000015_00184426_00186669_novel02	LincRNA	562	1
CI01000015_00330978_00351915_novel07	Sense_intronic	1184	1
CI01000015_00690873_00738349_novel02	Sense_intronic	2225	1
CI01000015_00886425_00888351_novel01	Sense_intronic	1094	1
CI01000015_00890625_00902801_novel55	Sense_intronic	217	1
CI01000015_00890625_00902801_novel57	Sense_intronic	767	1
CI01000015_00890625_00902801_novel59	Sense_intronic	215	1
CI01000015_00890625_00902801_novel61	LincRNA	872	1
CI01000015_00970175_00973727_novel01	Sense_intronic	396	1
CI01000015_01288157_01300925_novel04	LincRNA	362	1
CI01000015_01307849_01327079_novel03	Sense_intronic	1764	1
CI01000015_01369632_01375517_novel03	LincRNA	454	1
CI01000015_01412031_01434518_novel03	Sense_overlapping	840	1
CI01000015_01412031_01434518_novel07	LincRNA	911	1
CI01000015_01412031_01434518_novel08	LincRNA	2207	1
CI01000015_01580548_01582805_novel03	LincRNA	993	1
CI01000015_01638133_01646368_novel03	Sense_intronic	332	1
CI01000015_02012379_02029276_novel02	LincRNA	1861	1
CI01000015_02012379_02029276_novel03	LincRNA	2426	1
CI01000015_02475219_02478793_novel02	LincRNA	353	1
CI01000015_02846943_02876819_novel09	Sense_intronic	550	1
CI01000015_02846943_02876819_novel12	LincRNA	520	1
CI01000015_02969241_02987416_novel07	Sense_intronic	922	1
CI01000015_03011472_03026518_novel06	LincRNA	222	1
CI01000015_03011472_03026518_novel08	LincRNA	483	1
CI01000015_03011472_03026518_novel09	Antisense	394	1
CI01000015_03146304_03147242_novel01	Antisense	1328	5
CI01000015_03498502_03512450_novel02	Sense_intronic	2082	2
CI01000015_03608694_03649223_novel05	Sense_overlapping	1959	1
CI01000015_03660564_03665735_novel04	LincRNA	302	1
CI01000015_03826245_03844971_novel01	Sense_intronic	234	1
CI01000015_04352229_04502732_novel04	Sense_intronic	880	1
CI01000015_04352229_04502732_novel08	Sense_intronic	2645	1
CI01000015_04352229_04502732_novel09	Sense_intronic	301	1
CI01000015_04352229_04502732_novel12	Sense_intronic	406	1
CI01000015_04352229_04502732_novel13	Sense_intronic	2203	1
CI01000015_05563990_05567149_novel02	Sense_overlapping	549	2
CI01000015_05652612_05671172_novel13	LincRNA	972	1
CI01000015_05652612_05671172_novel14	LincRNA	324	1
CI01000015_05884890_05892097_novel06	LincRNA	218	1
CI01000015_06054566_06083712_novel08	Sense_intronic	763	1
CI01000015_06127820_06146715_novel02	Sense_intronic	306	1
CI01000015_06462740_06468269_novel01	LincRNA	2244	1
CI01000015_06670713_06674173_novel02	Antisense	2437	1
CI01000015_06670713_06674173_novel03	Antisense	2769	1
CI01000015_06670713_06674173_novel07	LincRNA	999	1
CI01000015_06670713_06674173_novel09	Sense_overlapping	820	1
CI01000015_06670713_06674173_novel10	Sense_overlapping	555	2
CI01000015_06670713_06674173_novel11	LincRNA	260	1
CI01000015_06719947_06732394_novel05	LincRNA	1920	1
CI01000015_06858948_06861652_novel02	LincRNA	1340	1
CI01000015_07057993_07097381_novel04	Sense_overlapping	394	2
CI01000015_07173630_07188630_novel01	LincRNA	1866	4
CI01000015_07351619_07406102_novel14	Sense_intronic	1929	1
CI01000015_07351619_07406102_novel21	LincRNA	1611	1
CI01000015_07566177_07588497_novel02	Sense_intronic	1080	1
CI01000015_07685601_07691658_novel02	Antisense	370	1
CI01000015_07756848_07771306_novel02	LincRNA	323	1
CI01000015_07821506_07834213_novel11	Sense_intronic	619	1
CI01000015_07821506_07834213_novel13	Sense_intronic	404	1
CI01000015_07821506_07834213_novel18	LincRNA	1714	1
CI01000015_07821506_07834213_novel19	Antisense	1964	1
CI01000015_07821506_07834213_novel20	LincRNA	1018	1
CI01000015_07985112_08038559_novel03	Sense_intronic	639	1
CI01000016_00002941_00010117_novel05	LincRNA	381	1
CI01000016_00166492_00172759_novel04	Sense_overlapping	2700	1
CI01000016_00166492_00172759_novel05	LincRNA	1178	1
CI01000016_00166492_00172759_novel06	LincRNA	1767	1
CI01000016_00166492_00172759_novel07	LincRNA	228	1
CI01000016_00200989_00201760_novel04	LincRNA	287	1
CI01000016_00200989_00201760_novel05	LincRNA	277	1
CI01000016_00206576_00207640_novel02	LincRNA	2333	1
CI01000016_00229474_00234707_novel01	Sense_intronic	2185	1
CI01000016_00456765_00460615_novel04	LincRNA	724	1
CI01000016_00972599_01002933_novel01	Sense_intronic	277	1
CI01000016_01052539_01073915_novel04	Sense_intronic	866	1
CI01000016_01122656_01129008_novel02	LincRNA	1765	1
CI01000016_01217119_01220858_novel03	LincRNA	987	1
CI01000016_01224759_01234682_novel02	Sense_intronic	1165	1
CI01000016_01253760_01273553_novel01	Sense_intronic	2232	1
CI01000016_01476991_01494147_novel04	LincRNA	305	1
CI01000016_01509959_01560806_novel03	Sense_intronic	1317	1
CI01000016_01656995_01657299_novel02	LincRNA	697	1
CI01000016_02235073_02261683_novel03	Sense_intronic	464	1
CI01000016_02337039_02343109_novel05	Sense_intronic	409	1
CI01000016_02337039_02343109_novel08	LincRNA	1061	1
CI01000016_02385791_02400026_novel02	Sense_intronic	803	1
CI01000016_02385791_02400026_novel08	LincRNA	388	1
CI01000016_02406070_02411794_novel03	Sense_intronic	1197	1
CI01000016_02406070_02411794_novel06	LincRNA	1930	1
CI01000016_02448039_02451863_novel03	LincRNA	596	1
CI01000016_02457241_02465191_novel06	LincRNA	213	1
CI01000016_02662862_02676190_novel01	Sense_overlapping	633	1
CI01000016_02714495_02719654_novel03	Sense_overlapping	226	1
CI01000016_02741163_02753993_novel04	Sense_overlapping	3208	1
CI01000016_02802780_02815803_novel07	LincRNA	452	1
CI01000016_02876373_02882129_novel01	Sense_intronic	414	1
CI01000016_03050072_03055313_novel02	Sense_intronic	1077	1
CI01000016_03546616_03553250_novel08	LincRNA	1213	1
CI01000016_03546616_03553250_novel09	LincRNA	214	1
CI01000016_03592692_03617887_novel02	LincRNA	734	1
CI01000016_03628266_03631245_novel06	LincRNA	878	1
CI01000016_03780734_03792228_novel03	Sense_intronic	831	1
CI01000016_03780734_03792228_novel06	Sense_intronic	1409	1
CI01000016_03798165_03803686_novel01	Sense_overlapping	1028	1
CI01000016_03798165_03803686_novel02	Sense_intronic	3596	1
CI01000016_04156457_04176927_novel06	LincRNA	2709	2
CI01000016_04156457_04176927_novel07	LincRNA	636	1
CI01000016_04212233_04219411_novel02	LincRNA	1655	1
CI01000016_04212233_04219411_novel08	LincRNA	2453	1
CI01000016_04264738_04270463_novel05	LincRNA	277	1
CI01000016_04400456_04412173_novel09	Sense_intronic	1645	1
CI01000016_04400456_04412173_novel10	Sense_overlapping	1404	1
CI01000016_04400456_04412173_novel11	LincRNA	615	1
CI01000016_04428669_04441464_novel01	LincRNA	494	4
CI01000016_04428669_04441464_novel02	LincRNA	394	1
CI01000016_04428669_04441464_novel11	Sense_intronic	1389	1
CI01000016_04557546_04579200_novel08	LincRNA	4275	1
CI01000016_04557546_04579200_novel09	LincRNA	1297	2
CI01000016_04557546_04579200_novel10	LincRNA	2442	1
CI01000016_04557546_04579200_novel14	Sense_overlapping	1627	1
CI01000016_04557546_04579200_novel17	Sense_overlapping	1120	1
CI01000016_04557546_04579200_novel18	Sense_overlapping	1870	1
CI01000016_04590667_04633139_novel04	Sense_intronic	2753	1
CI01000016_04911596_04920356_novel04	LincRNA	328	1
CI01000016_04927541_04930989_novel03	LincRNA	220	1
CI01000016_05192890_05204267_novel02	Sense_intronic	3214	1
CI01000016_05192890_05204267_novel03	Sense_intronic	2406	1
CI01000016_05192890_05204267_novel07	Antisense	852	1
CI01000016_05192890_05204267_novel08	Antisense	572	1
CI01000016_05229439_05231984_novel04	LincRNA	234	1
CI01000016_05313099_05322439_novel05	LincRNA	1040	1
CI01000016_05325805_05330265_novel04	LincRNA	233	1
CI01000016_05381573_05383796_novel02	Sense_overlapping	557	1
CI01000016_05468882_05473383_novel03	Sense_overlapping	1106	2
CI01000016_05475350_05482964_novel01	Sense_overlapping	1049	1
CI01000016_05488887_05502270_novel01	LincRNA	3753	1
CI01000016_05488887_05502270_novel03	Sense_overlapping	3600	1
CI01000016_05698858_05706081_novel03	LincRNA	346	1
CI01000016_05871353_05874812_novel03	LincRNA	669	1
CI01000016_05878037_05885761_novel05	LincRNA	331	1
CI01000016_06018338_06023791_novel09	Sense_overlapping	4661	1
CI01000016_06018338_06023791_novel14	LincRNA	772	1
CI01000016_06174800_06210259_novel04	Sense_intronic	213	1
CI01000016_06174800_06210259_novel06	LincRNA	477	1
CI01000016_06424554_06462224_novel04	LincRNA	2018	2
CI01000016_06814184_06871990_novel07	LincRNA	1604	1
CI01000016_06890651_06904100_novel03	Sense_intronic	1265	1
CI01000016_06998707_07047702_novel73	Sense_overlapping	290	1
CI01000016_07214392_07233533_novel06	LincRNA	348	1
CI01000016_07214392_07233533_novel07	LincRNA	3887	1
CI01000016_07214392_07233533_novel08	LincRNA	2821	1
CI01000016_07214392_07233533_novel09	LincRNA	2009	1
CI01000016_07445055_07456795_novel05	LincRNA	274	1
CI01000016_07484583_07551063_novel05	Sense_intronic	2891	1
CI01000016_07484583_07551063_novel06	Sense_intronic	462	1
CI01000016_07484583_07551063_novel07	LincRNA	1085	1
CI01000016_07718096_07737432_novel05	LincRNA	233	1
CI01000016_07743396_07746536_novel03	LincRNA	725	1
CI01000016_07845474_07849395_novel06	LincRNA	1064	1
CI01000016_07851297_07854401_novel01	Sense_overlapping	1584	1
CI01000016_07998560_08008403_novel01	Sense_intronic	831	2
CI01000016_08232249_08261533_novel19	LincRNA	400	1
CI01000016_08270091_08279026_novel02	LincRNA	326	1
CI01000016_08270091_08279026_novel03	LincRNA	453	1
CI01000016_08553934_08565167_novel03	LincRNA	603	1
CI01000016_08570850_08582638_novel05	LincRNA	1243	1
CI01000016_08628196_08630801_novel05	LincRNA	619	1
CI01000016_08696516_08734418_novel23	LincRNA	713	1
CI01000016_08752386_08753821_novel08	LincRNA	620	1
CI01000016_08851218_08869647_novel02	LincRNA	2650	1
CI01000016_08881761_08888177_novel17	Sense_overlapping	337	2
CI01000016_08947581_08961131_novel05	LincRNA	814	1
CI01000016_09129190_09132103_novel04	LincRNA	1229	1
CI01000016_09129190_09132103_novel05	LincRNA	855	1
CI01000016_09317824_09332379_novel03	Sense_intronic	1129	1
CI01000016_09317824_09332379_novel04	Sense_intronic	502	1
CI01000016_09340494_09349036_novel04	LincRNA	2261	1
CI01000016_09410080_09416286_novel05	LincRNA	264	1
CI01000016_09654611_09661197_novel06	LincRNA	205	1
CI01000016_10042324_10051398_novel18	LincRNA	321	1
CI01000016_10508464_10510408_novel07	LincRNA	2834	4
CI01000016_10508464_10510408_novel08	LincRNA	1718	2
CI01000016_10508464_10510408_novel11	LincRNA	1823	1
CI01000016_10508464_10510408_novel13	LincRNA	1867	2
CI01000016_10508464_10510408_novel16	LincRNA	714	1
CI01000016_10600154_10633808_novel02	LincRNA	1629	1
CI01000016_10865834_10867561_novel01	LincRNA	1242	1
CI01000016_10989691_11026452_novel03	LincRNA	490	1
CI01000016_11034620_11091604_novel02	LincRNA	646	1
CI01000016_11034620_11091604_novel04	LincRNA	1959	1
CI01000016_11554406_11667350_novel01	Sense_intronic	1232	1
CI01000017_00033075_00042320_novel06	Sense_overlapping	489	2
CI01000017_00050292_00078906_novel02	LincRNA	1435	1
CI01000017_00050292_00078906_novel03	LincRNA	2188	1
CI01000017_00050292_00078906_novel08	Sense_intronic	4334	2
CI01000017_00050292_00078906_novel09	Sense_intronic	2626	1
CI01000017_00172268_00195948_novel08	Sense_intronic	430	1
CI01000017_00303881_00314010_novel07	LincRNA	526	1
CI01000017_00358322_00362255_novel01	Sense_intronic	1169	1
CI01000017_00384546_00386526_novel01	Sense_overlapping	1587	1
CI01000017_00392679_00393230_novel04	LincRNA	577	1
CI01000017_00392679_00393230_novel05	LincRNA	1256	1
CI01000017_00722020_00762518_novel03	Sense_intronic	824	1
CI01000017_01737674_01834279_novel10	Sense_intronic	675	1
CI01000017_01737674_01834279_novel12	Sense_intronic	3498	1
CI01000017_01737674_01834279_novel13	Sense_intronic	664	1
CI01000017_01737674_01834279_novel15	Sense_intronic	288	1
CI01000017_01737674_01834279_novel16	Sense_intronic	406	1
CI01000017_01737674_01834279_novel21	LincRNA	1209	1
CI01000017_01737674_01834279_novel23	LincRNA	613	1
CI01000017_01737674_01834279_novel24	LincRNA	1604	2
CI01000017_01737674_01834279_novel25	Antisense	2722	1
CI01000018_00029420_00038887_novel08	LincRNA	233	1
CI01000018_00057982_00063287_novel03	Sense_overlapping	251	1
CI01000018_00087132_00098513_novel03	LincRNA	331	1
CI01000018_00106624_00201928_novel10	Sense_intronic	1066	1
CI01000018_00106624_00201928_novel13	LincRNA	407	1
CI01000018_00333019_00452055_novel01	Sense_intronic	973	2
CI01000018_00791508_00801917_novel06	LincRNA	1046	1
CI01000018_00791508_00801917_novel07	LincRNA	494	1
CI01000018_00857807_00915417_novel04	LincRNA	924	1
CI01000018_00857807_00915417_novel05	LincRNA	1256	1
CI01000018_00857807_00915417_novel07	LincRNA	2203	1
CI01000018_00857807_00915417_novel11	Sense_intronic	2653	1
CI01000018_00968089_00972654_novel02	Sense_overlapping	665	2
CI01000018_00985130_00987510_novel02	LincRNA	307	1
CI01000018_01378078_01379655_novel04	LincRNA	834	1
CI01000018_01378078_01379655_novel09	LincRNA	820	1
CI01000018_01821013_01821973_novel07	LincRNA	916	1
CI01000018_02125709_02126759_novel03	Sense_overlapping	513	2
CI01000018_02150486_02181595_novel07	LincRNA	477	1
CI01000018_02299868_02308426_novel02	Sense_intronic	471	1
CI01000018_02338151_02342822_novel08	Sense_overlapping	239	1
CI01000018_02344327_02354633_novel05	LincRNA	1032	1
CI01000018_02344327_02354633_novel06	LincRNA	223	1
CI01000018_03315696_03388918_novel01	Sense_intronic	2105	1
CI01000018_03513125_03558562_novel03	Sense_intronic	550	1
CI01000018_03883336_03887135_novel03	LincRNA	325	1
CI01000018_04237268_04237554_novel02	LincRNA	328	1
CI01000018_04361150_04364887_novel13	LincRNA	1341	1
CI01000018_04378035_04382378_novel02	LincRNA	396	1
CI01000018_04397198_04411105_novel05	Sense_overlapping	592	2
CI01000018_04397198_04411105_novel06	LincRNA	566	1
CI01000018_04491510_04539751_novel09	LincRNA	807	1
CI01000018_04856240_04875704_novel03	Sense_overlapping	448	1
CI01000018_04856240_04875704_novel04	LincRNA	211	1
CI01000018_05217404_05218896_novel06	LincRNA	1991	1
CI01000018_05217404_05218896_novel07	LincRNA	490	1
CI01000018_05217404_05218896_novel08	LincRNA	624	1
CI01000018_05861875_05864041_novel01	LincRNA	720	7
CI01000018_05861875_05864041_novel03	Sense_overlapping	351	1
CI01000018_05912522_05950658_novel02	Sense_intronic	286	1
CI01000018_06086167_06089014_novel03	Sense_overlapping	273	1
CI01000018_06089733_06092218_novel01	Sense_overlapping	542	1
CI01000018_06143719_06147236_novel05	LincRNA	483	1
CI01000018_06365094_06367593_novel04	Antisense	383	1
CI01000018_06624871_06636641_novel03	Sense_intronic	700	1
CI01000018_06639339_06649926_novel02	LincRNA	296	1
CI01000018_06774816_06776610_novel04	LincRNA	298	1
CI01000018_06968918_07004161_novel09	LincRNA	428	1
CI01000019_00028486_00103954_novel01	Sense_intronic	347	1
CI01000019_00028486_00103954_novel05	Sense_intronic	2923	1
CI01000019_00299400_00354573_novel07	LincRNA	807	1
CI01000019_00642751_00656054_novel04	LincRNA	216	1
CI01000019_00642751_00656054_novel14	Sense_overlapping	637	1
CI01000019_00809471_00828531_novel02	Sense_intronic	2272	1
CI01000019_00809471_00828531_novel03	Sense_intronic	1398	1
CI01000019_00871622_00875254_novel01	LincRNA	3560	1
CI01000019_01281704_01306187_novel07	Sense_intronic	1568	1
CI01000019_01551505_01559104_novel11	LincRNA	1009	1
CI01000019_01660708_01661966_novel13	LincRNA	265	1
CI01000019_01679656_01690297_novel01	LincRNA	1566	1
CI01000019_01715895_01733784_novel09	LincRNA	214	1
CI01000019_01740386_01743210_novel06	LincRNA	2426	1
CI01000019_01747943_01748454_novel05	LincRNA	4890	1
CI01000019_01747943_01748454_novel06	LincRNA	1828	1
CI01000019_01827498_01836683_novel04	LincRNA	591	1
CI01000019_01827498_01836683_novel05	LincRNA	206	1
CI01000019_02648669_02658933_novel05	Sense_intronic	1526	1
CI01000019_02758342_02870118_novel03	Sense_intronic	886	1
CI01000019_03164443_03225992_novel01	Sense_intronic	2036	1
CI01000019_03164443_03225992_novel02	Sense_intronic	795	1
CI01000019_03164443_03225992_novel03	Sense_intronic	1559	1
CI01000019_03309956_03318034_novel02	Antisense	2029	1
CI01000019_03458890_03473706_novel04	LincRNA	847	1
CI01000019_03458890_03473706_novel05	LincRNA	349	1
CI01000019_03587518_03616053_novel05	Sense_intronic	1964	2
CI01000019_03742708_03772620_novel17	Sense_intronic	364	1
CI01000019_03742708_03772620_novel23	LincRNA	544	1
CI01000019_04360674_04361150_novel08	LincRNA	1403	1
CI01000019_04360674_04361150_novel15	LincRNA	1129	1
CI01000019_05032626_05033883_novel02	Sense_overlapping	298	1
CI01000019_05229403_05293549_novel04	LincRNA	907	1
CI01000019_05342262_05354655_novel02	Sense_intronic	3112	1
CI01000019_05511150_05527303_novel06	Sense_overlapping	1575	1
CI01000019_05511150_05527303_novel11	LincRNA	1363	1
CI01000019_05532340_05546872_novel05	LincRNA	955	1
CI01000019_05573206_05573912_novel01	LincRNA	370	1
CI01000019_05684463_05693663_novel02	LincRNA	610	1
CI01000020_00701439_00712656_novel05	LincRNA	995	1
CI01000020_00819154_00820506_novel02	LincRNA	1165	1
CI01000020_01120223_01142481_novel05	LincRNA	843	1
CI01000020_01120223_01142481_novel11	Sense_intronic	633	1
CI01000020_01416902_01441420_novel06	Sense_intronic	1228	1
CI01000020_01416902_01441420_novel11	LincRNA	522	1
CI01000020_01447228_01456657_novel03	Sense_intronic	419	1
CI01000020_01484806_01488530_novel02	Sense_intronic	369	1
CI01000020_01484806_01488530_novel06	Sense_overlapping	622	2
CI01000020_01484806_01488530_novel08	LincRNA	598	1
CI01000020_01484806_01488530_novel09	LincRNA	300	1
CI01000020_01484806_01488530_novel10	LincRNA	1201	1
CI01000020_01510968_01538886_novel01	Sense_intronic	1651	1
CI01000020_01510968_01538886_novel02	Sense_intronic	810	1
CI01000020_01510968_01538886_novel03	LincRNA	1151	1
CI01000020_01647763_01658875_novel02	Sense_intronic	318	1
CI01000020_01647763_01658875_novel03	LincRNA	303	1
CI01000020_01947333_02011244_novel02	Antisense	1201	1
CI01000020_01947333_02011244_novel06	Sense_intronic	3032	1
CI01000020_01947333_02011244_novel07	Sense_intronic	2537	1
CI01000020_01947333_02011244_novel10	LincRNA	506	1
CI01000020_02061926_02077812_novel08	Sense_intronic	240	1
CI01000020_02292816_02297112_novel08	LincRNA	210	1
CI01000020_02292816_02297112_novel10	LincRNA	1002	1
CI01000020_02351020_02353651_novel01	Sense_overlapping	2449	1
CI01000020_02386014_02399244_novel05	Sense_overlapping	313	1
CI01000020_02386014_02399244_novel06	LincRNA	423	1
CI01000020_02514166_02557008_novel01	Sense_intronic	857	1
CI01000020_02514166_02557008_novel03	Sense_intronic	4521	3
CI01000020_02569281_02578301_novel04	LincRNA	1693	1
CI01000020_02569281_02578301_novel09	Sense_intronic	2596	2
CI01000020_02569281_02578301_novel26	LincRNA	226	1
CI01000020_02865197_02919405_novel04	Sense_intronic	370	1
CI01000020_03189213_03235363_novel01	Sense_overlapping	2961	2
CI01000020_03343617_03348546_novel05	LincRNA	915	1
CI01000020_03623678_03625344_novel01	Sense_overlapping	3263	1
CI01000020_03732545_03743107_novel05	LincRNA	626	1
CI01000020_03989813_04001907_novel05	LincRNA	809	1
CI01000020_04186824_04192668_novel03	Sense_intronic	316	1
CI01000020_04186824_04192668_novel06	Antisense	559	1
CI01000020_04213624_04215676_novel01	Sense_overlapping	452	2
CI01000020_04807118_04808453_novel03	LincRNA	311	1
CI01000020_04813284_04816943_novel04	LincRNA	471	1
CI01000020_04870746_04871405_novel02	LincRNA	324	1
CI01000020_05108357_05112394_novel03	LincRNA	2582	1
CI01000020_05108357_05112394_novel04	LincRNA	307	1
CI01000020_05143320_05161129_novel02	Sense_intronic	1079	1
CI01000020_05173157_05261798_novel01	LincRNA	3302	2
CI01000020_05267250_05267668.path1	Sense_overlapping	325	2
CI01000020_05267250_05267668_novel02	LincRNA	912	1
CI01000020_05320359_05335741_novel03	Sense_overlapping	918	2
CI01000020_05341186_05473274_novel04	Sense_intronic	2319	2
CI01000020_05569133_05573180_novel02	LincRNA	381	2
CI01000020_05569133_05573180_novel05	LincRNA	774	2
CI01000020_05569133_05573180_novel07	LincRNA	2080	3
CI01000020_05569133_05573180_novel11	LincRNA	367	1
CI01000020_05716873_05721297_novel08	LincRNA	284	1
CI01000020_05792886_05813941_novel03	LincRNA	1000	1
CI01000020_06272024_06286697_novel03	LincRNA	618	1
CI01000020_06769551_06772924_novel01	LincRNA	4526	1
CI01000020_06769551_06772924_novel07	Sense_overlapping	282	1
CI01000020_06802059_06808618_novel18	Sense_overlapping	405	3
CI01000020_06802059_06808618_novel19	LincRNA	387	2
CI01000020_06906111_06910886_novel05	LincRNA	1207	1
CI01000020_06944393_06947480_novel02	LincRNA	313	1
CI01000020_06944393_06947480_novel03	Antisense	1461	1
CI01000020_07097679_07107859_novel09	LincRNA	1285	1
CI01000020_07160189_07169882_novel03	Sense_intronic	311	1
CI01000020_07160189_07169882_novel06	LincRNA	765	1
CI01000021_00013488_00033205_novel01	Sense_intronic	2869	2
CI01000021_00336727_00346126_novel01	Sense_overlapping	1493	1
CI01000021_00359725_00409437_novel07	LincRNA	364	1
CI01000021_00527402_00531873_novel01	LincRNA	397	2
CI01000021_00527402_00531873_novel08	LincRNA	547	1
CI01000021_00680850_00686621_novel05	LincRNA	382	1
CI01000021_00699356_00722821_novel07	Sense_overlapping	993	1
CI01000021_00972210_01064592_novel04	Sense_intronic	2117	1
CI01000021_01129847_01154032_novel09	Sense_intronic	2496	1
CI01000021_01288735_01291953_novel03	LincRNA	462	1
CI01000021_01535275_01607587_novel06	Sense_intronic	725	1
CI01000021_01610076_01611493_novel01	Sense_overlapping	1037	1
CI01000021_01717640_01718394_novel04	LincRNA	3180	6
CI01000021_01717640_01718394_novel06	LincRNA	3306	1
CI01000021_01717640_01718394_novel07	LincRNA	632	1
CI01000021_02581650_02610697_novel09	LincRNA	1393	1
CI01000021_02581650_02610697_novel12	Sense_intronic	483	1
CI01000021_02581650_02610697_novel13	Sense_intronic	585	1
CI01000021_03101146_03115161_novel05	Sense_intronic	370	1
CI01000021_03119361_03125084_novel03	LincRNA	645	1
CI01000021_03119361_03125084_novel04	LincRNA	226	1
CI01000021_03164405_03179692_novel02	LincRNA	2149	1
CI01000021_03164405_03179692_novel11	LincRNA	324	1
CI01000021_03164405_03179692_novel13	Sense_intronic	526	1
CI01000021_03382666_03386768_novel04	Sense_overlapping	707	1
CI01000021_03382666_03386768_novel05	LincRNA	206	1
CI01000021_03428718_03432817_novel14	Sense_overlapping	853	2
CI01000021_03428718_03432817_novel15	Sense_overlapping	729	1
CI01000021_03428718_03432817_novel16	Sense_overlapping	353	1
CI01000021_03617827_03624592_novel06	LincRNA	628	1
CI01000021_03760052_03774483_novel11	LincRNA	1568	1
CI01000021_03793387_03846383_novel03	Sense_intronic	1505	1
CI01000021_04436103_04476829_novel01	Sense_intronic	3435	1
CI01000021_04795987_04803001_novel07	LincRNA	249	1
CI01000021_04897640_04911504_novel10	LincRNA	1082	1
CI01000021_04917237_04928702_novel06	LincRNA	582	1
CI01000021_05193252_05204766_novel02	LincRNA	1288	1
CI01000021_05193252_05204766_novel03	LincRNA	2245	1
CI01000021_05193252_05204766_novel04	Antisense	2165	2
CI01000021_05193252_05204766_novel07	LincRNA	1005	1
CI01000021_05244908_05282588_novel01	Sense_intronic	2382	1
CI01000021_05392788_05403219_novel02	LincRNA	3318	1
CI01000021_05392788_05403219_novel03	LincRNA	3290	1
CI01000021_05392788_05403219_novel06	LincRNA	539	1
CI01000021_05392788_05403219_novel07	LincRNA	2264	1
CI01000021_05392788_05403219_novel10	Sense_intronic	2960	1
CI01000021_05451019_05481032_novel07	LincRNA	202	1
CI01000021_05451019_05481032_novel09	Antisense	384	2
CI01000021_05451019_05481032_novel10	LincRNA	439	1
CI01000021_05808363_05825783_novel05	Sense_intronic	348	1
CI01000021_06746518_06768316_novel07	Sense_intronic	2701	1
CI01000021_06746518_06768316_novel12	LincRNA	935	1
CI01000021_06798250_06824148_novel01	Sense_intronic	1643	1
CI01000021_06906415_06933563_novel04	LincRNA	1693	1
CI01000021_06906415_06933563_novel08	LincRNA	752	1
CI01000022_00013891_00023604_novel05	Sense_intronic	345	1
CI01000022_00642577_00653051_novel03	LincRNA	408	1
CI01000023_00039121_00048164_novel02	Sense_overlapping	437	1
CI01000023_00158550_00162357_novel05	LincRNA	228	1
CI01000023_00184327_00190081_novel03	LincRNA	231	1
CI01000023_00285850_00288676_novel13	LincRNA	1926	1
CI01000024_00055821_00081384_novel10	LincRNA	719	1
CI01000024_00351389_00442757_novel01	Sense_intronic	1573	1
CI01000024_00539259_00540347_novel04	LincRNA	491	1
CI01000024_00581310_00583174_novel05	Sense_intronic	317	1
CI01000024_00766380_00783144_novel04	Sense_intronic	2993	2
CI01000024_01289960_01316508_novel07	LincRNA	323	1
CI01000024_01340875_01354219_novel05	Sense_intronic	268	1
CI01000024_01340875_01354219_novel07	LincRNA	444	1
CI01000024_01390515_01394661_novel04	Sense_overlapping	371	3
CI01000024_01405425_01412752_novel08	LincRNA	215	1
CI01000024_01669509_01680380_novel01	Sense_intronic	1287	1
CI01000024_01684041_01685775_novel01	Sense_overlapping	2639	1
CI01000024_01719718_01736189_novel04	LincRNA	1370	1
CI01000024_01837143_01844791_novel05	LincRNA	299	1
CI01000024_01955762_01966845_novel03	LincRNA	834	1
CI01000024_02117942_02127876_novel02	Sense_intronic	3148	1
CI01000024_02318969_02321972_novel02	LincRNA	1888	1
CI01000024_02357319_02399357_novel01	Sense_intronic	216	1
CI01000024_02471815_02483462_novel01	Sense_intronic	1173	1
CI01000024_02471815_02483462_novel02	Antisense	8479	1
CI01000024_02471815_02483462_novel03	Sense_overlapping	1978	1
CI01000024_02597194_02605289_novel03	LincRNA	1320	1
CI01000024_02782021_02826320_novel01	Sense_intronic	254	1
CI01000024_02782021_02826320_novel04	Sense_intronic	751	1
CI01000024_02782021_02826320_novel08	LincRNA	390	1
CI01000024_02829108_02838763_novel07	LincRNA	866	1
CI01000024_02890130_02920901_novel02	LincRNA	2412	1
CI01000024_02934515_02936669_novel04	LincRNA	386	1
CI01000024_02934515_02936669_novel05	LincRNA	533	2
CI01000024_02934515_02936669_novel06	LincRNA	255	1
CI01000024_03049920_03059085_novel02	Sense_overlapping	878	2
CI01000024_03060967_03068650_novel02	Sense_intronic	612	1
CI01000024_03060967_03068650_novel04	Sense_overlapping	451	1
CI01000024_03073126_03117989_novel06	Sense_intronic	289	2
CI01000024_03134270_03139565_novel04	Sense_overlapping	274	1
CI01000024_03149053_03153730_novel07	Sense_overlapping	717	1
CI01000024_03284853_03286057_novel02	LincRNA	793	1
CI01000024_03330501_03371606_novel03	Sense_intronic	401	1
CI01000024_03385382_03421865_novel06	LincRNA	300	1
CI01000024_03499415_03506746_novel08	LincRNA	491	1
CI01000024_03516980_03521654_novel04	LincRNA	242	1
CI01000024_03516980_03521654_novel05	LincRNA	963	1
CI01000024_03637633_03652620_novel03	Sense_overlapping	2274	2
CI01000024_03686761_03707792_novel08	Sense_intronic	487	2
CI01000024_03734605_03757457_novel02	Sense_intronic	372	1
CI01000024_04142084_04206784_novel02	Sense_intronic	2101	1
CI01000024_04216574_04234623_novel03	Sense_intronic	1418	1
CI01000024_04216574_04234623_novel04	Sense_overlapping	1132	1
CI01000024_04216574_04234623_novel05	LincRNA	479	1
CI01000024_04370355_04375084_novel03	Sense_intronic	330	2
CI01000024_04584906_04590559_novel02	LincRNA	1687	1
CI01000024_04584906_04590559_novel03	LincRNA	247	1
CI01000024_04713262_04732736_novel24	LincRNA	1406	1
CI01000024_05134932_05139961_novel10	LincRNA	412	1
CI01000024_05145595_05160461_novel01	Sense_intronic	407	1
CI01000024_05198811_05211672_novel02	LincRNA	2192	2
CI01000024_05220105_05226994_novel01	Sense_overlapping	874	1
CI01000024_05220105_05226994_novel02	Sense_overlapping	285	1
CI01000024_05422777_05445492_novel10	LincRNA	302	1
CI01000024_05486129_05532506_novel07	LincRNA	2948	2
CI01000024_05486129_05532506_novel09	LincRNA	1185	1
CI01000024_05686924_05693877_novel01	Sense_intronic	885	1
CI01000024_06005921_06013565_novel01	Sense_intronic	2187	1
CI01000024_06005921_06013565_novel03	Sense_overlapping	2405	1
CI01000024_07225115_07235713_novel07	LincRNA	580	1
CI01000024_07269946_07285087_novel05	LincRNA	797	1
CI01000024_07269946_07285087_novel06	LincRNA	316	1
CI01000024_07293038_07298458_novel04	Sense_overlapping	793	1
CI01000024_07415578_07421136_novel01	Sense_intronic	225	1
CI01000024_07415578_07421136_novel02	Sense_intronic	641	1
CI01000024_07537350_07539302_novel02	Sense_intronic	261	1
CI01000024_08535543_08538751_novel03	Sense_intronic	816	1
CI01000024_08535543_08538751_novel04	LincRNA	2629	1
CI01000026_00302592_00318222_novel05	LincRNA	1217	1
CI01000026_00350346_00420916_novel03	LincRNA	1018	1
CI01000026_00350346_00420916_novel04	Sense_intronic	1078	1
CI01000026_00350346_00420916_novel13	Sense_overlapping	2146	1
CI01000026_00350346_00420916_novel14	LincRNA	381	1
CI01000026_00530210_00532716_novel03	LincRNA	1408	1
CI01000026_00530210_00532716_novel04	LincRNA	381	1
CI01000026_00653269_00660068_novel02	Sense_overlapping	343	1
CI01000026_00736709_00743165_novel01	Sense_overlapping	877	1
CI01000026_00736709_00743165_novel09	Sense_overlapping	1490	1
CI01000026_00767991_00775879_novel04	Sense_intronic	347	1
CI01000026_00781130_00793571_novel05	LincRNA	775	1
CI01000026_00781130_00793571_novel06	LincRNA	267	1
CI01000026_00812986_00894233_novel02	Sense_intronic	1263	1
CI01000026_00812986_00894233_novel04	Sense_intronic	1536	1
CI01000026_00921518_00975614_novel02	Sense_intronic	470	1
CI01000026_01234036_01241404_novel03	LincRNA	425	1
CI01000026_01300881_01338917_novel08	Sense_intronic	674	1
CI01000026_01300881_01338917_novel09	Sense_intronic	5528	1
CI01000026_01300881_01338917_novel14	LincRNA	528	1
CI01000026_01378924_01381978_novel01	Sense_overlapping	535	7
CI01000026_01378924_01381978_novel02	Sense_overlapping	1736	1
CI01000026_01400733_01422031_novel05	LincRNA	781	1
CI01000026_01855346_01933699_novel04	Sense_intronic	2030	2
CI01000026_02124326_02125256_novel07	LincRNA	2076	1
CI01000026_02150810_02194735_novel05	Sense_intronic	636	1
CI01000026_02150810_02194735_novel13	Sense_intronic	890	1
CI01000026_02150810_02194735_novel16	Sense_intronic	2094	1
CI01000026_02150810_02194735_novel22	LincRNA	1521	1
CI01000026_02230639_02246622_novel05	Sense_intronic	1413	1
CI01000026_02413193_02426439_novel08	Sense_intronic	401	1
CI01000026_02559910_02563125_novel03	Sense_intronic	252	1
CI01000026_02559910_02563125_novel04	LincRNA	231	1
CI01000026_02583583_02589420_novel10	LincRNA	361	1
CI01000026_02633084_02640164_novel08	LincRNA	1265	1
CI01000026_02795613_02801257_novel04	LincRNA	2373	1
CI01000026_02947832_02950047_novel02	Sense_overlapping	285	1
CI01000026_03163505_03268602_novel02	Antisense	2033	1
CI01000026_03163505_03268602_novel06	Sense_intronic	886	1
CI01000026_03163505_03268602_novel07	Sense_intronic	3316	1
CI01000026_03163505_03268602_novel09	Sense_intronic	3611	1
CI01000026_03429002_03432390_novel02	Sense_overlapping	1874	1
CI01000026_03554511_03560631_novel07	LincRNA	1684	1
CI01000026_03554511_03560631_novel08	LincRNA	1716	2
CI01000026_03554511_03560631_novel09	LincRNA	470	1
CI01000026_04414146_04416156_novel03	LincRNA	374	1
CI01000026_04424762_04428710_novel03	LincRNA	654	1
CI01000026_04773209_04807191_novel01	Sense_intronic	319	1
CI01000026_04812926_04818639_novel10	Sense_overlapping	394	3
CI01000026_04820538_04825963_novel05	Sense_overlapping	1267	1
CI01000026_05019854_05020162_novel02	LincRNA	243	1
CI01000026_05437276_05463050_novel03	LincRNA	1645	1
CI01000026_05437276_05463050_novel04	LincRNA	3851	2
CI01000026_05437276_05463050_novel05	Antisense	1848	1
CI01000026_05437276_05463050_novel06	Sense_overlapping	1537	2
CI01000026_05437276_05463050_novel07	LincRNA	791	1
CI01000026_05742174_05769229_novel01	Sense_intronic	1411	1
CI01000026_05771496_05786357_novel08	LincRNA	575	1
CI01000026_06109467_06140429_novel25	LincRNA	844	1
CI01000026_06151415_06162506_novel02	LincRNA	808	1
CI01000026_06234663_06316874_novel01	Sense_intronic	488	1
CI01000026_06234663_06316874_novel02	Sense_intronic	369	1
CI01000026_06503812_06560355_novel08	Sense_intronic	947	1
CI01000026_06503812_06560355_novel10	Sense_intronic	868	1
CI01000026_06503812_06560355_novel12	LincRNA	2085	1
CI01000026_06649589_06653170_novel01	Sense_overlapping	727	1
CI01000026_06649589_06653170_novel02	Sense_overlapping	2408	1
CI01000026_06649589_06653170_novel04	Sense_overlapping	2770	1
CI01000026_06820877_06834597_novel07	LincRNA	560	1
CI01000026_06844800_06874226_novel06	LincRNA	1165	1
CI01000026_06878030_06919972_novel04	Sense_intronic	2014	1
CI01000026_06878030_06919972_novel05	Sense_intronic	4601	1
CI01000026_07160036_07169929_novel01	Sense_intronic	539	1
CI01000026_07177994_07186042_novel03	LincRNA	540	1
CI01000026_07625890_07661161_novel03	LincRNA	1612	1
CI01000026_07786816_07835100_novel10	Sense_intronic	742	1
CI01000026_07786816_07835100_novel16	LincRNA	1461	1
CI01000026_07911644_07954640_novel04	Sense_intronic	696	1
CI01000026_07911644_07954640_novel10	LincRNA	1096	1
CI01000026_08031599_08081760_novel06	Sense_intronic	5251	1
CI01000026_08313929_08318869_novel07	LincRNA	927	1
CI01000026_08313929_08318869_novel09	LincRNA	1158	1
CI01000026_08474877_08483134_novel05	LincRNA	280	1
CI01000026_08474877_08483134_novel06	LincRNA	911	1
CI01000026_08633986_08658997_novel06	LincRNA	301	1
CI01000026_08944583_08947981_novel01	Sense_intronic	206	1
CI01000026_09365911_09428712_novel07	Sense_intronic	1887	1
CI01000026_09365911_09428712_novel12	Sense_intronic	1822	1
CI01000026_09365911_09428712_novel29	LincRNA	467	1
CI01000026_10136110_10149386_novel05	Sense_overlapping	215	2
CI01000026_10136110_10149386_novel07	Sense_intronic	258	1
CI01000026_10351923_10354175_novel06	LincRNA	401	1
CI01000026_10453245_10454111_novel01	LincRNA	804	1
CI01000026_10455059_10456945_novel02	LincRNA	612	1
CI01000026_10801692_10816684_novel06	LincRNA	357	1
CI01000026_10831971_10837028_novel13	LincRNA	364	1
CI01000026_10841434_10850234_novel05	Sense_overlapping	915	1
CI01000026_11203781_11212074_novel03	Sense_intronic	1990	1
CI01000026_11266022_11278889_novel05	Antisense	580	1
CI01000026_11298219_11305000_novel11	Sense_overlapping	367	2
CI01000026_11436071_11446054_novel07	LincRNA	2734	1
CI01000026_11436071_11446054_novel08	LincRNA	1140	1
CI01000026_11436071_11446054_novel09	LincRNA	1414	1
CI01000026_11436071_11446054_novel10	LincRNA	1184	1
CI01000026_11456632_11473446_novel05	Sense_intronic	685	1
CI01000026_11456632_11473446_novel06	Sense_intronic	273	1
CI01000026_11488673_11493122_novel02	LincRNA	717	1
CI01000026_11497016_11677778_novel03	Sense_intronic	2455	1
CI01000026_11698637_11702653_novel03	LincRNA	760	1
CI01000026_12008640_12024213_novel06	LincRNA	306	1
CI01000026_12309243_12313256_novel08	LincRNA	523	1
CI01000026_12486292_12534245_novel05	LincRNA	2553	1
CI01000026_12486292_12534245_novel07	Sense_intronic	2365	1
CI01000026_12486292_12534245_novel13	LincRNA	240	1
CI01000026_12551009_12554565_novel06	LincRNA	920	1
CI01000026_12867260_12871481_novel01	Sense_overlapping	304	1
CI01000026_12884442_12887984_novel03	LincRNA	1666	2
CI01000026_12884442_12887984_novel04	LincRNA	587	1
CI01000026_12934742_12962957_novel11	LincRNA	823	1
CI01000026_13318769_13335447_novel01	Sense_intronic	1678	1
CI01000026_14156809_14170720_novel02	Antisense	267	1
CI01000026_14282383_14282886_novel01	LincRNA	1487	1
CI01000026_14530926_14542878_novel01	Sense_overlapping	1585	3
CI01000026_14579105_14590405_novel01	LincRNA	3291	1
CI01000026_14579105_14590405_novel02	LincRNA	1137	1
CI01000026_14579105_14590405_novel12	LincRNA	796	1
CI01000026_14607563_14660403_novel01	Sense_intronic	1937	1
CI01000026_14607563_14660403_novel02	Sense_intronic	1096	1
CI01000026_14697383_14715245_novel02	Sense_intronic	487	1
CI01000026_14747237_14750435_novel02	Sense_intronic	414	1
CI01000026_15453381_15456567_novel02	LincRNA	622	1
CI01000026_15701090_15742400_novel03	Antisense	2376	1
CI01000026_15701090_15742400_novel08	LincRNA	3441	2
CI01000026_15701090_15742400_novel15	LincRNA	304	1
CI01000026_16258182_16292938_novel06	LincRNA	1409	1
CI01000026_16457911_16493848_novel01	Sense_intronic	830	2
CI01000026_16797241_16800469_novel03	LincRNA	606	1
CI01000026_16917517_16955729_novel01	Sense_intronic	2901	1
CI01000026_17144328_17154854_novel02	LincRNA	231	1
CI01000026_17144328_17154854_novel03	LincRNA	1493	1
CI01000026_17144328_17154854_novel06	LincRNA	282	1
CI01000027_00250077_00273130_novel04	LincRNA	1504	1
CI01000027_00645077_00650763_novel02	Sense_overlapping	217	1
CI01000027_00681087_00701456_novel02	Antisense	1072	2
CI01000027_00681087_00701456_novel03	Antisense	746	1
CI01000027_00765527_00776450_novel01	Sense_overlapping	595	1
CI01000027_00779517_00795032_novel02	Sense_intronic	1762	2
CI01000027_00779517_00795032_novel03	Sense_intronic	601	1
CI01000027_01089832_01104918_novel01	Sense_overlapping	800	1
CI01000027_01413155_01416305_novel01	LincRNA	256	1
CI01000027_01811625_01827803_novel07	Sense_intronic	355	1
CI01000027_01937897_01954661_novel03	Sense_intronic	228	1
CI01000027_01937897_01954661_novel04	Sense_intronic	379	1
CI01000027_01937897_01954661_novel07	Sense_overlapping	214	1
CI01000027_02059709_02072254_novel09	Sense_intronic	279	1
CI01000027_02156853_02161914_novel02	LincRNA	240	1
CI01000027_02226447_02227499_novel02	LincRNA	300	1
CI01000027_02254195_02308930_novel02	Sense_intronic	666	1
CI01000027_02254195_02308930_novel04	Sense_intronic	3178	1
CI01000027_02455787_02458435_novel02	LincRNA	960	1
CI01000027_02611537_02740618_novel01	Sense_intronic	2771	1
CI01000027_02611537_02740618_novel02	Sense_intronic	1969	1
CI01000027_02961909_02972343_novel05	Sense_overlapping	435	1
CI01000027_03014464_03027710_novel09	Sense_intronic	284	1
CI01000027_03014464_03027710_novel11	LincRNA	885	1
CI01000027_03110196_03113083_novel02	LincRNA	353	1
CI01000027_03117518_03132307_novel02	LincRNA	264	1
CI01000027_03243374_03247133_novel05	Sense_intronic	630	1
CI01000027_03335011_03357910_novel07	Sense_intronic	2245	1
CI01000027_03335011_03357910_novel10	LincRNA	567	1
CI01000027_03371533_03388330_novel01	Sense_overlapping	1885	2
CI01000027_03524553_03546701_novel11	LincRNA	704	1
CI01000027_03524553_03546701_novel12	LincRNA	624	1
CI01000027_03675758_03678539_novel04	Sense_overlapping	203	1
CI01000027_03718436_03732820_novel02	LincRNA	1214	1
CI01000027_03750919_03761043_novel07	LincRNA	360	1
CI01000027_03798333_03830899_novel09	Sense_intronic	724	1
CI01000027_04015806_04037491_novel02	Sense_intronic	3235	1
CI01000027_04015806_04037491_novel03	Sense_intronic	688	3
CI01000027_04015806_04037491_novel08	Sense_intronic	450	1
CI01000027_04015806_04037491_novel11	LincRNA	541	1
CI01000027_04233680_04249553_novel05	LincRNA	1595	1
CI01000027_04470309_04483532_novel02	Sense_intronic	2195	2
CI01000027_04470309_04483532_novel03	Sense_intronic	2607	1
CI01000027_04887494_04956477_novel06	LincRNA	460	1
CI01000027_04988247_04994680_novel02	Sense_intronic	285	1
CI01000027_05061061_05063086_novel08	LincRNA	410	1
CI01000027_05061061_05063086_novel12	Sense_overlapping	687	4
CI01000027_05069310_05070638_novel04	Sense_overlapping	282	1
CI01000027_05074328_05075547_novel05	Sense_overlapping	424	1
CI01000027_05082223_05082843_novel02	Sense_overlapping	803	1
CI01000027_05082223_05082843_novel04	Sense_overlapping	489	2
CI01000027_05110063_05126542_novel04	LincRNA	590	1
CI01000027_05444238_05445884_novel01	Antisense	1865	1
CI01000027_05444238_05445884_novel02	LincRNA	2212	1
CI01000027_05461577_05471900_novel05	Sense_overlapping	1011	1
CI01000027_05461577_05471900_novel06	LincRNA	331	1
CI01000027_05563090_05579132_novel01	Sense_intronic	955	1
CI01000027_05654573_05657504_novel06	LincRNA	1860	1
CI01000027_05740951_05748956_novel03	LincRNA	432	1
CI01000027_05740951_05748956_novel09	LincRNA	1320	2
CI01000027_05757143_05758496_novel01	LincRNA	2762	1
CI01000027_05781043_05784234_novel02	LincRNA	563	1
CI01000027_05789308_05795504_novel10	LincRNA	718	1
CI01000027_05864281_05866629_novel02	Sense_overlapping	583	1
CI01000027_05882855_05906234_novel02	Sense_intronic	1804	1
CI01000027_05882855_05906234_novel06	LincRNA	1089	1
CI01000027_05912857_05927842_novel03	LincRNA	424	2
CI01000027_05986437_05993566_novel05	LincRNA	1149	1
CI01000027_06007063_06011555_novel03	LincRNA	813	2
CI01000027_06042239_06051165_novel02	LincRNA	305	1
CI01000027_06042239_06051165_novel05	Antisense	950	1
CI01000027_06042239_06051165_novel11	Sense_intronic	282	1
CI01000027_06168620_06195620_novel10	Sense_overlapping	3070	3
CI01000027_06392269_06407773_novel07	LincRNA	853	1
CI01000027_06410011_06426230_novel09	Sense_intronic	585	1
CI01000027_06604099_06652019_novel05	LincRNA	1178	1
CI01000027_06604099_06652019_novel09	LincRNA	2341	2
CI01000027_06604099_06652019_novel20	LincRNA	427	1
CI01000027_06785671_06803146_novel02	Sense_intronic	2449	1
CI01000027_06859191_06877582_novel05	LincRNA	2548	1
CI01000027_06958001_06967286_novel03	Sense_overlapping	352	2
CI01000027_07022724_07029894_novel17	LincRNA	1034	1
CI01000027_07292677_07331000_novel06	Sense_intronic	530	1
CI01000027_07455850_07459062_novel04	LincRNA	1207	1
CI01000027_07709714_07744049_novel19	LincRNA	388	1
CI01000027_07821062_07827997_novel07	LincRNA	657	1
CI01000027_07904624_07919811_novel04	LincRNA	1227	1
CI01000027_07904624_07919811_novel05	LincRNA	2027	1
CI01000027_07947743_07951397_novel05	Sense_overlapping	459	1
CI01000027_07947743_07951397_novel06	LincRNA	298	1
CI01000027_08026500_08029412_novel02	Sense_overlapping	984	1
CI01000027_08026500_08029412_novel05	LincRNA	892	1
CI01000027_08081583_08083496_novel02	LincRNA	515	1
CI01000027_08081583_08083496_novel03	LincRNA	1029	1
CI01000027_08412094_08418277_novel03	Sense_overlapping	334	2
CI01000027_08457984_08480177_novel03	Sense_intronic	458	1
CI01000027_08530476_08532249_novel03	LincRNA	627	1
CI01000027_08530476_08532249_novel05	LincRNA	699	1
CI01000027_08530476_08532249_novel06	LincRNA	787	1
CI01000027_08555278_08567675_novel01	Sense_overlapping	455	1
CI01000027_09042551_09055596_novel16	LincRNA	413	1
CI01000027_09068632_09069609_novel06	Sense_overlapping	265	1
CI01000027_09068632_09069609_novel07	Sense_overlapping	499	1
CI01000027_09136426_09140323_novel01	Sense_overlapping	1539	1
CI01000027_09147371_09202288_novel01	Sense_intronic	278	1
CI01000027_09147371_09202288_novel03	Sense_intronic	718	1
CI01000027_09147371_09202288_novel04	Sense_overlapping	727	2
CI01000027_09147371_09202288_novel16	Sense_intronic	1158	2
CI01000027_09210702_09220403_novel05	LincRNA	736	1
CI01000027_09281286_09288538_novel12	LincRNA	247	1
CI01000027_09281286_09288538_novel13	LincRNA	831	1
CI01000027_09308025_09316510_novel02	LincRNA	309	1
CI01000027_09484034_09501412_novel02	Sense_intronic	2381	1
CI01000027_09722965_09729563_novel14	LincRNA	283	1
CI01000027_09767653_09768743_novel04	LincRNA	352	1
CI01000027_09783491_09789725_novel01	Sense_intronic	330	1
CI01000027_10042471_10043723_novel05	LincRNA	554	1
CI01000027_10042471_10043723_novel06	LincRNA	384	1
CI01000027_10042471_10043723_novel07	LincRNA	503	1
CI01000027_10090545_10093306_novel02	LincRNA	546	1
CI01000027_10098742_10105152_novel04	LincRNA	730	1
CI01000027_10574326_10578596_novel03	LincRNA	1588	1
CI01000027_10641759_10654240_novel11	Sense_intronic	784	1
CI01000028_00053287_00054745_novel01	LincRNA	859	1
CI01000028_00218437_00221290_novel01	LincRNA	2351	1
CI01000028_00408392_00408646_novel01	Antisense	271	1
CI01000028_00525538_00533862_novel01	Sense_overlapping	789	4
CI01000028_00525538_00533862_novel05	LincRNA	356	1
CI01000028_00525538_00533862_novel06	LincRNA	1451	5
CI01000028_00525538_00533862_novel10	Sense_overlapping	546	2
CI01000028_00525538_00533862_novel11	LincRNA	1104	1
CI01000028_00767836_00797742_novel01	Sense_overlapping	653	4
CI01000028_01507427_01522135_novel02	Sense_intronic	1831	1
CI01000028_01807411_01830472_novel04	LincRNA	360	1
CI01000028_01854902_01867810_novel03	LincRNA	885	1
CI01000028_01854902_01867810_novel05	LincRNA	1073	1
CI01000028_01854902_01867810_novel06	LincRNA	1074	1
CI01000028_01854902_01867810_novel08	Sense_intronic	1936	1
CI01000028_01854902_01867810_novel09	Sense_intronic	792	1
CI01000028_01991288_02032906_novel02	LincRNA	274	1
CI01000028_01991288_02032906_novel03	Sense_intronic	3340	1
CI01000028_02112434_02123527_novel10	LincRNA	643	1
CI01000028_02146358_02159174_novel09	LincRNA	261	1
CI01000028_02165692_02171949_novel02	Sense_overlapping	299	1
CI01000028_02175774_02182966_novel02	LincRNA	590	1
CI01000028_02299641_02304780_novel04	LincRNA	1182	1
CI01000028_02327402_02338641_novel13	Sense_overlapping	2330	1
CI01000028_02327402_02338641_novel14	LincRNA	1390	1
CI01000028_02915708_02935354_novel01	Sense_intronic	2151	1
CI01000028_03074166_03080440_novel05	LincRNA	568	1
CI01000028_03074166_03080440_novel06	LincRNA	707	1
CI01000028_03097428_03106553_novel07	LincRNA	520	1
CI01000028_03232374_03235527_novel03	LincRNA	395	1
CI01000028_03264758_03280506_novel12	LincRNA	380	1
CI01000028_03334040_03380006_novel14	Sense_intronic	1058	1
CI01000028_03334040_03380006_novel20	LincRNA	1559	1
CI01000028_03334040_03380006_novel21	LincRNA	537	1
CI01000028_03407831_03417774_novel02	LincRNA	215	1
CI01000028_03677140_03686568_novel04	Sense_overlapping	1265	1
CI01000028_03677140_03686568_novel05	Sense_overlapping	1767	1
CI01000028_03677140_03686568_novel06	Sense_overlapping	1592	2
CI01000028_03946366_03958585_novel01	Sense_intronic	699	1
CI01000028_04441930_04444388_novel01	Sense_intronic	1344	1
CI01000028_04729544_04888382_novel06	Sense_intronic	1370	1
CI01000028_04729544_04888382_novel08	Sense_intronic	1163	1
CI01000028_04729544_04888382_novel09	Sense_intronic	2583	1
CI01000028_05039088_05063207_novel15	Sense_intronic	215	1
CI01000028_05529016_05564762_novel04	LincRNA	1125	1
CI01000028_05820436_05825019_novel09	LincRNA	362	1
CI01000028_05820436_05825019_novel12	LincRNA	2092	1
CI01000028_05859888_05870020_novel06	LincRNA	1467	1
CI01000028_06665516_06666078_novel02	LincRNA	421	1
CI01000028_06699921_06724610_novel01	Sense_overlapping	1264	1
CI01000028_06796582_06798343_novel03	Sense_intronic	708	1
CI01000028_06882216_06892678_novel07	Sense_intronic	547	1
CI01000028_07002836_07003177_novel02	LincRNA	679	1
CI01000028_07002836_07003177_novel03	LincRNA	203	1
CI01000028_07328793_07405548_novel11	Sense_intronic	896	1
CI01000028_07435640_07438544_novel01	Sense_intronic	512	1
CI01000028_07569017_07616350_novel04	Sense_overlapping	625	1
CI01000028_07961297_07963733_novel01	LincRNA	1920	1
CI01000028_07961297_07963733_novel10	LincRNA	1217	2
CI01000028_07982820_08049229_novel03	Sense_intronic	3012	1
CI01000028_08302370_08504940_novel06	Sense_intronic	1942	1
CI01000028_08302370_08504940_novel08	Sense_intronic	1980	1
CI01000028_08302370_08504940_novel10	Sense_intronic	1030	1
CI01000028_08302370_08504940_novel13	Sense_intronic	258	2
CI01000028_08302370_08504940_novel17	Sense_intronic	2081	1
CI01000028_08899947_08900924_novel06	LincRNA	809	1
CI01000028_09420414_09428472_novel02	Sense_overlapping	324	1
CI01000028_09438121_09447264_novel03	LincRNA	1778	1
CI01000028_09455235_09456745_novel03	LincRNA	398	1
CI01000028_09517515_09519873_novel05	Antisense	347	1
CI01000028_09517515_09519873_novel06	Antisense	1684	1
CI01000028_09517515_09519873_novel07	Antisense	691	1
CI01000028_09517515_09519873_novel08	LincRNA	1753	1
CI01000028_09661097_09682326_novel01	Sense_intronic	2585	1
CI01000028_09661097_09682326_novel04	Sense_overlapping	1206	1
CI01000028_09798069_09800552_novel02	Sense_overlapping	282	1
CI01000029_00076210_00177393_novel01	Sense_intronic	362	1
CI01000029_00263434_00300185_novel06	Sense_intronic	1282	1
CI01000029_00553198_00596492_novel05	LincRNA	999	1
CI01000029_00643229_00643768_novel01	Sense_overlapping	547	1
CI01000029_00653876_00662303_novel07	LincRNA	650	1
CI01000029_01007732_01029115_novel02	Sense_intronic	3017	1
CI01000029_01007732_01029115_novel04	Sense_overlapping	4242	1
CI01000029_01007732_01029115_novel05	LincRNA	3330	1
CI01000029_01007732_01029115_novel09	LincRNA	838	1
CI01000029_01055143_01086742_novel04	Sense_intronic	875	1
CI01000029_01284636_01285656_novel03	LincRNA	433	1
CI01000029_01304740_01313262_novel04	LincRNA	601	1
CI01000029_01318644_01336634_novel04	LincRNA	2165	1
CI01000029_01533005_01534392_novel01	Sense_overlapping	1621	1
CI01000029_01616562_01644867_novel06	Sense_intronic	2410	1
CI01000029_01616562_01644867_novel07	LincRNA	669	1
CI01000029_02037027_02050337_novel04	LincRNA	1934	1
CI01000029_02037027_02050337_novel05	LincRNA	242	1
CI01000029_02125408_02143865_novel03	LincRNA	357	1
CI01000029_02583370_02587687_novel04	LincRNA	628	1
CI01000029_02684591_02727897_novel04	Sense_intronic	630	1
CI01000029_02738375_02739517_novel04	LincRNA	581	1
CI01000029_02742245_02743081_novel02	Sense_overlapping	434	1
CI01000029_03649051_03684709_novel15	LincRNA	1170	1
CI01000029_03649051_03684709_novel16	LincRNA	1492	1
CI01000029_03855238_03922931_novel15	Sense_intronic	1418	1
CI01000029_03976118_03980629_novel06	LincRNA	746	1
CI01000029_03976118_03980629_novel15	LincRNA	241	1
CI01000029_04138798_04141675_novel04	Sense_overlapping	1208	2
CI01000029_04138798_04141675_novel05	LincRNA	933	1
CI01000029_04144327_04203475_novel03	Sense_intronic	2019	1
CI01000029_04433110_04458444_novel04	Sense_intronic	240	1
CI01000029_04997226_05004488_novel03	LincRNA	343	1
[truncated: 13,522 more rows]
