# Supplementary material for: Transcriptomic analysis to elucidate the effects of high stocking density on grass carp (Ctenopharyngodon idella)
Source: BMC Genomics. 2021 Aug 16;22:620. doi: 10.1186/s12864-021-07924-4 (PMC8369720; doi:10.1186/s12864-021-07924-4)
Supplement: Supplementary file 6 — Additional file 6: The up-regulated and down-regulated DEGs in three tissues of grass carp (FDR ≤ 0.05 & FC ≥ 2). [file 12864_2021_7924_MOESM6_ESM.xlsx]

## Sheet: Additional file 5 Table S5
gene_id	BR_LD_readcount	BR_HD_readcount	log2(FoldChange)	p_value	q_value	AS	APA	lncRNA	Tissues
CI01000000_00814932_00820795	45.3543	164.501	1.8588	2.2e-11	1.01e-09				intestine
CI01000000_00825374_00827067	33.0241	166.3	2.3322	2.29e-16	1.45e-14		CI01000000_00825374_00827067	CI01000000_00825374_00827067	intestine
CI01000000_01176488_01180221	71.9743	27.228	-1.4024	3.76e-09	1.39e-07	CI01000000_01176488_01180221	CI01000000_01176488_01180221	CI01000000_01176488_01180221	intestine
CI01000000_01357072_01359013	59.1757	21.3967	-1.4676	3.48e-08	1.14e-06	CI01000000_01357072_01359013	CI01000000_01357072_01359013		muscle
CI01000000_01411979_01443908	33.8365	313.738	3.2129	5.18e-45	9.09e-43	CI01000000_01411979_01443908	CI01000000_01411979_01443908	CI01000000_01411979_01443908	intestine
CI01000000_02662396_02664142	35.0313	5.2323	-2.7431	1.28e-08	4.41e-07				intestine
CI01000000_03129624_03148993	135.66	289.531	1.0937	2.07e-06	5.22e-05				muscle
CI01000000_03195338_03205585	30.8734	12.1643	-1.3437	0.00016145	0.0026778	CI01000000_03195338_03205585	CI01000000_03195338_03205585		intestine
CI01000000_03786592_03794075	28.0675	90.6374	1.6912	7.31e-06	0.00016921	CI01000000_03786592_03794075	CI01000000_03786592_03794075		muscle
CI01000000_04138020_04144928	31.7337	11.9643	-1.4073	8.81e-05	0.001565	CI01000000_04138020_04144928	CI01000000_04138020_04144928		intestine
CI01000000_04149689_04156988	52.6425	15.197	-1.7924	9.86e-09	3.46e-07	CI01000000_04149689_04156988	CI01000000_04149689_04156988	CI01000000_04149689_04156988	intestine
CI01000000_05372370_05372969	36.9167	4.27908	-3.1089	7.71e-08	1.16e-05				brain
CI01000000_05465020_05466303	103.684	258.182	1.3162	6.92e-09	2.48e-07		CI01000000_05465020_05466303	CI01000000_05465020_05466303	intestine
CI01000000_05509066_05523921	216.822	106.444	-1.0264	2.83e-18	2.01e-16	CI01000000_05509066_05523921	CI01000000_05509066_05523921	CI01000000_05509066_05523921	muscle
CI01000000_05527503_05531978	2.77192	26.7281	3.2694	3.32e-05	0.00065758	CI01000000_05527503_05531978	CI01000000_05527503_05531978		intestine
CI01000000_05682295_05683192	521.001	193.562	-1.4285	9.46e-58	2.15e-55				intestine
CI01000000_07618023_07618587	26.5961	106.146	1.9968	9.25e-09	3.26e-07		CI01000000_07618023_07618587		intestine
CI01000000_07618023_07618587	36.1759	144.688	1.9998	2.66e-11	1.17e-09		CI01000000_07618023_07618587		muscle
CI01000000_07674307_07680244	69.9192	31.927	-1.1309	2.33e-07	6.72e-06				intestine
CI01000000_09783239_09786900	20.192	0.533228	-5.2429	4.89e-07	1.35e-05				intestine
CI01000000_10168220_10187727	33.707	137.016	2.0232	5.61e-11	2.39e-09	CI01000000_10168220_10187727			muscle
CI01000000_10279478_10285178	4.61459	40.2541	3.1249	1.32e-08	2.34e-06				brain
CI01000000_10340249_10349242	29.2724	97.3141	1.7331	1.52e-06	3.87e-05	CI01000000_10340249_10349242	CI01000000_10340249_10349242		intestine
CI01000000_10351921_10370020	613.789	1416.62	1.2066	3.68e-34	4.64e-32	CI01000000_10351921_10370020	CI01000000_10351921_10370020	CI01000000_10351921_10370020	intestine
CI01000000_10438043_10440571	117.568	32.4269	-1.8582	2.65e-18	1.86e-16		CI01000000_10438043_10440571	CI01000000_10438043_10440571	intestine
CI01000000_10438043_10440571	95.2477	43.873	-1.1184	1.44e-09	5.47e-08		CI01000000_10438043_10440571	CI01000000_10438043_10440571	muscle
CI01000000_10857057_10861468	100.769	49.9568	-1.0123	5.09e-09	1.86e-07	CI01000000_10857057_10861468	CI01000000_10857057_10861468	CI01000000_10857057_10861468	intestine
CI01000000_10979945_10982820	39.8923	19.6233	-1.0235	0.00018877	0.0032644				muscle
CI01000000_12518618_12538128	203.126	413.252	1.0246	3.76e-18	2.04e-15	CI01000000_12518618_12538128	CI01000000_12518618_12538128		brain
CI01000000_13373290_13377035	58.2581	148.504	1.35	5.96e-06	0.00013714	CI01000000_13373290_13377035	CI01000000_13373290_13377035		intestine
CI01000000_13579971_13586927	12.163	54.0893	2.1528	1.19e-05	0.00025723	CI01000000_13579971_13586927	CI01000000_13579971_13586927		intestine
CI01000000_13926605_13928231	2.80675	24.5195	3.127	0.0001154	0.0020948				muscle
CI01000000_13934872_13936612	94.532	26.5947	-1.8297	8.28e-15	4.9e-13				intestine
CI01000000_14860321_14870819	16.5359	92.6817	2.4867	1.2e-10	5.15e-09	CI01000000_14860321_14870819	CI01000000_14860321_14870819		intestine
CI01000000_16011590_16014992	90.3359	220.444	1.287	2.8e-07	8.15e-06	CI01000000_16011590_16014992	CI01000000_16011590_16014992		muscle
CI01000000_16362843_16368520	278.934	952.367	1.7716	1.98e-52	3.93e-50	CI01000000_16362843_16368520	CI01000000_16362843_16368520	CI01000000_16362843_16368520	muscle
CI01000000_16375958_16382103	67.5296	282.611	2.0652	4.52e-22	3.7e-20	CI01000000_16375958_16382103	CI01000000_16375958_16382103		intestine
CI01000000_17478377_17481058	0.493781	26.8327	5.764	4.85e-07	1.37e-05		CI01000000_17478377_17481058	CI01000000_17478377_17481058	muscle
CI01000000_17507574_17510080	10.6814	42.5249	1.9932	0.00028375	0.004416		CI01000000_17507574_17510080		intestine
CI01000000_17574594_17582809	3.19658	24.134	2.9165	0.00025213	0.0042832	CI01000000_17574594_17582809	CI01000000_17574594_17582809		muscle
CI01000000_17908883_17915640	121.08	37.6274	-1.6861	2.24e-17	1.52e-15	CI01000000_17908883_17915640	CI01000000_17908883_17915640		muscle
CI01000000_18815522_18834911	328.496	159.568	-1.0417	8.34e-27	8.18e-25	CI01000000_18815522_18834911	CI01000000_18815522_18834911	CI01000000_18815522_18834911	intestine
CI01000001_00436821_00439097	207.076	88.3242	-1.2293	6.14e-21	5.02e-19	CI01000001_00436821_00439097	CI01000001_00436821_00439097	CI01000001_00436821_00439097	muscle
CI01000001_00500347_00500698	19.8552	1.96619	-3.336	3.99e-06	9.63e-05		CI01000001_00500347_00500698		muscle
CI01000001_02327669_02329891	15.7235	1.33307	-3.5601	3.06e-05	0.00061214				intestine
CI01000001_02343039_02351117	22.247	3.59929	-2.6278	8.38e-06	0.0001876				intestine
CI01000001_02393859_02406849	90.4458	41.8917	-1.1104	5.8e-09	2.11e-07	CI01000001_02393859_02406849	CI01000001_02393859_02406849		intestine
CI01000001_02679428_02695867	60.1585	18.7562	-1.6814	2.24e-06	0.0002448	CI01000001_02679428_02695867			brain
CI01000001_03455306_03461493	53.7417	133.44	1.3121	3.34e-05	0.00066108		CI01000001_03455306_03461493	CI01000001_03455306_03461493	intestine
CI01000001_03465138_03473769	45.6394	14.2209	-1.6823	3.77e-05	0.0029038				brain
CI01000001_03515448_03525499	357.289	178.268	-1.003	2.09e-28	2.4e-26	CI01000001_03515448_03525499	CI01000001_03515448_03525499	CI01000001_03515448_03525499	muscle
CI01000001_04914279_04922772	26.4563	9.71528	-1.4453	0.00025415	0.0043122		CI01000001_04914279_04922772		muscle
CI01000001_04962494_04971921	13.8596	0.666535	-4.3781	4.15e-05	0.00079049		CI01000001_04962494_04971921		intestine
CI01000001_05003724_05017009	150.854	481.205	1.6735	5.58e-25	5.23e-23	CI01000001_05003724_05017009	CI01000001_05003724_05017009		intestine
CI01000001_05051664_05059659	0.233896	17.927	6.2601	3.72e-05	0.00076155	CI01000001_05051664_05059659	CI01000001_05051664_05059659		muscle
CI01000001_05575469_05577709	26.4049	193.995	2.8771	4.93e-25	4.63e-23		CI01000001_05575469_05577709		intestine
CI01000001_05587090_05591952	48.5724	14.9584	-1.6992	6.95e-08	2.19e-06				muscle
CI01000001_06071846_06084571	2.33896	27.9121	3.577	9.19e-06	0.00020944	CI01000001_06071846_06084571	CI01000001_06071846_06084571		muscle
CI01000001_06121398_06124748	2065.17	836.902	-1.3031	1.01e-205	5.8e-203	CI01000001_06121398_06124748	CI01000001_06121398_06124748	CI01000001_06121398_06124748	muscle
CI01000001_06303405_06305351	3254.38	17331.3	2.4129	0	0	CI01000001_06303405_06305351	CI01000001_06303405_06305351	CI01000001_06303405_06305351	muscle
CI01000001_06965170_06976281	95.2477	28.7603	-1.7276	2.62e-14	1.46e-12	CI01000001_06965170_06976281	CI01000001_06965170_06976281		muscle
CI01000001_07270003_07290702	29.8698	12.3976	-1.2686	0.00032149	0.0049468	CI01000001_07270003_07290702	CI01000001_07270003_07290702		intestine
CI01000001_07558102_07564471	245.912	712.326	1.5344	1.98e-30	2.19e-28	CI01000001_07558102_07564471	CI01000001_07558102_07564471		intestine
CI01000001_07577777_07584809	447.755	927.385	1.0505	1.06e-15	6.5e-14	CI01000001_07577777_07584809	CI01000001_07577777_07584809		muscle
CI01000001_07678904_07760870	134.103	66.7202	-1.0072	1.77e-11	8.21e-10	CI01000001_07678904_07760870	CI01000001_07678904_07760870	CI01000001_07678904_07760870	intestine
CI01000001_08036532_08037745	16.9705	57.2122	1.7533	0.00021948	0.0037665		CI01000001_08036532_08037745		muscle
CI01000001_08386044_08386700	78.5934	3.366	-4.5453	9.73e-23	8.2e-21		CI01000001_08386044_08386700		intestine
CI01000001_08454713_08460418	272.221	54.8892	-2.3102	3.67e-49	7.39e-47		CI01000001_08454713_08460418		intestine
CI01000001_08531360_08533429	205.777	85.5484	-1.2663	1.94e-21	1.61e-19		CI01000001_08531360_08533429	CI01000001_08531360_08533429	muscle
CI01000001_08693299_08699315	156.684	75.7946	-1.0477	6.73e-14	3.63e-12				muscle
CI01000001_08934325_08940532	314.902	146.423	-1.1048	8.23e-28	9.26e-26	CI01000001_08934325_08940532	CI01000001_08934325_08940532	CI01000001_08934325_08940532	muscle
CI01000001_09228393_09265951	54.6716	109.949	1.008	9.84e-06	0.00090326				brain
CI01000001_09334528_09350703	59.4356	24.9821	-1.2504	3.87e-07	1.1e-05	CI01000001_09334528_09350703	CI01000001_09334528_09350703	CI01000001_09334528_09350703	muscle
CI01000001_09400828_09406357	106.552	425.383	1.9972	1.29e-30	1.44e-28	CI01000001_09400828_09406357	CI01000001_09400828_09406357		intestine
CI01000001_09977773_10014601	74.2922	25.195	-1.5601	2.33e-10	9.69e-09	CI01000001_09977773_10014601			intestine
CI01000001_10141190_10146911	158.53	44.4127	-1.8357	4.04e-24	3.81e-22	CI01000001_10141190_10146911	CI01000001_10141190_10146911		muscle
CI01000001_10573770_10582123	7.59888	61.7878	3.0235	1.73e-09	6.63e-08				intestine
CI01000001_10638148_10656332	24.8517	4.2325	-2.5538	3.27e-06	7.83e-05	CI01000001_10638148_10656332	CI01000001_10638148_10656332		intestine
CI01000001_11246797_11247315	22.0319	59.7021	1.4382	1.76e-05	0.0014863				brain
CI01000001_11677994_11680279	48.867	136.14	1.4782	1.51e-06	3.83e-05				intestine
CI01000001_11994138_12003906	18.7104	4.06586	-2.2022	0.00015709	0.0026128				intestine
CI01000001_12058281_12060612	14.9827	70.8527	2.2415	2.15e-07	6.23e-06	CI01000001_12058281_12060612	CI01000001_12058281_12060612		intestine
CI01000001_12503839_12514653	74.4594	31.2938	-1.2506	1.74e-08	5.89e-07	CI01000001_12503839_12514653	CI01000001_12503839_12514653		intestine
CI01000001_12517063_12519435	64.925	17.2966	-1.9083	5.01e-11	2.24e-09				intestine
CI01000001_12517063_12519435	43.3228	19.739	-1.1341	3.93e-05	0.00079743				muscle
CI01000001_12657571_12666609	48.1501	206.293	2.0991	5.76e-17	3.82e-15	CI01000001_12657571_12666609	CI01000001_12657571_12666609		intestine
CI01000001_12912442_12919516	37.2536	17.5632	-1.0848	0.00022453	0.0035741	CI01000001_12912442_12919516			intestine
CI01000001_12993865_12994921	43.5143	16.1968	-1.4258	3.76e-06	8.89e-05				intestine
CI01000001_13040251_13043667	114.461	235.52	1.041	4.78e-05	0.0008985				intestine
CI01000001_13105509_13109663	60.576	25.1617	-1.2675	3.05e-07	8.62e-06				intestine
CI01000001_13309045_13319725	51.9769	25.9074	-1.0045	2.45e-05	0.00052107	CI01000001_13309045_13319725	CI01000001_13309045_13319725		muscle
CI01000001_13329841_13334948	132.557	54.27	-1.2884	9.34e-09	1.68e-06	CI01000001_13329841_13334948	CI01000001_13329841_13334948	CI01000001_13329841_13334948	brain
CI01000001_13373261_13375516	47.8967	518.765	3.4371	3.01e-78	8.04e-76		CI01000001_13373261_13375516		muscle
CI01000003_00731635_00742538	136.524	61.3164	-1.1548	9.41e-08	1.37e-05	CI01000003_00731635_00742538	CI01000003_00731635_00742538	CI01000003_00731635_00742538	brain
CI01000003_00731635_00742538	136.309	64.73	-1.0744	1.4e-12	6.83e-11	CI01000003_00731635_00742538	CI01000003_00731635_00742538	CI01000003_00731635_00742538	muscle
CI01000003_01126525_01129929	55.1995	26.5628	-1.0552	8.03e-06	0.00018471				muscle
CI01000003_01489211_01493471	94.0301	207.459	1.1416	1.45e-05	0.00030973	CI01000003_01489211_01493471	CI01000003_01489211_01493471	CI01000003_01489211_01493471	intestine
CI01000003_01561017_01590804	55.0321	8.83159	-2.6395	2.22e-12	1.1e-10	CI01000003_01561017_01590804	CI01000003_01561017_01590804	CI01000003_01561017_01590804	intestine
CI01000003_01797491_01803265	12.8383	67.9684	2.4044	9.23e-08	2.86e-06	CI01000003_01797491_01803265	CI01000003_01797491_01803265	CI01000003_01797491_01803265	muscle
CI01000003_01969544_01973134	45.3239	19.6233	-1.2077	1.36e-05	0.00030285	CI01000003_01969544_01973134	CI01000003_01969544_01973134		muscle
CI01000003_02422051_02446833	70.8705	33.0782	-1.0993	2.33e-07	6.84e-06	CI01000003_02422051_02446833	CI01000003_02422051_02446833	CI01000003_02422051_02446833	muscle
CI01000004_00098017_00119297	191.525	410.352	1.0993	6.84e-09	2.45e-07	CI01000004_00098017_00119297	CI01000004_00098017_00119297		intestine
CI01000004_00238788_00241612	43.0369	16.6162	-1.373	5.62e-06	0.00013224				muscle
CI01000004_00467911_00469949	147.329	49.5402	-1.5724	1.83e-19	1.38e-17		CI01000004_00467911_00469949		muscle
CI01000004_00544278_00547753	12.7126	69.3196	2.447	3.77e-08	1.2e-06		CI01000004_00544278_00547753		intestine
CI01000004_00634207_00644652	24.715	7.63343	-1.695	0.00012216	0.0022024				muscle
CI01000004_01263941_01279547	60.2412	23.44	-1.3618	8.88e-08	2.76e-06	CI01000004_01263941_01279547	CI01000004_01263941_01279547		muscle
CI01000004_01280983_01292761	26.4527	8.79826	-1.5881	0.00013481	0.0022943	CI01000004_01280983_01292761	CI01000004_01280983_01292761		intestine
CI01000004_01332533_01345585	206.126	445.612	1.1123	8.46e-10	3.33e-08		CI01000004_01332533_01345585	CI01000004_01332533_01345585	intestine
CI01000004_01605140_01622364	62.631	207.392	1.7274	2.62e-12	1.3e-10	CI01000004_01605140_01622364	CI01000004_01605140_01622364		intestine
CI01000004_01605140_01622364	79.9405	37.2804	-1.1005	3.9e-08	1.27e-06	CI01000004_01605140_01622364	CI01000004_01605140_01622364		muscle
CI01000004_01758554_01762415	30.5867	10.1313	-1.5941	3.9e-05	0.00075197	CI01000004_01758554_01762415			intestine
CI01000004_02198207_02227474	58.2581	16.5967	-1.8116	1.33e-09	5.16e-08		CI01000004_02198207_02227474		intestine
CI01000004_03244252_03265862	23.4418	4.89903	-2.2585	1.87e-05	0.00039225	CI01000004_03244252_03265862		CI01000004_03244252_03265862	intestine
CI01000004_04315741_04317415	77.8288	297.408	1.9341	9.7e-21	7.46e-19	CI01000004_04315741_04317415	CI01000004_04315741_04317415	CI01000004_04315741_04317415	intestine
CI01000004_04315741_04317415	39.4505	11.7586	-1.7463	8.3e-07	2.25e-05	CI01000004_04315741_04317415	CI01000004_04315741_04317415	CI01000004_04315741_04317415	muscle
CI01000004_04557685_04579456	46.2854	22.1678	-1.0621	4.09e-05	0.00082753				muscle
CI01000004_04594923_04600816	1.26648	28.0611	4.4697	9.72e-07	2.55e-05				intestine
CI01000004_04594923_04600816	2.75478	34.3119	3.6387	7.05e-07	1.92e-05				muscle
CI01000004_04676163_04680717	75.9123	28.2591	-1.4256	7.66e-10	2.96e-08	CI01000004_04676163_04680717	CI01000004_04676163_04680717		muscle
CI01000004_04690908_04706755	71.8841	15.4211	-2.2208	7.67e-14	4.13e-12	CI01000004_04690908_04706755	CI01000004_04690908_04706755		muscle
CI01000004_05113181_05116553	669.131	3236.99	2.2743	5.2e-276	6.5e-273		CI01000004_05113181_05116553		intestine
CI01000004_05154049_05203177	7.1988	44.644	2.6326	3.53e-06	8.59e-05			CI01000004_05154049_05203177	muscle
CI01000004_05238552_05246750	1.27343	20.3944	4.0014	6.49e-05	0.0012633				muscle
CI01000004_05803106_05809498	76.5384	4.79905	-3.9954	2.84e-21	2.26e-19				intestine
CI01000004_05870493_05877153	3.58641	36.7793	3.3583	8.53e-07	2.3e-05				muscle
CI01000004_06183916_06192361	106.193	45.6243	-1.2188	3.2e-11	1.46e-09				intestine
CI01000004_06221889_06232315	23.7047	4.06586	-2.5435	5.72e-06	0.00013219				intestine
CI01000004_06236166_06239572	30.8017	8.83159	-1.8023	1.09e-05	0.00023903	CI01000004_06236166_06239572	CI01000004_06236166_06239572		intestine
CI01000004_06273065_06297895	561.935	1250.72	1.1543	3.17e-27	3.14e-25	CI01000004_06273065_06297895	CI01000004_06273065_06297895		intestine
CI01000004_06398828_06403391	19.5707	86.5496	2.1448	3.33e-08	1.08e-06	CI01000004_06398828_06403391	CI01000004_06398828_06403391	CI01000004_06398828_06403391	intestine
CI01000004_06398828_06403391	0.0779654	23.2473	8.22	8.04e-06	0.00018479	CI01000004_06398828_06403391	CI01000004_06398828_06403391	CI01000004_06398828_06403391	muscle
CI01000004_06651958_06654716	0.238958	41.8251	7.4515	6.53e-10	2.61e-08				intestine
CI01000004_07075959_07081717	46.7792	971.142	4.3757	5.35e-179	2.62e-176	CI01000004_07075959_07081717	CI01000004_07075959_07081717	CI01000004_07075959_07081717	muscle
CI01000004_07102190_07122451	27.4324	10.2313	-1.4229	0.000245	0.0038629				intestine
CI01000004_07152468_07158014	40.7759	19.8161	-1.041	0.00013939	0.0024869		CI01000004_07152468_07158014		muscle
CI01000004_07327597_07330648	119.981	25.0617	-2.2592	3.49e-22	2.88e-20				intestine
CI01000004_07331060_07339831	29.0573	4.49911	-2.6912	2.72e-07	7.78e-06				intestine
CI01000004_07331060_07339831	111.698	37.319	-1.5816	3.26e-15	1.92e-13				muscle
CI01000004_07606787_07617579	8.1084	55.593	2.7774	7.66e-08	2.41e-06				muscle
CI01000004_07654234_07655677	34.6166	13.9946	-1.3066	7.32e-05	0.0014095				muscle
CI01000004_07693733_07699887	74.2444	24.2285	-1.6156	1.09e-10	4.75e-09				intestine
CI01000004_07705722_07707545	27.767	4.7324	-2.5527	8.77e-07	2.32e-05				intestine
CI01000004_07775338_07780352	45.9489	13.0935	-1.8112	1.32e-05	0.0011697		CI01000004_07775338_07780352		brain
CI01000004_07775338_07780352	168.107	62.5543	-1.4262	9.87e-20	7.29e-18		CI01000004_07775338_07780352		intestine
CI01000004_07775338_07780352	259.911	23.9798	-3.4381	1.24e-63	2.93e-61		CI01000004_07775338_07780352		muscle
CI01000004_08081989_08097935	42.5824	21.0958	-1.0133	0.00014404	0.0024321	CI01000004_08081989_08097935	CI01000004_08081989_08097935	CI01000004_08081989_08097935	intestine
CI01000004_08382042_08402126	122.538	47.0907	-1.3797	2.45e-14	1.4e-12	CI01000004_08382042_08402126	CI01000004_08382042_08402126		intestine
CI01000004_08518587_08521540	61.5079	175.865	1.5156	1.91e-08	6.4e-07	CI01000004_08518587_08521540	CI01000004_08518587_08521540	CI01000004_08518587_08521540	intestine
CI01000004_09340611_09363638	28.6511	8.26503	-1.7935	2.33e-05	0.00047725	CI01000004_09340611_09363638	CI01000004_09340611_09363638		intestine
CI01000004_09627968_09635256	35.6287	6.83198	-2.3827	6.44e-08	2e-06		CI01000004_09627968_09635256		intestine
CI01000004_10290550_10295288	457.829	152.535	-1.5857	6.95e-36	1.02e-32	CI01000004_10290550_10295288	CI01000004_10290550_10295288		brain
CI01000004_10434104_10435287	4.27736	28.3944	2.7308	0.00013569	0.0023054				intestine
CI01000004_10610634_10613290	18.993	57.6523	1.6019	5.05e-06	0.00049475				brain
CI01000004_11215878_11229028	41.3159	19.2629	-1.1009	8.97e-05	0.001591	CI01000004_11215878_11229028	CI01000004_11215878_11229028	CI01000004_11215878_11229028	intestine
CI01000004_11407198_11412220	96.1748	213.98	1.1537	6.45e-12	1.98e-09	CI01000004_11407198_11412220	CI01000004_11407198_11412220	CI01000004_11407198_11412220	brain
CI01000004_11489380_11502517	93.6706	36.4106	-1.3632	4.53e-07	5.87e-05	CI01000004_11489380_11502517	CI01000004_11489380_11502517		brain
CI01000004_11520078_11522835	53.8134	5.76553	-3.2224	7.45e-14	4.11e-12	CI01000004_11520078_11522835			intestine
CI01000004_11608619_11618346	20.885	84.9499	2.0241	1.98e-07	5.75e-06				intestine
CI01000004_11637053_11663228	144.712	59.0103	-1.2941	1.73e-09	3.65e-07				brain
CI01000004_11666900_11667179	260.64	65.2368	-1.9983	1.35e-28	1.31e-25	CI01000004_11666900_11667179	CI01000004_11666900_11667179	CI01000004_11666900_11667179	brain
CI01000004_11666900_11667179	200.797	75.5184	-1.4108	5.21e-23	4.48e-21	CI01000004_11666900_11667179	CI01000004_11666900_11667179	CI01000004_11666900_11667179	intestine
CI01000004_11666900_11667179	161.622	77.9535	-1.0519	2.41e-14	1.35e-12	CI01000004_11666900_11667179	CI01000004_11666900_11667179	CI01000004_11666900_11667179	muscle
CI01000004_11731995_11744636	104.058	27.064	-1.9429	3.14e-17	2.1e-15	CI01000004_11731995_11744636	CI01000004_11731995_11744636	CI01000004_11731995_11744636	muscle
CI01000004_12191329_12197377	21.4346	224.089	3.3861	1.56e-34	2e-32				intestine
CI01000004_12810922_12817913	21.6735	5.36561	-2.0141	9.68e-05	0.0017005				intestine
CI01000004_13062721_13076100	0.6757	23.787	5.1376	3.11e-06	7.65e-05	CI01000004_13062721_13076100	CI01000004_13062721_13076100		muscle
CI01000004_15056504_15062261	26.1898	7.16525	-1.8699	3.61e-05	0.00070444				intestine
CI01000004_15063428_15066310	19.6424	67.9532	1.7906	3.34e-05	0.00066039				intestine
CI01000004_15186236_15193312	57.8763	184.282	1.6709	2.7e-10	1.08e-08		CI01000004_15186236_15193312		muscle
CI01000004_15260416_15262090	0	24.3952	5.6085	1.61e-06	4.08e-05				intestine
CI01000004_15416876_15425066	45.9039	15.9635	-1.5238	8.63e-07	2.28e-05	CI01000004_15416876_15425066	CI01000004_15416876_15425066		intestine
CI01000004_15561061_15573201	43.2276	16.8633	-1.3581	7.13e-06	0.00016125				intestine
CI01000004_15859240_15861471	45.1392	20.3293	-1.1508	2.74e-05	0.00055302	CI01000004_15859240_15861471	CI01000004_15859240_15861471		intestine
CI01000004_15867404_15875293	46.119	12.4975	-1.8837	3.75e-08	1.2e-06	CI01000004_15867404_15875293	CI01000004_15867404_15875293		intestine
CI01000004_15930478_15944692	598.748	4930.85	3.0418	0	0	CI01000004_15930478_15944692	CI01000004_15930478_15944692	CI01000004_15930478_15944692	muscle
CI01000004_16037124_16044487	99.0005	49.0237	-1.014	6.71e-09	2.41e-07	CI01000004_16037124_16044487	CI01000004_16037124_16044487	CI01000004_16037124_16044487	intestine
CI01000004_16090188_16090874	35.4742	15.2283	-1.22	0.00010905	0.0019994		CI01000004_16090188_16090874		muscle
CI01000004_16221780_16232426	235.274	76.2186	-1.6261	3.95e-31	5.01e-29	CI01000004_16221780_16232426			muscle
CI01000004_16626200_16639382	131.787	42.7935	-1.6228	4.14e-18	2.9e-16	CI01000004_16626200_16639382	CI01000004_16626200_16639382	CI01000004_16626200_16639382	muscle
CI01000004_17122103_17127335	2833.47	1028.01	-1.4627	0	0	CI01000004_17122103_17127335	CI01000004_17122103_17127335	CI01000004_17122103_17127335	muscle
CI01000004_17313828_17315129	40.3601	158.502	1.9735	3.79e-12	1.84e-10		CI01000004_17313828_17315129	CI01000004_17313828_17315129	intestine
CI01000004_17313828_17315129	113.024	56.4411	-1.0018	5.21e-10	2.05e-08		CI01000004_17313828_17315129	CI01000004_17313828_17315129	muscle
CI01000004_17320843_17323478	26.2376	74.6186	1.5079	0.00027237	0.0042543	CI01000004_17320843_17323478	CI01000004_17320843_17323478	CI01000004_17320843_17323478	intestine
CI01000005_01250101_01298320	239.796	1158.51	2.2724	1.36e-98	4.65e-96	CI01000005_01250101_01298320	CI01000005_01250101_01298320		muscle
CI01000005_01641148_01646936	18.0414	200.627	3.4751	6.34e-32	7.49e-30	CI01000005_01641148_01646936	CI01000005_01641148_01646936	CI01000005_01641148_01646936	intestine
CI01000005_01909422_01922476	1034.57	452.944	-1.1916	3.97e-93	1.65e-90				intestine
CI01000005_01909422_01922476	366.047	166.972	-1.1324	7.07e-33	9.4e-31				muscle
CI01000005_03423676_03430312	190.469	95.1866	-1.0007	7.6e-16	4.71e-14	CI01000005_03423676_03430312	CI01000005_03423676_03430312	CI01000005_03423676_03430312	muscle
CI01000005_04829696_04837047	230.985	92.4879	-1.3205	6.87e-25	6.72e-23		CI01000005_04829696_04837047		muscle
CI01000005_05227162_05227711	44.2607	112.819	1.3499	1.81e-08	3.11e-06	CI01000005_05227162_05227711	CI01000005_05227162_05227711		brain
CI01000005_05769088_05775489	211.364	70.7442	-1.579	2.43e-27	2.66e-25	CI01000005_05769088_05775489	CI01000005_05769088_05775489	CI01000005_05769088_05775489	muscle
CI01000005_05946561_05962719	149.994	380.858	1.3443	5.35e-13	2.78e-11		CI01000005_05946561_05962719		intestine
CI01000005_05998137_06003757	287.276	142.738	-1.0091	6.76e-23	5.78e-21				intestine
CI01000005_06693330_06699068	30.1804	105.812	1.8098	1.68e-07	4.95e-06	CI01000005_06693330_06699068	CI01000005_06693330_06699068	CI01000005_06693330_06699068	intestine
CI01000005_07337613_07348597	1059.4	481.705	-1.137	1.13e-90	4.54e-88				intestine
CI01000005_07337613_07348597	990.758	485.841	-1.028	1.11e-77	2.95e-75				muscle
CI01000006_00278488_00290221	113.218	41.1252	-1.461	4.13e-14	2.33e-12	CI01000006_00278488_00290221	CI01000006_00278488_00290221	CI01000006_00278488_00290221	intestine
CI01000006_00278488_00290221	33.707	14.6886	-1.1984	0.00018716	0.0032406	CI01000006_00278488_00290221	CI01000006_00278488_00290221	CI01000006_00278488_00290221	muscle
CI01000006_00375127_00380820	18.5671	72.1524	1.9583	3.28e-06	7.83e-05				intestine
CI01000006_00414003_00416701	31.602	6.63106	-2.2527	6.06e-07	1.68e-05				muscle
CI01000006_00431032_00484050	197.045	96.3817	-1.0317	7.84e-17	5.15e-15	CI01000006_00431032_00484050	CI01000006_00431032_00484050		muscle
CI01000006_01032572_01040625	60.7671	27.8278	-1.1268	1.5e-06	3.83e-05	CI01000006_01032572_01040625	CI01000006_01032572_01040625		intestine
CI01000006_01139490_01142592	38.4245	11.631	-1.724	1.57e-06	3.99e-05			CI01000006_01139490_01142592	intestine
CI01000006_01842317_01859671	71.7022	192.763	1.4267	5.5e-08	1.75e-06	CI01000006_01842317_01859671		CI01000006_01842317_01859671	muscle
CI01000006_02157297_02159922	79.2386	13908.8	7.4556	0	0		CI01000006_02157297_02159922		intestine
CI01000006_02227697_02229505	10.9921	50.0568	2.1871	1.95e-05	0.00040803				intestine
CI01000006_02634636_02643446	0.259885	26.1773	6.6543	6.76e-07	1.85e-05		CI01000006_02634636_02643446		muscle
CI01000006_03205005_03228985	25.4252	8.16505	-1.6387	0.00014207	0.0024084	CI01000006_03205005_03228985	CI01000006_03205005_03228985		intestine
CI01000006_03451569_03452222	43.3948	4.56577	-3.2486	1.64e-11	7.65e-10	CI01000006_03451569_03452222	CI01000006_03451569_03452222		intestine
CI01000006_03451569_03452222	27.1839	6.90093	-1.9779	1.35e-05	0.00030038	CI01000006_03451569_03452222	CI01000006_03451569_03452222		muscle
CI01000006_03721474_03728658	59.7157	143.772	1.2676	3.65e-05	0.00071006	CI01000006_03721474_03728658	CI01000006_03721474_03728658		intestine
CI01000006_03721474_03728658	167.989	77.6065	-1.1141	1.06e-15	6.5e-14	CI01000006_03721474_03728658	CI01000006_03721474_03728658		muscle
CI01000006_03734862_03735227	64.686	158.969	1.2972	7.96e-06	0.00017909		CI01000006_03734862_03735227	CI01000006_03734862_03735227	intestine
CI01000006_03941900_03945253	283.954	86.4163	-1.7163	8.99e-39	1.28e-36		CI01000006_03941900_03945253	CI01000006_03941900_03945253	intestine
CI01000006_04268235_04268891	651.616	237.553	-1.4558	3.35e-73	1.05e-70		CI01000006_04268235_04268891	CI01000006_04268235_04268891	intestine
CI01000006_04272263_04272907	78.3306	14.3638	-2.4471	5.04e-16	3.15e-14		CI01000006_04272263_04272907		intestine
CI01000006_04535347_04535742	593.382	3215.6	2.4381	5.96e-306	8.94e-303		CI01000006_04535347_04535742		intestine
CI01000006_04989318_04992332	38.544	144.038	1.9019	1.57e-10	6.65e-09	CI01000006_04989318_04992332	CI01000006_04989318_04992332		intestine
CI01000006_05821114_05830402	15.9829	2.62158	-2.608	0.00015583	0.0027535	CI01000006_05821114_05830402	CI01000006_05821114_05830402	CI01000006_05821114_05830402	muscle
CI01000006_05903309_05926132	719.724	224.993	-1.6776	1.6e-94	5.27e-92		CI01000006_05903309_05926132		muscle
CI01000006_05931700_05932761	38.4245	99.647	1.3748	0.00015109	0.0025298		CI01000006_05931700_05932761		intestine
CI01000006_06104927_06109730	40.2651	3.6385	-3.4681	3.96e-09	7.71e-07		CI01000006_06104927_06109730		brain
CI01000006_06146799_06148260	14.3853	106.879	2.8933	1.37e-14	8.01e-13	CI01000006_06146799_06148260			intestine
CI01000006_06267132_06269409	54.7454	18.7296	-1.5474	6.05e-08	1.89e-06	CI01000006_06267132_06269409	CI01000006_06267132_06269409		intestine
CI01000006_06438579_06447777	19.6185	4.66575	-2.072	0.00016976	0.0027971	CI01000006_06438579_06447777	CI01000006_06438579_06447777		intestine
CI01000006_06456792_06551677	32.6961	75.5885	1.2091	2.29e-05	0.0018759				brain
CI01000006_06641630_06642872	26.0226	7.53185	-1.7887	5.66e-05	0.0010504				intestine
CI01000006_06947556_06950105	22.0902	171.945	2.9605	5.86e-23	5.24e-21				muscle
CI01000006_07243073_07247934	60.576	22.9288	-1.4016	6.45e-08	2e-06	CI01000006_07243073_07247934	CI01000006_07243073_07247934		intestine
CI01000006_07243073_07247934	159.465	52.7786	-1.5952	3.13e-21	2.59e-19	CI01000006_07243073_07247934	CI01000006_07243073_07247934		muscle
CI01000006_09019351_09023876	68.0076	33.6267	-1.0161	1.5e-06	3.83e-05	CI01000006_09019351_09023876	CI01000006_09019351_09023876		intestine
CI01000006_09161066_09181709	43.8967	11.1311	-1.9795	3.77e-08	1.2e-06	CI01000006_09161066_09181709	CI01000006_09161066_09181709	CI01000006_09161066_09181709	intestine
CI01000006_09282220_09315540	65.9525	197.561	1.5828	4.34e-10	1.76e-08	CI01000006_09282220_09315540	CI01000006_09282220_09315540	CI01000006_09282220_09315540	intestine
CI01000006_10137964_10143809	112.244	50.5426	-1.1511	2.54e-11	1.12e-09		CI01000006_10137964_10143809		muscle
CI01000006_10152518_10154866	83.8983	230.554	1.4584	6.97e-10	2.78e-08	CI01000006_10152518_10154866	CI01000006_10152518_10154866		intestine
CI01000006_10747943_10768998	38.1856	13.5307	-1.4968	8.77e-06	0.00019601	CI01000006_10747943_10768998			intestine
CI01000006_10790977_10797880	8.36354	53.8894	2.6878	2.01e-07	5.83e-06				intestine
CI01000006_11596063_11609407	5.61552	59.4883	3.4051	2.39e-10	9.93e-09				intestine
CI01000006_12230746_12235389	63.3718	229.288	1.8552	3.1e-15	1.88e-13				intestine
CI01000006_12550833_12565605	38.9024	110.478	1.5058	9.74e-06	0.00021559				intestine
CI01000006_12569291_12581457	152.24	523.397	1.7816	2.09e-30	2.3e-28	CI01000006_12569291_12581457	CI01000006_12569291_12581457	CI01000006_12569291_12581457	intestine
CI01000006_12718517_12732483	5.95006	53.3561	3.1647	8.72e-09	3.09e-07		CI01000006_12718517_12732483	CI01000006_12718517_12732483	intestine
CI01000008_00628389_00635920	95.1957	45.2223	-1.0739	3.25e-09	1.2e-07		CI01000008_00628389_00635920	CI01000008_00628389_00635920	muscle
CI01000008_01049703_01053618	15.6279	66.2536	2.0839	2.44e-06	5.96e-05		CI01000008_01049703_01053618		intestine
CI01000008_01141528_01145824	179.866	84.3147	-1.0931	2.15e-16	1.39e-14		CI01000008_01141528_01145824	CI01000008_01141528_01145824	muscle
CI01000008_01552443_01563852	61.9305	28.3748	-1.126	9.73e-07	2.6e-05	CI01000008_01552443_01563852	CI01000008_01552443_01563852		muscle
CI01000008_01735104_01751161	34.7684	175.232	2.3334	3.56e-17	2.36e-15		CI01000008_01735104_01751161		intestine
CI01000008_01774395_01774929	47.195	9.3683	-2.3328	5.87e-10	2.29e-08				muscle
CI01000008_02003944_02085183	40.594	110.685	1.4471	2.85e-05	0.00059568				muscle
CI01000008_02492407_02497767	20.6699	5.93216	-1.8009	0.00031694	0.0048868		CI01000008_02492407_02497767		intestine
CI01000008_02654474_02655490	39.2609	16.0302	-1.2923	3.1e-05	0.0006199				intestine
CI01000009_01897343_01919208	56.3703	28.1611	-1.0012	1.39e-05	0.00029815	CI01000009_01897343_01919208	CI01000009_01897343_01919208	CI01000009_01897343_01919208	intestine
CI01000009_01966898_01976924	31.3991	101.58	1.6938	1.58e-06	4e-05		CI01000009_01966898_01976924	CI01000009_01966898_01976924	intestine
CI01000009_01966898_01976924	162.272	342.232	1.0766	4.51e-07	1.28e-05		CI01000009_01966898_01976924	CI01000009_01966898_01976924	muscle
CI01000009_01981245_01988092	38.783	153.736	1.987	5.9e-12	2.82e-10	CI01000009_01981245_01988092	CI01000009_01981245_01988092	CI01000009_01981245_01988092	intestine
CI01000009_01981245_01988092	50.1058	24.4424	-1.0356	2.55e-05	0.00053724	CI01000009_01981245_01988092	CI01000009_01981245_01988092	CI01000009_01981245_01988092	muscle
CI01000009_01990700_01991267	62.0604	17.927	-1.7915	3.81e-10	1.52e-08		CI01000009_01990700_01991267	CI01000009_01990700_01991267	muscle
CI01000009_02358636_02361913	0.545758	17.1559	4.9743	8.37e-05	0.0015887		CI01000009_02358636_02361913	CI01000009_02358636_02361913	muscle
CI01000009_02601021_02609375	105.071	240.068	1.1921	1.18e-06	3.1e-05	CI01000009_02601021_02609375	CI01000009_02601021_02609375	CI01000009_02601021_02609375	muscle
CI01000009_02844171_02861309	264.192	761.283	1.5268	4.44e-32	5.33e-30	CI01000009_02844171_02861309	CI01000009_02844171_02861309		intestine
CI01000009_03226613_03234223	100.721	222.156	1.1412	7.3e-06	0.00016471	CI01000009_03226613_03234223	CI01000009_03226613_03234223		intestine
CI01000009_03235111_03242103	111.163	36.5928	-1.6031	3.71e-15	2.24e-13		CI01000009_03235111_03242103		intestine
CI01000009_03276572_03283625	66.4051	169.216	1.3495	5.47e-12	1.69e-09	CI01000009_03276572_03283625			brain
CI01000009_03724620_03726787	116.946	18.0964	-2.6921	5.93e-25	5.54e-23		CI01000009_03724620_03726787		intestine
CI01000009_04188754_04191658	153.514	372.496	1.2789	3.49e-11	1.52e-09	CI01000009_04188754_04191658	CI01000009_04188754_04191658	CI01000009_04188754_04191658	muscle
CI01000009_04218049_04229604	69.9609	30.2253	-1.2108	6.23e-08	1.97e-06	CI01000009_04218049_04229604	CI01000009_04218049_04229604	CI01000009_04218049_04229604	muscle
CI01000009_04462240_04659526	57.1478	137.392	1.2655	3.33e-09	6.53e-07			CI01000009_04462240_04659526	brain
CI01000009_04758013_04761749	29.7025	3.49931	-3.0854	4.37e-08	1.39e-06	CI01000009_04758013_04761749	CI01000009_04758013_04761749		intestine
CI01000009_05411199_05413237	35.1269	92.0818	1.3903	0.00022381	0.0035682				intestine
CI01000009_05502414_05506275	58.578	23.1702	-1.3381	1.74e-07	5.21e-06	CI01000009_05502414_05506275	CI01000009_05502414_05506275		muscle
CI01000009_05844758_05855489	87.9367	184.43	1.0685	0.00018829	0.0030605		CI01000009_05844758_05855489		intestine
CI01000009_06246303_06248176	187.296	31.2938	-2.5814	1.09e-37	1.51e-35				intestine
CI01000009_06913437_06917631	203.258	77.418	-1.3926	5.69e-23	4.88e-21	CI01000009_06913437_06917631	CI01000009_06913437_06917631		intestine
CI01000009_07316335_07346664	76.8012	38.1925	-1.0078	3.58e-07	1e-05	CI01000009_07316335_07346664	CI01000009_07316335_07346664	CI01000009_07316335_07346664	intestine
CI01000009_07383927_07391805	193.757	93.781	-1.0469	4.5e-09	8.61e-07	CI01000009_07383927_07391805	CI01000009_07383927_07391805	CI01000009_07383927_07391805	brain
CI01000009_07490344_07493862	8.52421	40.5574	2.2503	9.21e-05	0.0017274	CI01000009_07490344_07493862	CI01000009_07490344_07493862		muscle
CI01000009_08058976_08066474	72.3566	212.191	1.5522	2.38e-10	9.89e-09	CI01000009_08058976_08066474	CI01000009_08058976_08066474		intestine
CI01000009_08303379_08307552	56.4209	17.8884	-1.6572	9.59e-09	3.33e-07	CI01000009_08303379_08307552	CI01000009_08303379_08307552		muscle
CI01000009_08376343_08388402	13.4295	1.3664	-3.297	0.00016686	0.0027508	CI01000009_08376343_08388402	CI01000009_08376343_08388402		intestine
CI01000009_08389932_08402359	145.287	330.868	1.1874	8.1e-09	2.88e-07	CI01000009_08389932_08402359	CI01000009_08389932_08402359	CI01000009_08389932_08402359	intestine
CI01000009_08632210_08646938	44.0764	15.0741	-1.5479	9.83e-07	2.63e-05	CI01000009_08632210_08646938	CI01000009_08632210_08646938	CI01000009_08632210_08646938	muscle
CI01000009_08842201_08845751	126.226	63.1107	-1.0001	5.41e-11	2.31e-09				muscle
CI01000009_09435601_09439347	186.259	445.9	1.2594	1.17e-12	5.71e-11	CI01000009_09435601_09439347	CI01000009_09435601_09439347	CI01000009_09435601_09439347	muscle
CI01000009_09884586_09891558	291.338	84.8642	-1.7795	2.29e-27	1.98e-24	CI01000009_09884586_09891558	CI01000009_09884586_09891558		brain
CI01000009_09908895_09911939	0	17.6571	5.1422	5.85e-05	0.0011524		CI01000009_09908895_09911939		muscle
CI01000009_10376105_10382009	15.6996	155.536	3.3085	6.77e-24	6.05e-22				intestine
CI01000009_10631280_10637275	1933.65	8534.45	2.142	0	0	CI01000009_10631280_10637275	CI01000009_10631280_10637275		muscle
CI01000009_11761868_11765848	60.5791	28.8374	-1.0709	2.43e-06	6.07e-05	CI01000009_11761868_11765848	CI01000009_11761868_11765848		muscle
CI01000009_11803818_11808988	279.796	111.378	-1.3289	1.46e-29	1.55e-27	CI01000009_11803818_11808988	CI01000009_11803818_11808988	CI01000009_11803818_11808988	intestine
CI01000009_11803818_11808988	316.046	148.312	-1.0915	1.44e-27	1.61e-25	CI01000009_11803818_11808988	CI01000009_11803818_11808988	CI01000009_11803818_11808988	muscle
CI01000009_11835682_11873220	163.902	366.928	1.1627	3.46e-09	1.29e-07	CI01000009_11835682_11873220	CI01000009_11835682_11873220		intestine
CI01000009_12659018_12693857	151.071	411.01	1.4439	8.57e-16	5.28e-14	CI01000009_12659018_12693857	CI01000009_12659018_12693857		muscle
CI01000009_12715240_12852745	1354.75	3212.13	1.2455	4.17e-79	1.17e-76	CI01000009_12715240_12852745	CI01000009_12715240_12852745		muscle
CI01000009_12863333_13023317	1450.47	2921.6	1.0102	3.37e-41	5.35e-39				muscle
CI01000009_13942733_13946356	47.403	18.1583	-1.3843	1.7e-06	4.36e-05		CI01000009_13942733_13946356		muscle
CI01000009_13990326_14004387	739.337	1757.35	1.2491	1.2e-45	2.19e-43	CI01000009_13990326_14004387	CI01000009_13990326_14004387	CI01000009_13990326_14004387	intestine
CI01000009_15318811_15390382	51.4831	22.6304	-1.1858	4.41e-06	0.00010561				muscle
CI01000009_15784118_15789896	100.939	43.2947	-1.2212	6.54e-11	2.78e-09	CI01000009_15784118_15789896			muscle
CI01000009_15872202_15973125	0.415815	21.8208	5.7136	5.77e-06	0.00013547	CI01000009_15872202_15973125	CI01000009_15872202_15973125	CI01000009_15872202_15973125	muscle
CI01000009_15981692_15985027	58.7121	133.94	1.1899	0.00023446	0.0037203				intestine
CI01000010_00532752_00544586	472.886	185.438	-1.3506	2.42e-50	4.68e-48				muscle
CI01000010_00946586_00947327	1305.24	501.701	-1.3794	9.67e-137	6.17e-134	CI01000010_00946586_00947327	CI01000010_00946586_00947327	CI01000010_00946586_00947327	intestine
CI01000010_00946586_00947327	3096.06	1144.05	-1.4363	0	0	CI01000010_00946586_00947327	CI01000010_00946586_00947327	CI01000010_00946586_00947327	muscle
CI01000010_01382147_01388079	4.13398	35.2264	3.0911	4.04e-06	9.51e-05	CI01000010_01382147_01388079	CI01000010_01382147_01388079		intestine
CI01000010_01766564_01771836	640.246	307.453	-1.0583	5.36e-27	4.51e-24	CI01000010_01766564_01771836	CI01000010_01766564_01771836	CI01000010_01766564_01771836	brain
CI01000010_01796914_01801139	75.8603	18.2354	-2.0566	1.28e-13	6.68e-12		CI01000010_01796914_01801139	CI01000010_01796914_01801139	muscle
CI01000010_01804592_01805514	55.2255	12.9923	-2.0877	1.94e-10	7.88e-09	CI01000010_01804592_01805514			muscle
CI01000010_02088040_02092555	355.52	49.4016	-2.8473	1.92e-57	4.62e-54	CI01000010_02088040_02092555			brain
CI01000010_02088040_02092555	126.59	53.0485	-1.2548	1.16e-13	6.13e-12	CI01000010_02088040_02092555			muscle
CI01000010_02094715_02126321	123.231	59.6216	-1.0475	4.58e-11	2.06e-09	CI01000010_02094715_02126321	CI01000010_02094715_02126321	CI01000010_02094715_02126321	intestine
CI01000010_02193389_02204510	3.13036	29.7275	3.2474	1.3e-05	0.00027998		CI01000010_02193389_02204510		intestine
CI01000010_02193389_02204510	243.512	117.894	-1.0465	1e-20	8.13e-19		CI01000010_02193389_02204510		muscle
CI01000010_02243991_02251195	718.333	1607.22	1.1618	4.37e-35	5.65e-33	CI01000010_02243991_02251195	CI01000010_02243991_02251195		intestine
CI01000010_02998602_02999708	126.839	53.856	-1.2358	2.7e-13	1.44e-11		CI01000010_02998602_02999708		intestine
CI01000010_03101723_03103968	89.8421	35.8154	-1.3268	1.18e-10	4.92e-09	CI01000010_03101723_03103968	CI01000010_03101723_03103968		muscle
CI01000010_03266931_03270717	46.8597	247.818	2.4029	1.11e-24	1.02e-22		CI01000010_03266931_03270717		intestine
CI01000010_03494576_03500309	23.7047	7.66515	-1.6288	0.00025033	0.0039367	CI01000010_03494576_03500309	CI01000010_03494576_03500309		intestine
CI01000010_03882122_03883663	56.1871	23.7485	-1.2424	8.76e-07	2.36e-05	CI01000010_03882122_03883663	CI01000010_03882122_03883663		muscle
CI01000010_04377762_04378990	92.259	36.9335	-1.3208	7.44e-11	3.15e-09				muscle
CI01000010_04686730_04692395	9.96457	43.858	2.138	8.83e-05	0.0015671				intestine
CI01000010_05426981_05432228	68.7135	17.3487	-1.9858	4.13e-12	1.94e-10				muscle
CI01000010_05627867_05634808	42.224	377.459	3.1602	8.67e-53	1.87e-50				intestine
CI01000010_06456276_06481282	81.8246	31.1835	-1.3918	1.66e-06	0.0001879	CI01000010_06456276_06481282	CI01000010_06456276_06481282		brain
CI01000010_06555371_06569299	266.224	65.2205	-2.0292	8.4e-43	1.34e-40		CI01000010_06555371_06569299		intestine
CI01000010_07308816_07316483	1722.07	496.25	-1.795	2.99e-239	1.88e-236	CI01000010_07308816_07316483	CI01000010_07308816_07316483	CI01000010_07308816_07316483	muscle
CI01000010_07320443_07334877	4649.62	827.996	-2.4894	0	0				muscle
CI01000010_07337002_07341920	201.021	29.1458	-2.786	3.79e-43	6.43e-41				muscle
CI01000010_07528012_07533124	26.0924	7.51777	-1.7953	4.82e-05	0.00096231	CI01000010_07528012_07533124	CI01000010_07528012_07533124		muscle
CI01000010_07658403_07671809	902.241	2202.86	1.2878	1.94e-59	4.3e-57		CI01000010_07658403_07671809		muscle
CI01000010_08642328_08681400	87.0873	42.2152	-1.0447	2.44e-08	8.14e-07	CI01000010_08642328_08681400	CI01000010_08642328_08681400	CI01000010_08642328_08681400	muscle
CI01000010_08740418_08742300	48.3406	11.7867	-2.0361	1.32e-06	0.00015399		CI01000010_08740418_08742300		brain
CI01000010_09291025_09309487	25.5686	7.39854	-1.7891	6.56e-05	0.001201				intestine
CI01000010_09956888_09973579	18.6077	3.85527	-2.271	0.00012176	0.002197		CI01000010_09956888_09973579		muscle
CI01000010_10019001_10019648	36.072	14.997	-1.2662	6.87e-05	0.0013311		CI01000010_10019001_10019648	CI01000010_10019001_10019648	muscle
CI01000010_10047068_10049049	184.622	54.2822	-1.766	8.01e-27	8.62e-25		CI01000010_10047068_10049049		muscle
CI01000010_10857200_10867337	38.7591	10.4979	-1.8844	4.53e-07	1.26e-05			CI01000010_10857200_10867337	intestine
CI01000010_11271806_11312993	429.329	127.956	-1.7464	1.91e-59	4.26e-57	CI01000010_11271806_11312993	CI01000010_11271806_11312993	CI01000010_11271806_11312993	muscle
CI01000010_11782156_11786680	34.6968	9.26484	-1.905	1.59e-06	4.03e-05	CI01000010_11782156_11786680			intestine
CI01000010_11789948_11805309	19.9769	5.03234	-1.989	0.00019925	0.0032137	CI01000010_11789948_11805309	CI01000010_11789948_11805309		intestine
CI01000010_11815857_11846058	41.5549	14.7304	-1.4962	3.54e-06	8.43e-05	CI01000010_11815857_11846058	CI01000010_11815857_11846058	CI01000010_11815857_11846058	intestine
CI01000010_11862180_11868018	44.9959	186.696	2.0528	5.79e-15	3.47e-13		CI01000010_11862180_11868018	CI01000010_11862180_11868018	intestine
CI01000010_11862180_11868018	51.0673	492.356	3.2692	2.03e-70	5.02e-68		CI01000010_11862180_11868018	CI01000010_11862180_11868018	muscle
CI01000012_01032204_01034843	1.76722	42.2537	4.5795	1.56e-09	5.88e-08	CI01000012_01032204_01034843			muscle
CI01000012_01489297_01490202	20.7128	69.0093	1.7363	5.84e-05	0.0011513		CI01000012_01489297_01490202		muscle
CI01000012_02614955_02631276	193.744	80.6137	-1.2651	2.94e-20	2.35e-18		CI01000012_02614955_02631276	CI01000012_02614955_02631276	muscle
CI01000012_02884547_02903687	50.7605	11.9148	-2.091	4.59e-07	5.9e-05		CI01000012_02884547_02903687		brain
CI01000012_05425849_05469157	3023.95	1222.56	-1.3065	1.2e-296	1.71e-293	CI01000012_05425849_05469157	CI01000012_05425849_05469157	CI01000012_05425849_05469157	intestine
CI01000012_05648602_05650699	27.9103	9.0982	-1.6171	7.54e-05	0.0013583		CI01000012_05648602_05650699		intestine
CI01000012_05761654_05801725	150.473	41.0201	-1.8751	1.97e-23	1.8e-21	CI01000012_05761654_05801725	CI01000012_05761654_05801725	CI01000012_05761654_05801725	muscle
CI01000012_05810254_05833540	83.7098	26.0588	-1.6836	2.34e-08	3.9e-06	CI01000012_05810254_05833540	CI01000012_05810254_05833540	CI01000012_05810254_05833540	brain
CI01000012_05810254_05833540	6.62706	55.7857	3.0735	8.69e-09	3.03e-07	CI01000012_05810254_05833540	CI01000012_05810254_05833540	CI01000012_05810254_05833540	muscle
CI01000012_06441231_06476986	425.609	164.501	-1.3714	1.52e-45	2.74e-43	CI01000012_06441231_06476986	CI01000012_06441231_06476986	CI01000012_06441231_06476986	intestine
CI01000012_07164949_07166936	2.18303	51.8919	4.5711	2.26e-11	1.01e-09		CI01000012_07164949_07166936	CI01000012_07164949_07166936	muscle
CI01000012_07409605_07427042	125.836	60.5277	-1.0559	1.55e-11	7.03e-10	CI01000012_07409605_07427042	CI01000012_07409605_07427042	CI01000012_07409605_07427042	muscle
CI01000012_07429147_07434790	57.9283	19.2763	-1.5874	1.3e-08	4.43e-07		CI01000012_07429147_07434790		muscle
CI01000012_07441851_07459661	49.456	23.6328	-1.0654	2.16e-05	0.00046339	CI01000012_07441851_07459661	CI01000012_07441851_07459661	CI01000012_07441851_07459661	muscle
CI01000012_07566408_07581870	47.7439	18.1964	-1.3917	1.74e-06	4.37e-05	CI01000012_07566408_07581870	CI01000012_07566408_07581870		intestine
CI01000012_08574591_08601981	113.41	312.538	1.4625	5.91e-13	3.06e-11	CI01000012_08574591_08601981	CI01000012_08574591_08601981	CI01000012_08574591_08601981	intestine
CI01000012_08629488_08631884	32.9763	98.5805	1.5799	1.08e-05	0.00023665		CI01000012_08629488_08631884	CI01000012_08629488_08631884	intestine
CI01000012_08656797_08670009	62.7102	30.1482	-1.0566	1.92e-06	4.88e-05	CI01000012_08656797_08670009	CI01000012_08656797_08670009	CI01000012_08656797_08670009	muscle
CI01000012_09001061_09005079	39.9962	14.4958	-1.4642	5.93e-06	0.00013903		CI01000012_09001061_09005079		muscle
CI01000012_09082056_09083285	16.6793	3.53264	-2.2392	0.00032285	0.0049627		CI01000012_09082056_09083285		intestine
CI01000012_09082056_09083285	29.0811	7.1708	-2.0199	5.43e-06	0.00012865		CI01000012_09082056_09083285		muscle
CI01000012_09589749_09615649	23.0448	77.3309	1.7466	1.97e-08	3.36e-06	CI01000012_09589749_09615649			brain
CI01000012_10201667_10213604	20.2873	2.17798	-3.2195	5.17e-05	0.0037879		CI01000012_10201667_10213604		brain
CI01000012_10240747_10243942	20.5829	3.6625	-2.4905	2.56e-05	0.00053973	CI01000012_10240747_10243942			muscle
CI01000012_10934571_10937915	26.3093	86.4163	1.7157	7.27e-06	0.00016426		CI01000012_10934571_10937915		intestine
CI01000012_10958668_10973745	33.6931	6.03214	-2.4817	8.71e-08	2.66e-06	CI01000012_10958668_10973745	CI01000012_10958668_10973745	CI01000012_10958668_10973745	intestine
CI01000012_10958668_10973745	29.1331	5.28172	-2.4636	6.22e-07	1.72e-05	CI01000012_10958668_10973745	CI01000012_10958668_10973745	CI01000012_10958668_10973745	muscle
CI01000012_11859839_11869022	34.2666	11.831	-1.5342	1.98e-05	0.00041442	CI01000012_11859839_11869022			intestine
CI01000012_11913513_11921468	50.0379	181.797	1.8612	1.87e-12	9.34e-11	CI01000012_11913513_11921468	CI01000012_11913513_11921468	CI01000012_11913513_11921468	intestine
CI01000012_12467799_12485431	0.285873	15.8837	5.796	0.00010733	0.001975	CI01000012_12467799_12485431	CI01000012_12467799_12485431	CI01000012_12467799_12485431	muscle
CI01000012_12585843_12587149	169.852	387.157	1.1886	4.2e-10	1.71e-08		CI01000012_12585843_12587149		intestine
CI01000012_12653960_12664480	21.6257	126.975	2.5537	1.47e-14	8.58e-13	CI01000012_12653960_12664480	CI01000012_12653960_12664480		intestine
CI01000012_12745876_12748041	40.8798	6863.46	7.3914	0	0		CI01000012_12745876_12748041		muscle
CI01000012_12751670_12759821	31.6142	86.8828	1.4585	0.00015328	0.0025607	CI01000012_12751670_12759821	CI01000012_12751670_12759821		intestine
CI01000012_12930929_12947409	73.6709	29.3942	-1.3256	7.23e-09	2.58e-07	CI01000012_12930929_12947409	CI01000012_12930929_12947409	CI01000012_12930929_12947409	intestine
CI01000012_12930929_12947409	52.8086	24.8279	-1.0888	8.96e-06	0.00020479	CI01000012_12930929_12947409	CI01000012_12930929_12947409	CI01000012_12930929_12947409	muscle
CI01000012_13291350_13311094	6.92979	52.9895	2.9348	4.46e-08	1.41e-06	CI01000012_13291350_13311094	CI01000012_13291350_13311094	CI01000012_13291350_13311094	intestine
CI01000012_13324234_13357963	357.367	127.417	-1.4879	1.93e-42	3.18e-40	CI01000012_13324234_13357963	CI01000012_13324234_13357963	CI01000012_13324234_13357963	muscle
CI01000012_13701681_13728253	316.799	757.213	1.2571	2.37e-20	1.9e-18	CI01000012_13701681_13728253	CI01000012_13701681_13728253		muscle
CI01000013_00132124_00138659	71.2604	19.4691	-1.8719	6.96e-12	3.24e-10		CI01000013_00132124_00138659		muscle
CI01000013_00464450_00466620	45.4738	20.9292	-1.1195	3.37e-05	0.00066423	CI01000013_00464450_00466620	CI01000013_00464450_00466620		intestine
CI01000013_00711849_00714655	403.84	160.135	-1.3345	4.23e-42	6.72e-40	CI01000013_00711849_00714655	CI01000013_00711849_00714655		intestine
CI01000013_00862608_00869073	3048	1350.96	-1.1739	6.3e-271	4.72e-268				muscle
CI01000013_01036536_01049545	17.8741	3.66594	-2.2856	0.00017128	0.0028207				intestine
CI01000013_02999657_03003223	17.2767	3.19937	-2.433	0.00014507	0.0024481		CI01000013_02999657_03003223		intestine
CI01000013_03087239_03094115	25.7286	7.05514	-1.8666	3.87e-05	0.00078691	CI01000013_03087239_03094115	CI01000013_03087239_03094115		muscle
CI01000013_03949848_03950925	14.4331	0.433248	-5.058	2.16e-05	0.00044704	CI01000013_03949848_03950925	CI01000013_03949848_03950925		intestine
CI01000013_04805165_04810980	140.245	26.828	-2.3861	7.14e-27	7.03e-25	CI01000013_04805165_04810980	CI01000013_04805165_04810980	CI01000013_04805165_04810980	intestine
CI01000013_05524940_05539115	0	27.2567	5.7685	3.93e-07	1.12e-05	CI01000013_05524940_05539115	CI01000013_05524940_05539115		muscle
CI01000013_05561156_05569165	589.626	260.076	-1.1809	1.35e-29	1.38e-26		CI01000013_05561156_05569165	CI01000013_05561156_05569165	brain
CI01000013_05885911_05904644	93.7195	29.0609	-1.6893	1.17e-13	6.32e-12	CI01000013_05885911_05904644	CI01000013_05885911_05904644		intestine
CI01000013_05885911_05904644	103.928	19.0836	-2.4452	6.36e-21	5.19e-19	CI01000013_05885911_05904644	CI01000013_05885911_05904644		muscle
CI01000013_06548714_06565582	20.1681	77.618	1.9443	1.63e-06	4.12e-05				intestine
CI01000013_06705612_06716925	42.2001	125.642	1.574	7.51e-07	2.01e-05				intestine
CI01000013_07036369_07042930	33.5498	99.5803	1.5696	1.13e-05	0.00024551	CI01000013_07036369_07042930	CI01000013_07036369_07042930	CI01000013_07036369_07042930	intestine
CI01000013_07162436_07177658	19.2362	2.19957	-3.1285	9.54e-06	0.00021183	CI01000013_07162436_07177658	CI01000013_07162436_07177658		intestine
CI01000013_08519555_08527531	91.1865	26.8947	-1.7615	7.49e-14	4.13e-12	CI01000013_08519555_08527531	CI01000013_08519555_08527531	CI01000013_08519555_08527531	intestine
CI01000013_08530191_08551478	79.8106	28.0278	-1.5097	7.96e-11	3.35e-09	CI01000013_08530191_08551478	CI01000013_08530191_08551478		muscle
CI01000013_10037048_10083444	70.1474	169.088	1.2693	4.82e-11	1.29e-08	CI01000013_10037048_10083444	CI01000013_10037048_10083444		brain
CI01000013_10843295_10852581	17.8502	64.1207	1.8448	3.35e-05	0.00066146		CI01000013_10843295_10852581		intestine
CI01000013_10892125_10899628	73.3124	31.3605	-1.2251	3.2e-08	1.04e-06	CI01000013_10892125_10899628	CI01000013_10892125_10899628		intestine
CI01000013_11438137_11444770	18.3998	2.79945	-2.7165	4.01e-05	0.00076911				intestine
CI01000013_11480488_11512738	106.445	407.461	1.9366	2.08e-43	3.34e-40				brain
CI01000013_11614279_11620769	32.3296	8.21172	-1.9771	2.08e-06	5.25e-05				muscle
CI01000013_11893589_11902743	105.695	44.4512	-1.2496	1.32e-11	6.06e-10	CI01000013_11893589_11902743	CI01000013_11893589_11902743		muscle
CI01000013_12245311_12259172	27.7431	7.79846	-1.8309	2.59e-05	0.00052625	CI01000013_12245311_12259172	CI01000013_12245311_12259172		intestine
CI01000013_12260938_12264631	41.9454	15.8066	-1.408	5.55e-06	0.00013083	CI01000013_12260938_12264631	CI01000013_12260938_12264631	CI01000013_12260938_12264631	muscle
CI01000013_12327420_12330914	24.311	1.20429	-4.3354	8.47e-07	0.00010381	CI01000013_12327420_12330914	CI01000013_12327420_12330914		brain
CI01000013_12459982_12465113	110.757	260.848	1.2358	7.12e-08	2.2e-06		CI01000013_12459982_12465113	CI01000013_12459982_12465113	intestine
CI01000014_00672822_00683285	109.022	54.2436	-1.0071	9.42e-10	3.59e-08		CI01000014_00672822_00683285	CI01000014_00672822_00683285	muscle
CI01000014_00696364_00697192	23.9354	3.5854	-2.7389	2.36e-06	5.91e-05		CI01000014_00696364_00697192	CI01000014_00696364_00697192	muscle
CI01000014_00775503_00794925	38.5918	17.5632	-1.1357	0.00011797	0.0020354	CI01000014_00775503_00794925	CI01000014_00775503_00794925		intestine
CI01000014_00939523_00954114	84.878	178.731	1.0743	0.00021219	0.0034065	CI01000014_00939523_00954114	CI01000014_00939523_00954114		intestine
CI01000014_00960029_00966472	25.8792	196.328	2.9234	8.14e-26	7.85e-24		CI01000014_00960029_00966472	CI01000014_00960029_00966472	intestine
CI01000014_01179004_01190266	65.335	23.0545	-1.5028	4.41e-09	1.59e-07				muscle
CI01000014_01197756_01204104	97.4711	219.957	1.1742	3.59e-06	8.54e-05	CI01000014_01197756_01204104	CI01000014_01197756_01204104	CI01000014_01197756_01204104	intestine
CI01000015_00861791_00863336	634.22	2106.08	1.7315	9.55e-111	4.78e-108		CI01000015_00861791_00863336		intestine
CI01000015_01288157_01300925	38.7488	14.0717	-1.4614	8.47e-06	0.00019421			CI01000015_01288157_01300925	muscle
CI01000015_01307849_01327079	44.7091	114.944	1.3623	5.66e-05	0.0010504	CI01000015_01307849_01327079	CI01000015_01307849_01327079	CI01000015_01307849_01327079	intestine
CI01000015_01349369_01366864	59.5962	27.1946	-1.1319	1.79e-06	4.47e-05	CI01000015_01349369_01366864	CI01000015_01349369_01366864		intestine
CI01000015_01551026_01552597	3.77554	27.5279	2.8661	0.00010321	0.0018001				intestine
CI01000015_02776634_02783843	262.568	695.329	1.405	9.95e-25	9.18e-23	CI01000015_02776634_02783843	CI01000015_02776634_02783843		intestine
CI01000015_02889661_02904599	74.7428	29.2615	-1.3529	2.91e-09	1.07e-07				muscle
CI01000015_02919382_02924809	129.838	41.8682	-1.6328	5.72e-18	3.96e-16				muscle
CI01000015_02969241_02987416	56.1552	22.8288	-1.2986	5.88e-07	1.6e-05	CI01000015_02969241_02987416	CI01000015_02969241_02987416	CI01000015_02969241_02987416	intestine
CI01000015_05884890_05892097	38.6708	15.7295	-1.2978	2.96e-05	0.00061823	CI01000015_05884890_05892097	CI01000015_05884890_05892097	CI01000015_05884890_05892097	muscle
CI01000015_05895358_05903263	267.915	125.528	-1.0938	1.15e-23	1.06e-21	CI01000015_05895358_05903263	CI01000015_05895358_05903263		muscle
CI01000015_05933024_05940210	22.5816	7.19858	-1.6494	0.0003212	0.0049448				intestine
CI01000015_06054566_06083712	50.7548	157.236	1.6313	9.08e-09	3.21e-07	CI01000015_06054566_06083712	CI01000015_06054566_06083712	CI01000015_06054566_06083712	intestine
CI01000015_06426816_06439699	53.1205	21.1292	-1.33	8.59e-07	2.27e-05	CI01000015_06426816_06439699	CI01000015_06426816_06439699		intestine
CI01000015_06426816_06439699	25.9625	9.44541	-1.4587	0.00027102	0.0045638	CI01000015_06426816_06439699	CI01000015_06426816_06439699		muscle
CI01000015_07803570_07808866	0.649711	18.5824	4.838	4.77e-05	0.00095381	CI01000015_07803570_07808866	CI01000015_07803570_07808866		muscle
CI01000015_08460749_08463212	37.5793	14.6886	-1.3552	2.52e-05	0.00053238		CI01000015_08460749_08463212		muscle
CI01000015_08546297_08546875	30.5867	4.56577	-2.744	1.06e-07	3.19e-06		CI01000015_08546297_08546875		intestine
CI01000016_00251025_00251471	47.9351	2.69947	-4.1503	4.29e-14	2.41e-12		CI01000016_00251025_00251471		intestine
CI01000016_00251025_00251471	52.8086	1.77342	-4.8962	4.29e-16	2.71e-14		CI01000016_00251025_00251471		muscle
CI01000016_02328065_02334778	21.1286	0.231316	-6.5132	3.97e-07	1.13e-05				muscle
CI01000016_02528921_02540450	3.51269	101.08	4.8468	1.85e-21	1.49e-19	CI01000016_02528921_02540450			intestine
CI01000016_04062946_04083356	109.567	52.0847	-1.0729	2.2e-10	8.94e-09	CI01000016_04062946_04083356	CI01000016_04062946_04083356		muscle
CI01000016_04193887_04198494	240.493	714.273	1.5705	1.73e-56	3.89e-53				brain
CI01000016_04193887_04198494	7.56264	42.0995	2.4768	1.69e-05	0.00036905				muscle
CI01000016_04246693_04261518	70.1169	33.3095	-1.0738	3.79e-07	1.08e-05	CI01000016_04246693_04261518	CI01000016_04246693_04261518		muscle
CI01000016_04428669_04441464	278.936	76.6849	-1.8629	2.79e-41	4.33e-39	CI01000016_04428669_04441464	CI01000016_04428669_04441464	CI01000016_04428669_04441464	intestine
CI01000016_04911596_04920356	588.65	64.7206	-3.1851	4.24e-134	2.54e-131	CI01000016_04911596_04920356	CI01000016_04911596_04920356	CI01000016_04911596_04920356	intestine
CI01000016_05086983_05098757	171.524	52.0461	-1.7205	2.01e-24	1.92e-22				muscle
CI01000016_05151082_05166013	15.1022	58.7551	1.96	2.65e-05	0.00053756	CI01000016_05151082_05166013	CI01000016_05151082_05166013		intestine
CI01000016_05170621_05189845	9.67782	45.5577	2.2349	3.35e-05	0.00066146	CI01000016_05170621_05189845	CI01000016_05170621_05189845		intestine
CI01000016_05208242_05218239	92.453	37.3926	-1.306	1.28e-10	5.51e-09				intestine
CI01000016_05412782_05415867	18.2439	61.7228	1.7584	0.00011834	0.0021425	CI01000016_05412782_05415867	CI01000016_05412782_05415867		muscle
CI01000016_05445824_05454816	112.764	235.22	1.0607	3e-05	0.00060063	CI01000016_05445824_05454816	CI01000016_05445824_05454816		intestine
CI01000016_05488887_05502270	18.2959	71.6694	1.9698	3.73e-06	9.05e-05			CI01000016_05488887_05502270	muscle
CI01000016_05878037_05885761	34.1949	11.0312	-1.6322	1.07e-05	0.00023417	CI01000016_05878037_05885761	CI01000016_05878037_05885761	CI01000016_05878037_05885761	intestine
CI01000016_05894658_05908090	31.8619	10.9875	-1.536	3.4e-05	0.00070228		CI01000016_05894658_05908090		muscle
CI01000016_05956820_05958904	40.856	4.07409	-3.326	5.65e-09	1.05e-06		CI01000016_05956820_05958904		brain
CI01000016_05956820_05958904	29.129	0.0333268	-9.7716	6.69e-07	1.8e-05		CI01000016_05956820_05958904		intestine
CI01000016_05956820_05958904	14.1117	0.0771054	-7.5158	6.69e-05	0.0012985		CI01000016_05956820_05958904		muscle
CI01000016_05960829_05963788	23.1312	234.62	3.3424	1.38e-35	1.8e-33	CI01000016_05960829_05963788	CI01000016_05960829_05963788		intestine
CI01000016_06018338_06023791	107.077	45.9243	-1.2213	2.52e-11	1.16e-09	CI01000016_06018338_06023791	CI01000016_06018338_06023791	CI01000016_06018338_06023791	intestine
CI01000016_06030950_06038330	49.0922	22.8232	-1.105	1.59e-05	0.00034801	CI01000016_06030950_06038330			muscle
CI01000016_06712886_06713770	20.9345	0.94806	-4.4648	4.18e-06	0.00041846				brain
CI01000016_07056612_07073504	10.1095	91.2156	3.1736	6.21e-14	3.36e-12				muscle
CI01000016_07088885_07090963	67.8559	409.545	2.5935	7.06e-44	1.21e-41				muscle
CI01000016_07445055_07456795	1575.24	3183.77	1.0152	3.32e-47	6.34e-45		CI01000016_07445055_07456795	CI01000016_07445055_07456795	intestine
CI01000016_07445055_07456795	1.14349	25.1749	4.4605	3.79e-06	9.18e-05		CI01000016_07445055_07456795	CI01000016_07445055_07456795	muscle
CI01000016_07718096_07737432	29.6069	4.56577	-2.697	2.05e-07	5.95e-06		CI01000016_07718096_07737432	CI01000016_07718096_07737432	intestine
CI01000016_08285505_08286793	37.4209	6.16545	-2.6016	8.7e-09	3.08e-07		CI01000016_08285505_08286793		intestine
CI01000016_08906943_08914821	32.355	131.074	2.0183	1.16e-10	5.01e-09	CI01000016_08906943_08914821	CI01000016_08906943_08914821		intestine
CI01000016_09317824_09332379	159.597	77.7921	-1.0367	1.29e-07	1.82e-05	CI01000016_09317824_09332379	CI01000016_09317824_09332379	CI01000016_09317824_09332379	brain
CI01000016_11938043_11946368	8.31575	48.6904	2.5497	1.97e-06	4.89e-05	CI01000016_11938043_11946368	CI01000016_11938043_11946368		intestine
CI01000017_00690202_00694475	98.5482	36.201	-1.4448	1.68e-12	8.1e-11		CI01000017_00690202_00694475		muscle
CI01000017_01626938_01638001	1.60102	37.1593	4.5367	1.5e-08	5.08e-07		CI01000017_01626938_01638001		intestine
CI01000018_00029420_00038887	155.18	394.455	1.3459	1.92e-13	1.04e-11		CI01000018_00029420_00038887	CI01000018_00029420_00038887	intestine
CI01000018_00791508_00801917	34.1711	116.944	1.775	6.78e-08	2.1e-06	CI01000018_00791508_00801917	CI01000018_00791508_00801917	CI01000018_00791508_00801917	intestine
CI01000018_02125709_02126759	118.91	53.3476	-1.1564	6.13e-07	7.83e-05		CI01000018_02125709_02126759	CI01000018_02125709_02126759	brain
CI01000018_02125709_02126759	18.3042	3.46598	-2.4008	0.00010111	0.001767		CI01000018_02125709_02126759	CI01000018_02125709_02126759	intestine
CI01000018_02125709_02126759	92.259	221.023	1.2604	5.44e-07	1.52e-05		CI01000018_02125709_02126759	CI01000018_02125709_02126759	muscle
CI01000018_02906370_02908615	416.699	158.721	-1.3925	5.49e-46	1.01e-43	CI01000018_02906370_02908615	CI01000018_02906370_02908615		muscle
CI01000018_03923541_03939515	27.2891	81.3839	1.5764	6.65e-05	0.0012152	CI01000018_03923541_03939515	CI01000018_03923541_03939515		intestine
CI01000018_03942344_03955439	47.2182	7.0986	-2.7337	4.23e-11	1.9e-09	CI01000018_03942344_03955439	CI01000018_03942344_03955439		intestine
CI01000018_04075425_04081550	458.49	173.266	-1.4039	3.97e-50	8.1e-48	CI01000018_04075425_04081550	CI01000018_04075425_04081550		intestine
CI01000018_04384928_04393242	40.8141	12.5975	-1.6959	9.25e-07	2.44e-05		CI01000018_04384928_04393242		intestine
CI01000018_04579960_04588477	42.4911	19.045	-1.1577	3.83e-05	0.00078093		CI01000018_04579960_04588477		muscle
CI01000018_04677346_04694247	46.4774	21.0292	-1.1441	2.21e-05	0.00045563	CI01000018_04677346_04694247	CI01000018_04677346_04694247		intestine
CI01000018_04773554_04792048	49.9184	154.103	1.6263	1.42e-08	4.85e-07	CI01000018_04773554_04792048	CI01000018_04773554_04792048		intestine
CI01000018_05861875_05864041	81.2459	23.562	-1.7858	1.17e-12	5.98e-11	CI01000018_05861875_05864041	CI01000018_05861875_05864041	CI01000018_05861875_05864041	intestine
CI01000018_05861875_05864041	26.1184	9.59962	-1.444	0.00028023	0.0046984	CI01000018_05861875_05864041	CI01000018_05861875_05864041	CI01000018_05861875_05864041	muscle
CI01000018_06021105_06025859	1.19547	82.1172	6.102	1.08e-18	7.84e-17	CI01000018_06021105_06025859	CI01000018_06021105_06025859		muscle
CI01000018_06484577_06490112	29.7025	230.421	2.9556	2.04e-30	2.25e-28				intestine
CI01000018_06780816_06782576	35.4742	7.9033	-2.1662	2.08e-07	6.16e-06				muscle
CI01000018_06937758_06953871	29.1051	2.16624	-3.748	8.86e-09	3.13e-07	CI01000018_06937758_06953871	CI01000018_06937758_06953871		intestine
CI01000019_00606223_00619716	27.6031	3.76662	-2.8735	7.76e-06	0.00073231		CI01000019_00606223_00619716		brain
CI01000019_00642751_00656054	51.9735	18.7963	-1.4673	2.87e-07	8.18e-06	CI01000019_00642751_00656054	CI01000019_00642751_00656054	CI01000019_00642751_00656054	intestine
CI01000019_00760820_00771998	6.3085	53.6561	3.0884	1.3e-08	4.48e-07				intestine
CI01000019_01173165_01178310	32.6417	126.042	1.9491	9.18e-10	3.61e-08	CI01000019_01173165_01178310	CI01000019_01173165_01178310		intestine
CI01000019_01185485_01189927	27.8864	93.1483	1.74	2.33e-06	5.71e-05	CI01000019_01185485_01189927	CI01000019_01185485_01189927		intestine
CI01000019_01551505_01559104	91.0909	375.959	2.0452	2.32e-28	2.38e-26	CI01000019_01551505_01559104	CI01000019_01551505_01559104	CI01000019_01551505_01559104	intestine
CI01000019_01660708_01661966	23.0595	75.4851	1.7108	2.91e-05	0.00058546	CI01000019_01660708_01661966	CI01000019_01660708_01661966	CI01000019_01660708_01661966	intestine
CI01000019_03122047_03127637	41.6335	19.5848	-1.088	8.1e-05	0.0015478	CI01000019_03122047_03127637	CI01000019_03122047_03127637		muscle
CI01000019_03618642_03619707	335.693	167.357	-1.0042	8.07e-27	8.64e-25		CI01000019_03618642_03619707		muscle
CI01000019_05229403_05293549	33.5402	89.8607	1.4218	1.76e-07	2.45e-05	CI01000019_05229403_05293549	CI01000019_05229403_05293549	CI01000019_05229403_05293549	brain
CI01000019_05436508_05446925	0.207908	14.8042	6.1539	0.00017819	0.0031003	CI01000019_05436508_05446925			muscle
CI01000020_00126243_00220377	101.173	36.3552	-1.4766	4.65e-13	2.35e-11				muscle
CI01000020_00536611_00538626	32.2777	7.86475	-2.0371	1.51e-06	3.89e-05		CI01000020_00536611_00538626		muscle
CI01000020_00686072_00697099	15.0544	2.39953	-2.6494	0.0002357	0.003736				intestine
CI01000020_00701439_00712656	75.941	31.6604	-1.2622	1.06e-08	3.72e-07	CI01000020_00701439_00712656	CI01000020_00701439_00712656	CI01000020_00701439_00712656	intestine
CI01000020_00798124_00809552	180.724	17.4299	-3.3742	5.39e-44	9.08e-42	CI01000020_00798124_00809552			intestine
CI01000020_00892454_00900973	30.0686	6.47685	-2.2149	1.37e-06	3.58e-05	CI01000020_00892454_00900973	CI01000020_00892454_00900973		muscle
CI01000020_01383268_01384854	3.32152	30.4607	3.197	1.22e-05	0.00026446		CI01000020_01383268_01384854		intestine
CI01000020_01416902_01441420	455.058	143.339	-1.6666	4.75e-60	1.07e-57	CI01000020_01416902_01441420	CI01000020_01416902_01441420	CI01000020_01416902_01441420	muscle
CI01000020_01647763_01658875	0	24.5195	5.6159	1.59e-06	4.1e-05	CI01000020_01647763_01658875	CI01000020_01647763_01658875	CI01000020_01647763_01658875	muscle
CI01000020_02386014_02399244	194.347	86.7603	-1.1635	1.48e-10	3.8e-08		CI01000020_02386014_02399244	CI01000020_02386014_02399244	brain
CI01000020_02386014_02399244	126.928	281.28	1.148	5.68e-07	1.58e-05		CI01000020_02386014_02399244	CI01000020_02386014_02399244	muscle
CI01000020_02411139_02412253	53.7441	133.007	1.3073	4.75e-05	0.00095209				muscle
CI01000020_02638385_02646586	63.5678	23.5942	-1.4299	1.72e-08	5.78e-07	CI01000020_02638385_02646586	CI01000020_02638385_02646586		muscle
CI01000020_02983105_03176041	57.9356	126.118	1.1222	2.47e-07	3.36e-05	CI01000020_02983105_03176041	CI01000020_02983105_03176041		brain
CI01000020_03370073_03375747	31.4469	12.6975	-1.3084	0.00017456	0.0028715	CI01000020_03370073_03375747	CI01000020_03370073_03375747		intestine
CI01000020_03379393_03391963	59.19	162.301	1.4552	2.45e-07	7.04e-06	CI01000020_03379393_03391963	CI01000020_03379393_03391963		intestine
CI01000020_03379393_03391963	71.8581	25.0592	-1.5198	6e-10	2.34e-08	CI01000020_03379393_03391963	CI01000020_03379393_03391963		muscle
CI01000020_03405045_03408250	24.715	81.0377	1.7132	1.73e-05	0.00037676				muscle
CI01000020_03524870_03559211	103.382	216.011	1.0631	8.25e-05	0.0015728	CI01000020_03524870_03559211	CI01000020_03524870_03559211		muscle
CI01000020_04195892_04207990	98.7821	39.7478	-1.3134	1.85e-11	8.31e-10				muscle
CI01000020_04346950_04352611	0.519769	17.8884	5.105	5.37e-05	0.0010652	CI01000020_04346950_04352611	CI01000020_04346950_04352611		muscle
CI01000020_04733481_04740265	70.2988	244.694	1.7994	4.43e-15	2.56e-13		CI01000020_04733481_04740265		muscle
CI01000020_04807118_04808453	406.056	129.449	-1.6493	8.24e-34	1.11e-30	CI01000020_04807118_04808453	CI01000020_04807118_04808453	CI01000020_04807118_04808453	brain
CI01000020_04807118_04808453	346.088	145.382	-1.2513	1.62e-34	2.27e-32	CI01000020_04807118_04808453	CI01000020_04807118_04808453	CI01000020_04807118_04808453	muscle
CI01000020_04868249_04868956	59.429	152.637	1.3609	3.58e-06	8.52e-05		CI01000020_04868249_04868956		intestine
CI01000020_04870746_04871405	106.023	28.3393	-1.9035	7.47e-12	2.27e-09			CI01000020_04870746_04871405	brain
CI01000020_05118876_05129284	58.1864	21.3291	-1.4479	7e-08	2.16e-06	CI01000020_05118876_05129284	CI01000020_05118876_05129284		intestine
CI01000020_05118876_05129284	265.654	127.879	-1.0548	1.21e-22	1.07e-20	CI01000020_05118876_05129284	CI01000020_05118876_05129284		muscle
CI01000020_06272024_06286697	21.9343	119.089	2.4408	8.43e-13	4.17e-11	CI01000020_06272024_06286697		CI01000020_06272024_06286697	muscle
CI01000020_06590953_06644378	255.311	114.81	-1.153	7.42e-24	6.91e-22				muscle
CI01000020_06802059_06808618	89.8006	202.827	1.1755	8.36e-06	0.00018726	CI01000020_06802059_06808618	CI01000020_06802059_06808618	CI01000020_06802059_06808618	intestine
CI01000020_06802059_06808618	104.941	18.5438	-2.5006	1.72e-21	1.45e-19	CI01000020_06802059_06808618	CI01000020_06802059_06808618	CI01000020_06802059_06808618	muscle
CI01000020_06914232_06923638	26.4766	3.59929	-2.8789	4.66e-07	1.29e-05	CI01000020_06914232_06923638	CI01000020_06914232_06923638		intestine
CI01000020_07097679_07107859	44.1117	20.7292	-1.0895	5.71e-05	0.0010581	CI01000020_07097679_07107859	CI01000020_07097679_07107859	CI01000020_07097679_07107859	intestine
CI01000020_07121715_07123668	34.2528	15.768	-1.1192	0.00028348	0.0047471	CI01000020_07121715_07123668			muscle
CI01000020_07160189_07169882	50.3485	127.841	1.3443	2.91e-05	0.00058546	CI01000020_07160189_07169882	CI01000020_07160189_07169882	CI01000020_07160189_07169882	intestine
CI01000021_00478677_00491078	68.4138	29.3609	-1.2204	9.77e-08	2.96e-06	CI01000021_00478677_00491078	CI01000021_00478677_00491078		intestine
CI01000021_01288735_01291953	199.929	75.409	-1.4067	3.65e-23	3.3e-21		CI01000021_01288735_01291953	CI01000021_01288735_01291953	muscle
CI01000021_01910328_01917171	25.5207	4.54922	-2.488	2.8e-06	6.94e-05				muscle
CI01000021_01922936_01956597	80.5642	14.5344	-2.4707	1.05e-16	6.86e-15				muscle
CI01000021_03101146_03115161	166.076	63.5874	-1.385	5.87e-19	4.24e-17		CI01000021_03101146_03115161	CI01000021_03101146_03115161	intestine
CI01000021_03119361_03125084	41.8416	19.7294	-1.0846	9.24e-05	0.0016282		CI01000021_03119361_03125084	CI01000021_03119361_03125084	intestine
CI01000021_03164405_03179692	191.215	43.6247	-2.132	1.18e-32	1.42e-30	CI01000021_03164405_03179692	CI01000021_03164405_03179692	CI01000021_03164405_03179692	intestine
CI01000021_03382666_03386768	535.518	262.587	-1.0281	7.6e-22	4.92e-19	CI01000021_03382666_03386768	CI01000021_03382666_03386768	CI01000021_03382666_03386768	brain
CI01000021_03428718_03432817	439.061	175.673	-1.3215	1.52e-26	1.25e-23	CI01000021_03428718_03432817	CI01000021_03428718_03432817	CI01000021_03428718_03432817	brain
CI01000021_03428718_03432817	21.9343	663.569	4.919	1.67e-131	6.72e-129	CI01000021_03428718_03432817	CI01000021_03428718_03432817	CI01000021_03428718_03432817	muscle
CI01000021_03748559_03755297	180.256	49.6944	-1.8589	1.59e-27	1.77e-25	CI01000021_03748559_03755297	CI01000021_03748559_03755297		muscle
CI01000021_04795987_04803001	93.8151	41.5251	-1.1758	9.49e-10	3.73e-08	CI01000021_04795987_04803001	CI01000021_04795987_04803001	CI01000021_04795987_04803001	intestine
CI01000021_04989798_04995415	59.6679	177.065	1.5693	4.78e-09	1.75e-07	CI01000021_04989798_04995415	CI01000021_04989798_04995415		intestine
CI01000021_06435903_06449790	45.4977	265.281	2.5437	1.52e-28	1.58e-26	CI01000021_06435903_06449790	CI01000021_06435903_06449790		intestine
CI01000023_00236970_00239035	677.471	338.6	-1.0006	2.91e-51	6.07e-49	CI01000023_00236970_00239035	CI01000023_00236970_00239035		intestine
CI01000023_00339734_00342556	182.349	822.504	2.1733	1.84e-66	5.02e-64	CI01000023_00339734_00342556	CI01000023_00339734_00342556		intestine
CI01000023_00364216_00367202	105.097	7.63343	-3.7833	4.2e-28	4.78e-26		CI01000023_00364216_00367202		muscle
CI01000024_00010409_00020754	25.0009	7.40211	-1.756	8.35e-05	0.0015865	CI01000024_00010409_00020754	CI01000024_00010409_00020754		muscle
CI01000024_00161629_00165522	123.757	58.9085	-1.071	1.6e-11	7.25e-10		CI01000024_00161629_00165522		muscle
CI01000024_00539259_00540347	51.0413	14.1103	-1.8549	7.55e-09	2.65e-07		CI01000024_00539259_00540347	CI01000024_00539259_00540347	muscle
CI01000024_00581310_00583174	1313.33	77.3752	-4.0852	0	0		CI01000024_00581310_00583174	CI01000024_00581310_00583174	muscle
CI01000024_01379088_01384220	39.1653	6.36541	-2.6213	3.52e-09	1.31e-07	CI01000024_01379088_01384220	CI01000024_01379088_01384220		intestine
CI01000024_01758848_01767950	595.578	264.471	-1.1712	2.81e-54	5.75e-52				muscle
CI01000024_02402657_02417463	40.0494	17.13	-1.2253	4.36e-05	0.00082774	CI01000024_02402657_02417463	CI01000024_02402657_02417463		intestine
CI01000024_02712596_02739960	0.0779654	42.6393	9.0951	7.59e-09	2.66e-07				muscle
CI01000024_02890130_02920901	40.3495	90.2194	1.1609	7.4e-06	0.00070223			CI01000024_02890130_02920901	brain
CI01000024_03042658_03044136	142.969	506.567	1.8251	8.2e-31	9.32e-29	CI01000024_03042658_03044136	CI01000024_03042658_03044136		intestine
CI01000024_03060967_03068650	52.6526	25.9845	-1.0189	1.88e-05	0.00040706	CI01000024_03060967_03068650	CI01000024_03060967_03068650	CI01000024_03060967_03068650	muscle
CI01000024_03686761_03707792	83.6116	228.322	1.4493	1.1e-09	4.3e-08	CI01000024_03686761_03707792	CI01000024_03686761_03707792	CI01000024_03686761_03707792	intestine
CI01000024_04596928_04606949	28.4599	11.2978	-1.3329	0.00031031	0.0047995	CI01000024_04596928_04606949	CI01000024_04596928_04606949		intestine
CI01000024_04713262_04732736	56.9916	202.827	1.8314	2.36e-13	1.26e-11	CI01000024_04713262_04732736	CI01000024_04713262_04732736	CI01000024_04713262_04732736	intestine
CI01000024_04860251_04882047	139.982	6.5987	-4.4069	7.17e-39	1.03e-36				intestine
CI01000024_04912581_04919010	13.6923	77.1181	2.4937	3.94e-09	1.45e-07				intestine
CI01000024_04934952_04935671	3.67996	55.2558	3.9084	6.56e-11	2.91e-09				intestine
CI01000024_05125128_05131366	12.5931	46.9574	1.8987	0.0002646	0.0041502				intestine
CI01000024_05295273_05311854	37.5404	16.5301	-1.1833	0.00010304	0.0017986		CI01000024_05295273_05311854		intestine
CI01000024_05323160_05334951	36.2739	137.473	1.9221	2.74e-10	1.13e-08	CI01000024_05323160_05334951	CI01000024_05323160_05334951		intestine
CI01000024_05422777_05445492	66.072	280.711	2.087	2.61e-22	2.17e-20	CI01000024_05422777_05445492	CI01000024_05422777_05445492	CI01000024_05422777_05445492	intestine
CI01000024_07225115_07235713	422.312	178.962	-1.2387	2.62e-41	4.18e-39	CI01000024_07225115_07235713	CI01000024_07225115_07235713	CI01000024_07225115_07235713	muscle
CI01000024_07402113_07409179	32.0957	10.6405	-1.5928	2.24e-05	0.00047699	CI01000024_07402113_07409179	CI01000024_07402113_07409179		muscle
CI01000024_07424110_07430994	326.025	824.102	1.3378	2.11e-25	2.08e-23		CI01000024_07424110_07430994		muscle
CI01000024_07672858_07695341	35.8677	13.7306	-1.3853	3.57e-05	0.00069788	CI01000024_07672858_07695341	CI01000024_07672858_07695341		intestine
CI01000024_07672858_07695341	42.829	21.1269	-1.0195	0.00011321	0.0020634	CI01000024_07672858_07695341	CI01000024_07672858_07695341		muscle
CI01000026_00649560_00650856	32.0921	188.163	2.5517	8.32e-21	6.42e-19		CI01000026_00649560_00650856		intestine
CI01000026_00898521_00902621	45.6097	15.6524	-1.543	6.66e-07	1.82e-05	CI01000026_00898521_00902621	CI01000026_00898521_00902621		muscle
CI01000026_01028747_01045377	24.3499	78.6178	1.6909	2.49e-05	0.00050698		CI01000026_01028747_01045377		intestine
CI01000026_02124326_02125256	381.632	899.171	1.2364	5.54e-50	1.04e-46	CI01000026_02124326_02125256	CI01000026_02124326_02125256	CI01000026_02124326_02125256	brain
CI01000026_02400893_02403816	47.1026	225.741	2.2608	8.9e-30	9.38e-27	CI01000026_02400893_02403816			brain
CI01000026_02553458_02556601	158.071	557.857	1.8193	1.44e-33	1.78e-31	CI01000026_02553458_02556601			intestine
CI01000026_02583583_02589420	30.8734	234.92	2.9277	1.27e-30	1.43e-28	CI01000026_02583583_02589420	CI01000026_02583583_02589420	CI01000026_02583583_02589420	intestine
CI01000026_02602796_02611957	42.3912	11.6977	-1.8575	1.62e-07	4.81e-06	CI01000026_02602796_02611957	CI01000026_02602796_02611957		intestine
CI01000026_03497917_03504607	92.441	40.6731	-1.1845	7.85e-10	3.02e-08	CI01000026_03497917_03504607	CI01000026_03497917_03504607		muscle
CI01000026_04035446_04036660	36.25	14.7638	-1.2959	6.1e-05	0.0011243				intestine
CI01000026_04396015_04397830	23.2746	129.874	2.4803	2.77e-14	1.58e-12		CI01000026_04396015_04397830		intestine
CI01000026_04625537_04629597	155.658	802.908	2.3669	2.24e-74	7.3e-72		CI01000026_04625537_04629597		intestine
CI01000026_04812926_04818639	4621.19	32982.9	2.8354	0	0	CI01000026_04812926_04818639	CI01000026_04812926_04818639	CI01000026_04812926_04818639	muscle
CI01000026_04974839_04980270	109.61	253.25	1.2082	2.48e-07	7.12e-06		CI01000026_04974839_04980270		intestine
CI01000026_05004965_05013169	169.756	51.0899	-1.7324	4.61e-24	4.14e-22	CI01000026_05004965_05013169			intestine
CI01000026_05184644_05208797	29.7503	9.63143	-1.6271	4.13e-05	0.00078856				intestine
CI01000026_05370606_05374228	45.5318	18.0812	-1.3324	4.31e-06	0.00010324	CI01000026_05370606_05374228	CI01000026_05370606_05374228		muscle
CI01000026_05828041_05831860	188.806	78.7631	-1.2613	1e-19	7.77e-18	CI01000026_05828041_05831860	CI01000026_05828041_05831860		muscle
CI01000026_06109467_06140429	1306.65	436.108	-1.5831	2.8e-160	1.3e-157	CI01000026_06109467_06140429	CI01000026_06109467_06140429	CI01000026_06109467_06140429	muscle
CI01000026_06972589_06974518	958.534	10810.7	3.4955	0	0		CI01000026_06972589_06974518		intestine
CI01000026_07874837_07876094	108.893	260.549	1.2586	3.59e-08	1.16e-06				intestine
CI01000026_08031599_08081760	18.2959	62.2626	1.7668	0.00010238	0.0018969	CI01000026_08031599_08081760	CI01000026_08031599_08081760	CI01000026_08031599_08081760	muscle
CI01000026_08294878_08297151	1558.63	8507.05	2.4484	0	0	CI01000026_08294878_08297151	CI01000026_08294878_08297151		intestine
CI01000026_08297901_08307596	2554.11	17728	2.7951	0	0		CI01000026_08297901_08307596		intestine
CI01000026_08447474_08449558	23.7286	7.96509	-1.5749	0.00031858	0.0049096				intestine
CI01000026_08633986_08658997	183.149	70.2589	-1.3823	9.97e-13	3.36e-10	CI01000026_08633986_08658997	CI01000026_08633986_08658997	CI01000026_08633986_08658997	brain
CI01000026_10234932_10250720	32.6675	13.1465	-1.3132	0.00011213	0.0020479	CI01000026_10234932_10250720	CI01000026_10234932_10250720		muscle
CI01000026_10521984_10543018	62.8939	22.3623	-1.4919	1.23e-08	4.27e-07	CI01000026_10521984_10543018	CI01000026_10521984_10543018		intestine
CI01000026_10721380_10724373	222.112	2442.65	3.4591	0	0	CI01000026_10721380_10724373	CI01000026_10721380_10724373		intestine
CI01000026_10788054_10788652	69.909	24.2882	-1.5252	9.51e-10	3.62e-08				muscle
CI01000026_10801692_10816684	100.237	37.2033	-1.4299	1.44e-12	7e-11	CI01000026_10801692_10816684	CI01000026_10801692_10816684	CI01000026_10801692_10816684	muscle
CI01000026_11075931_11078249	648.659	304.865	-1.0893	1.36e-28	1.31e-25		CI01000026_11075931_11078249		brain
CI01000026_11239339_11240254	1.48134	31.7674	4.4226	2.25e-07	6.63e-06				muscle
CI01000026_11298219_11305000	3555.33	18455.1	2.376	0	0	CI01000026_11298219_11305000	CI01000026_11298219_11305000	CI01000026_11298219_11305000	muscle
CI01000026_11308038_11346628	278.697	47.1574	-2.5631	6.57e-55	1.45e-52	CI01000026_11308038_11346628	CI01000026_11308038_11346628		intestine
CI01000026_11488673_11493122	25.4491	73.7188	1.5344	0.00022638	0.0035997		CI01000026_11488673_11493122	CI01000026_11488673_11493122	intestine
CI01000026_12008640_12024213	142.417	50.1956	-1.5045	4.36e-18	3.05e-16	CI01000026_12008640_12024213	CI01000026_12008640_12024213	CI01000026_12008640_12024213	muscle
CI01000026_12036990_12067506	50.9114	23.2087	-1.1333	8.37e-06	0.00019219	CI01000026_12036990_12067506	CI01000026_12036990_12067506		muscle
CI01000026_12289057_12291515	11.3114	49.8116	2.1387	2.66e-07	3.59e-05				brain
CI01000026_12712643_12726107	45.9216	18.0041	-1.3508	3.33e-06	8.14e-05	CI01000026_12712643_12726107	CI01000026_12712643_12726107		muscle
CI01000026_12728675_12752693	34.9596	11.3311	-1.6254	8.9e-06	0.00019858	CI01000026_12728675_12752693	CI01000026_12728675_12752693		intestine
CI01000026_12985635_12997297	102.161	38.2057	-1.419	1.09e-12	5.35e-11	CI01000026_12985635_12997297	CI01000026_12985635_12997297		muscle
CI01000026_14862414_14863954	22.1682	5.7058	-1.958	9.2e-05	0.0017257		CI01000026_14862414_14863954		muscle
CI01000026_15144573_15146721	460.282	221.948	-1.0523	6.28e-38	9.48e-36	CI01000026_15144573_15146721	CI01000026_15144573_15146721		muscle
CI01000026_16258182_16292938	31.7576	11.8977	-1.4164	8.27e-05	0.0014766	CI01000026_16258182_16292938	CI01000026_16258182_16292938	CI01000026_16258182_16292938	intestine
CI01000027_00078634_00087807	41.3159	150.937	1.8692	1.16e-10	5.02e-09	CI01000027_00078634_00087807	CI01000027_00078634_00087807		intestine
CI01000027_00645077_00650763	29.289	4.58777	-2.6745	2.32e-07	6.82e-06		CI01000027_00645077_00650763	CI01000027_00645077_00650763	muscle
CI01000027_00742700_00758723	41.0878	20.1631	-1.027	0.00014706	0.0026169				muscle
CI01000027_01082314_01087880	83.4489	27.9121	-1.58	9.9e-12	4.57e-10		CI01000027_01082314_01087880		muscle
CI01000027_01176638_01185141	82.1059	26.2894	-1.643	5.49e-08	8.49e-06				brain
CI01000027_01176638_01185141	51.1453	24.1725	-1.0812	1.34e-05	0.00029799				muscle
CI01000027_01519267_01519711	0	113.444	7.8258	1.02e-23	9.02e-22				intestine
CI01000027_02950348_02954214	8.07679	156.436	4.2756	4.75e-30	5.17e-28		CI01000027_02950348_02954214		intestine
CI01000027_02989304_02990854	58.1102	25.5219	-1.1871	1.06e-06	2.81e-05		CI01000027_02989304_02990854		muscle
CI01000027_03159177_03163102	191.083	86.4016	-1.1451	3.57e-10	8.6e-08				brain
CI01000027_03233523_03240000	16.7626	64.9613	1.9543	1.23e-05	0.0002762				muscle
CI01000027_03243374_03247133	133.841	12.1441	-3.4622	9.43e-34	1.28e-31	CI01000027_03243374_03247133	CI01000027_03243374_03247133	CI01000027_03243374_03247133	muscle
CI01000027_03335011_03357910	222.204	91.065	-1.2869	1.1e-13	4.04e-11	CI01000027_03335011_03357910	CI01000027_03335011_03357910	CI01000027_03335011_03357910	brain
CI01000027_03513546_03521352	102.418	311.738	1.6059	1.71e-15	1.04e-13				intestine
CI01000027_03570192_03600805	20.0486	4.16584	-2.2668	7.34e-05	0.001328	CI01000027_03570192_03600805	CI01000027_03570192_03600805		intestine
CI01000027_03675758_03678539	85.571	194.495	1.1845	1.05e-05	0.00023006	CI01000027_03675758_03678539	CI01000027_03675758_03678539	CI01000027_03675758_03678539	intestine
CI01000027_03851507_03856447	141.663	60.1036	-1.2369	6.68e-15	3.84e-13				muscle
CI01000027_04744526_04745444	46.4554	4.48407	-3.373	4.1e-10	9.72e-08		CI01000027_04744526_04745444		brain
CI01000027_05061061_05063086	195.564	900.855	2.2037	2.73e-74	8.82e-72	CI01000027_05061061_05063086	CI01000027_05061061_05063086	CI01000027_05061061_05063086	intestine
CI01000027_05069310_05070638	5.25709	65.4871	3.6389	6.09e-12	2.91e-10	CI01000027_05069310_05070638	CI01000027_05069310_05070638	CI01000027_05069310_05070638	intestine
CI01000027_05069310_05070638	1.16948	19.9317	4.0911	6.75e-05	0.0013075	CI01000027_05069310_05070638	CI01000027_05069310_05070638	CI01000027_05069310_05070638	muscle
CI01000027_05074328_05075547	0.86025	33.9266	5.3015	1.98e-08	6.6e-07	CI01000027_05074328_05075547	CI01000027_05074328_05075547	CI01000027_05074328_05075547	intestine
CI01000027_05074328_05075547	1.01355	35.3914	5.1259	1.3e-08	4.43e-07	CI01000027_05074328_05075547	CI01000027_05074328_05075547	CI01000027_05074328_05075547	muscle
CI01000027_05082223_05082843	8.48302	226.622	4.7396	1.58e-45	2.84e-43		CI01000027_05082223_05082843	CI01000027_05082223_05082843	intestine
CI01000027_05371407_05382804	59.2581	16.7576	-1.8222	6.74e-07	8.47e-05		CI01000027_05371407_05382804		brain
CI01000027_05371407_05382804	38.5669	19.045	-1.0179	0.00025196	0.0042831		CI01000027_05371407_05382804		muscle
CI01000027_05679544_05681461	1225.4	7503.15	2.6142	0	0	CI01000027_05679544_05681461	CI01000027_05679544_05681461		intestine
CI01000027_05711573_05714490	27.0501	176.632	2.707	3.09e-21	2.45e-19				intestine
CI01000027_05781043_05784234	179.112	11.5658	-3.9529	1.26e-47	2.34e-45		CI01000027_05781043_05784234	CI01000027_05781043_05784234	muscle
CI01000027_05789308_05795504	34.0994	2.16624	-3.9765	2.73e-10	1.13e-08	CI01000027_05789308_05795504	CI01000027_05789308_05795504	CI01000027_05789308_05795504	intestine
CI01000027_05789308_05795504	873.524	67.8913	-3.6855	1.55e-217	9.28e-215	CI01000027_05789308_05795504	CI01000027_05789308_05795504	CI01000027_05789308_05795504	muscle
CI01000027_06000491_06005056	71.5462	24.481	-1.5472	4.51e-10	1.78e-08	CI01000027_06000491_06005056	CI01000027_06000491_06005056		muscle
CI01000027_06103946_06107995	4958.29	40829.7	3.0417	0	0	CI01000027_06103946_06107995	CI01000027_06103946_06107995		intestine
CI01000027_06335278_06348176	96.8501	38.9729	-1.3133	6.27e-07	7.94e-05	CI01000027_06335278_06348176	CI01000027_06335278_06348176		brain
CI01000027_06373043_06379322	58.3181	211.616	1.8594	5.11e-14	2.78e-12		CI01000027_06373043_06379322		muscle
CI01000027_06392269_06407773	135.686	18.9294	-2.8416	4.16e-30	5.1e-28	CI01000027_06392269_06407773	CI01000027_06392269_06407773	CI01000027_06392269_06407773	muscle
CI01000027_06504915_06514535	2.28698	46.0705	4.3323	5.97e-10	2.33e-08				muscle
CI01000027_06522009_06523565	21.4145	76.874	1.8439	6.76e-06	0.00015719				muscle
CI01000027_06706050_06708485	97.8985	42.1381	-1.2162	1.39e-10	5.72e-09	CI01000027_06706050_06708485	CI01000027_06706050_06708485		muscle
CI01000027_06832316_06840375	46.0256	19.9317	-1.2074	1.17e-05	0.00026358	CI01000027_06832316_06840375	CI01000027_06832316_06840375		muscle
CI01000027_06975907_06983141	13.1905	53.7227	2.026	3.47e-05	0.00068208		CI01000027_06975907_06983141		intestine
CI01000027_06975907_06983141	69.6491	21.5509	-1.6924	1.16e-10	4.84e-09		CI01000027_06975907_06983141		muscle
CI01000027_07541256_07541975	171.333	479.605	1.485	1.13e-19	8.28e-18				intestine
CI01000027_07545610_07559939	44.9242	21.829	-1.0412	7.42e-05	0.0013404				intestine
CI01000027_07821062_07827997	0.545758	16.115	4.884	0.00014716	0.0026169	CI01000027_07821062_07827997	CI01000027_07821062_07827997	CI01000027_07821062_07827997	muscle
CI01000027_07850115_07861432	13.9313	1.63301	-3.0927	0.00017493	0.0028761	CI01000027_07850115_07861432	CI01000027_07850115_07861432		intestine
CI01000027_08033124_08037571	152.5	69.3948	-1.1359	1.16e-14	6.6e-13	CI01000027_08033124_08037571	CI01000027_08033124_08037571		muscle
CI01000027_08064283_08072145	580.192	1270.43	1.1307	2.1e-25	2.08e-23				muscle
CI01000027_09341489_09346178	139.818	59.6024	-1.2301	1.2e-14	6.81e-13	CI01000027_09341489_09346178	CI01000027_09341489_09346178		muscle
CI01000027_09484034_09501412	44.9959	15.4969	-1.5378	9.82e-07	2.58e-05		CI01000027_09484034_09501412	CI01000027_09484034_09501412	intestine
CI01000027_09661837_09663114	21.6661	60.2146	1.4747	1.12e-05	0.0010149				brain
CI01000027_09714931_09721135	73.2615	33.2324	-1.1405	8.19e-08	2.56e-06		CI01000027_09714931_09721135		muscle
CI01000027_10609852_10616902	50.0538	165.699	1.727	5.85e-10	2.29e-08		CI01000027_10609852_10616902		muscle
CI01000028_02066861_02069575	82.2256	23.8286	-1.7869	8.43e-13	4.35e-11	CI01000028_02066861_02069575	CI01000028_02066861_02069575		intestine
CI01000028_02190605_02195586	106.445	29.723	-1.8405	2.01e-11	5.54e-09		CI01000028_02190605_02195586		brain
CI01000028_03097428_03106553	136.128	52.2389	-1.3818	5.39e-16	3.39e-14	CI01000028_03097428_03106553	CI01000028_03097428_03106553	CI01000028_03097428_03106553	muscle
CI01000028_03543288_03567292	31.1602	12.8308	-1.2801	0.00022235	0.0035468				intestine
CI01000028_03689833_03704593	59.1661	136.806	1.2093	0.000147	0.0024752		CI01000028_03689833_03704593		intestine
CI01000028_05890154_05898140	76.8968	22.0956	-1.7992	3.86e-12	1.87e-10	CI01000028_05890154_05898140	CI01000028_05890154_05898140		intestine
CI01000028_06025232_06034863	22.0798	92.1151	2.0607	3.73e-08	1.19e-06		CI01000028_06025232_06034863		intestine
CI01000028_06681287_06690095	325.531	157.025	-1.0518	2.66e-27	2.88e-25	CI01000028_06681287_06690095	CI01000028_06681287_06690095		muscle
CI01000028_06882216_06892678	30.515	122.642	2.0069	5.57e-10	2.24e-08	CI01000028_06882216_06892678	CI01000028_06882216_06892678	CI01000028_06882216_06892678	intestine
CI01000028_06930121_06933901	11.9718	79.7176	2.7353	1.54e-10	6.57e-09	CI01000028_06930121_06933901	CI01000028_06930121_06933901		intestine
CI01000028_07102169_07103695	48.6997	11.6644	-2.0618	3.41e-09	1.27e-07				intestine
CI01000028_08899947_08900924	65.5463	192.629	1.5552	1.46e-09	5.67e-08		CI01000028_08899947_08900924	CI01000028_08899947_08900924	intestine
CI01000029_00553198_00596492	128.071	53.9738	-1.2466	1.02e-13	5.4e-12	CI01000029_00553198_00596492	CI01000029_00553198_00596492	CI01000029_00553198_00596492	muscle
CI01000029_00751587_00751771	65.2356	146.738	1.1695	0.00016663	0.0027502		CI01000029_00751587_00751771		intestine
CI01000029_00805246_00806809	45.2979	15.5367	-1.5438	7.22e-07	1.97e-05				muscle
CI01000029_01304740_01313262	12.0435	412.785	5.0991	3.2e-84	1.16e-81	CI01000029_01304740_01313262	CI01000029_01304740_01313262	CI01000029_01304740_01313262	intestine
CI01000029_01526863_01527414	103.206	44.5245	-1.2129	6.77e-11	2.99e-09		CI01000029_01526863_01527414		intestine
CI01000029_01616562_01644867	587.443	268.288	-1.1307	1.23e-51	2.39e-49		CI01000029_01616562_01644867	CI01000029_01616562_01644867	muscle
CI01000029_01758347_01773935	53.4843	17.8113	-1.5863	4.72e-08	1.52e-06	CI01000029_01758347_01773935			muscle
CI01000029_01788875_01811689	44.0764	13.3392	-1.7243	2.27e-07	6.7e-06	CI01000029_01788875_01811689	CI01000029_01788875_01811689		muscle
CI01000029_01812895_01814632	289.849	40.1333	-2.8524	1.62e-62	3.77e-60		CI01000029_01812895_01814632		muscle
CI01000029_02029449_02036156	12.9993	75.3185	2.5346	3.88e-09	1.44e-07				intestine
CI01000029_02054840_02058175	28.4054	10.5249	-1.4324	0.00016167	0.0028468		CI01000029_02054840_02058175		muscle
CI01000029_02445216_02480549	41.4256	155.753	1.9107	3.4e-11	1.48e-09				muscle
CI01000029_02539755_02540836	132.979	53.1682	-1.3226	4.33e-09	8.34e-07	CI01000029_02539755_02540836	CI01000029_02539755_02540836		brain
CI01000029_02583370_02587687	129.778	64.7872	-1.0023	4.2e-11	1.9e-09		CI01000029_02583370_02587687	CI01000029_02583370_02587687	intestine
CI01000029_02753815_02761288	49.6317	125.675	1.3404	3.62e-05	0.00070634	CI01000029_02753815_02761288	CI01000029_02753815_02761288		intestine
CI01000029_02762066_02762926	20.407	103.546	2.3431	8.08e-11	3.57e-09		CI01000029_02762066_02762926		intestine
CI01000029_03166200_03260925	83.3159	212.673	1.352	1.01e-14	4.1e-12				brain
CI01000029_03649051_03684709	126.074	59.8548	-1.0747	1.44e-11	6.77e-10	CI01000029_03649051_03684709	CI01000029_03649051_03684709	CI01000029_03649051_03684709	intestine
CI01000029_03649051_03684709	45.9216	17.7342	-1.3726	2.74e-06	6.8e-05	CI01000029_03649051_03684709	CI01000029_03649051_03684709	CI01000029_03649051_03684709	muscle
CI01000029_03689026_03697933	0.727677	46.6873	6.0036	2.87e-11	1.26e-09	CI01000029_03689026_03697933	CI01000029_03689026_03697933		muscle
CI01000029_05410136_05418911	79.8885	27.9507	-1.5151	7.19e-11	3.05e-09		CI01000029_05410136_05418911		muscle
CI01000029_05421189_05424167	65.6728	31.806	-1.046	1.26e-06	3.3e-05		CI01000029_05421189_05424167		muscle
CI01000029_05578983_05588654	5.23319	39.6588	2.9219	2.36e-06	5.78e-05				intestine
CI01000029_05591971_05597708	11.0399	75.9183	2.7817	2.62e-10	1.09e-08	CI01000029_05591971_05597708	CI01000029_05591971_05597708	CI01000029_05591971_05597708	intestine
CI01000029_06005746_06011523	939.483	263.623	-1.8334	3.54e-134	1.47e-131		CI01000029_06005746_06011523	CI01000029_06005746_06011523	muscle
CI01000029_06166033_06201616	40.438	13.4163	-1.5917	1.96e-06	4.97e-05	CI01000029_06166033_06201616	CI01000029_06166033_06201616		muscle
CI01000029_06606850_06665941	40.2561	118.742	1.5606	2.41e-06	6.04e-05	CI01000029_06606850_06665941	CI01000029_06606850_06665941		muscle
CI01000029_08007965_08016092	40.0222	126.376	1.6588	2.1e-07	6.19e-06				muscle
CI01000029_08092122_08094899	13.2383	0.699862	-4.2415	6.75e-05	0.0012325		CI01000029_08092122_08094899		intestine
CI01000029_08198433_08203489	0.908042	18.5297	4.3509	8.02e-05	0.0014346				intestine
CI01000029_08229070_08234969	1314.41	159.668	-3.0413	1.24e-287	1.69e-284	CI01000029_08229070_08234969			intestine
CI01000029_08237701_08245368	14.0508	106.679	2.9246	9.49e-15	5.6e-13				intestine
CI01000029_08443106_08447917	78.5631	17.8884	-2.1348	1.67e-14	9.45e-13	CI01000029_08443106_08447917	CI01000029_08443106_08447917		muscle
CI01000029_08533907_08555317	20.0008	3.39933	-2.5567	2.96e-05	0.00059491				intestine
CI01000029_09371783_09394715	74.4117	36.0929	-1.0438	3.28e-07	9.21e-06				intestine
CI01000030_00753779_00759287	61.723	21.4291	-1.5262	1.13e-08	3.91e-07	CI01000030_00753779_00759287			intestine
CI01000030_00937645_00942188	118.516	21.5748	-2.4577	1.75e-17	9.09e-15	CI01000030_00937645_00942188	CI01000030_00937645_00942188		brain
CI01000030_00937645_00942188	52.4514	135.373	1.3679	1.13e-05	0.00024598	CI01000030_00937645_00942188	CI01000030_00937645_00942188		intestine
CI01000030_00937645_00942188	327.143	109.22	-1.5827	1.73e-41	2.79e-39	CI01000030_00937645_00942188	CI01000030_00937645_00942188		muscle
CI01000030_01902669_01906805	69.6751	32.4999	-1.1002	2.9e-07	8.41e-06	CI01000030_01902669_01906805	CI01000030_01902669_01906805		muscle
CI01000030_02155901_02157314	107.388	570.154	2.4085	8.97e-55	1.96e-52	CI01000030_02155901_02157314	CI01000030_02155901_02157314	CI01000030_02155901_02157314	intestine
CI01000030_02843446_02856037	35.0596	76.4341	1.1244	5.75e-05	0.004141	CI01000030_02843446_02856037	CI01000030_02843446_02856037	CI01000030_02843446_02856037	brain
CI01000030_03551269_03557640	18.3998	73.9521	2.0069	1.46e-06	3.74e-05		CI01000030_03551269_03557640		intestine
CI01000030_03565934_03569916	30.3285	11.8357	-1.3575	0.00015158	0.0026901	CI01000030_03565934_03569916	CI01000030_03565934_03569916		muscle
CI01000030_03632671_03646877	24.8756	6.5987	-1.9145	4.63e-05	0.00087174	CI01000030_03632671_03646877			intestine
CI01000030_03919724_03924153	142.945	424.283	1.5696	1.24e-19	9.1e-18	CI01000030_03919724_03924153	CI01000030_03919724_03924153	CI01000030_03919724_03924153	intestine
CI01000030_03926592_03926762	117.052	248.935	1.0886	1.23e-05	0.0002762	CI01000030_03926592_03926762	CI01000030_03926592_03926762		muscle
CI01000030_04662934_04688901	128.966	56.4555	-1.1918	4.98e-13	2.6e-11	CI01000030_04662934_04688901	CI01000030_04662934_04688901		intestine
CI01000030_04737816_04748299	42.9408	122.409	1.5113	2.95e-06	7.13e-05	CI01000030_04737816_04748299	CI01000030_04737816_04748299		intestine
CI01000030_06198999_06204022	6.69084	38.8923	2.5392	2.26e-05	0.00046394				intestine
CI01000030_06351767_06357107	34.0969	12.6838	-1.4266	3.72e-05	0.00076134	CI01000030_06351767_06357107	CI01000030_06351767_06357107		muscle
CI01000030_06515001_06525964	17.3245	3.69927	-2.2275	0.00025594	0.0040186	CI01000030_06515001_06525964	CI01000030_06515001_06525964		intestine
CI01000030_06701334_06704398	46.1429	130.308	1.4977	1.8e-06	4.49e-05	CI01000030_06701334_06704398	CI01000030_06701334_06704398		intestine
CI01000030_06747047_06752255	186.805	92.4879	-1.0142	8.98e-16	5.52e-14	CI01000030_06747047_06752255	CI01000030_06747047_06752255		muscle
CI01000030_06807723_06810172	0.0477917	29.8608	9.2873	1.71e-06	4.29e-05		CI01000030_06807723_06810172		intestine
CI01000030_06810754_06819241	66.3349	166.567	1.3283	2.55e-06	6.22e-05	CI01000030_06810754_06819241	CI01000030_06810754_06819241		intestine
CI01000030_07118097_07122890	221.753	923.884	2.0588	6.05e-68	1.71e-65	CI01000030_07118097_07122890	CI01000030_07118097_07122890	CI01000030_07118097_07122890	intestine
CI01000030_07118097_07122890	3.6124	49.0776	3.764	1.64e-09	6.19e-08	CI01000030_07118097_07122890	CI01000030_07118097_07122890	CI01000030_07118097_07122890	muscle
CI01000030_07132933_07144801	25.3535	8.86492	-1.516	0.00026549	0.0041619				intestine
CI01000030_07216807_07247307	53.5984	16.4301	-1.7058	1.7e-08	5.75e-07		CI01000030_07216807_07247307		intestine
CI01000030_07307842_07309188	19.8335	155.636	2.9722	3.26e-21	2.58e-19		CI01000030_07307842_07309188		intestine
CI01000030_07307842_07309188	228.413	102.01	-1.1629	1.07e-21	9.14e-20		CI01000030_07307842_07309188		muscle
CI01000030_07736031_07737720	34.0449	13.2236	-1.3643	5.71e-05	0.0011279		CI01000030_07736031_07737720	CI01000030_07736031_07737720	muscle
CI01000030_07899071_07899829	89.1315	22.9621	-1.9567	6.45e-15	3.86e-13		CI01000030_07899071_07899829		intestine
CI01000030_07899071_07899829	22.2981	4.39501	-2.343	1.99e-05	0.0004305		CI01000030_07899071_07899829		muscle
CI01000030_07990330_08009606	48.3652	16.9966	-1.5087	5.06e-07	1.39e-05	CI01000030_07990330_08009606	CI01000030_07990330_08009606		intestine
CI01000030_08101126_08107526	285.977	142.028	-1.0097	3.25e-23	2.97e-21	CI01000030_08101126_08107526	CI01000030_08101126_08107526		muscle
CI01000030_08232550_08241049	2.10283	27.5612	3.7122	6.64e-06	0.0001512				intestine
CI01000030_08880986_08884756	1037.63	6291.96	2.6002	0	0				intestine
CI01000030_08919811_08923927	2638.05	18872.3	2.8387	0	0				intestine
CI01000030_09169745_09175576	171.046	68.0199	-1.3304	1.02e-18	7.3e-17	CI01000030_09169745_09175576	CI01000030_09169745_09175576	CI01000030_09169745_09175576	intestine
CI01000030_09214411_09224921	31.2558	5.36561	-2.5423	1.91e-07	5.57e-06	CI01000030_09214411_09224921	CI01000030_09214411_09224921	CI01000030_09214411_09224921	intestine
CI01000030_10304328_10313568	488.335	1052.36	1.1077	6.68e-21	5.19e-19	CI01000030_10304328_10313568	CI01000030_10304328_10313568	CI01000030_10304328_10313568	intestine
CI01000030_11464522_11490298	9.82364	55.1303	2.4885	7.78e-07	2.11e-05	CI01000030_11464522_11490298	CI01000030_11464522_11490298		muscle
CI01000030_11529223_11536609	38.9827	8.59725	-2.1809	4.78e-08	1.53e-06		CI01000030_11529223_11536609		muscle
CI01000031_00509783_00512544	65.5429	20.7028	-1.6626	5.84e-10	2.29e-08		CI01000031_00509783_00512544		muscle
CI01000032_00511336_00516935	27.002	6.05277	-2.1574	6.16e-06	0.00014424	CI01000032_00511336_00516935	CI01000032_00511336_00516935		muscle
CI01000032_00811247_00821148	39.5476	7.93177	-2.3179	1.85e-08	6.22e-07		CI01000032_00811247_00821148	CI01000032_00811247_00821148	intestine
CI01000032_00846052_00850360	0.701688	140.447	7.645	2.9e-29	3.47e-27				muscle
CI01000032_01660248_01663865	13.7401	1.63301	-3.0728	0.00020049	0.003229		CI01000032_01660248_01663865		intestine
CI01000032_01692291_01697312	90.6608	7.86511	-3.5269	1.78e-23	1.56e-21	CI01000032_01692291_01697312	CI01000032_01692291_01697312		intestine
CI01000032_01698448_01701006	31.9645	2.12673	-3.9098	4.26e-08	6.68e-06		CI01000032_01698448_01701006		brain
CI01000032_01698448_01701006	138.859	57.3887	-1.2748	7.43e-15	4.42e-13		CI01000032_01698448_01701006		intestine
CI01000032_02253454_02272958	120.507	273.113	1.1804	2e-07	5.83e-06	CI01000032_02253454_02272958	CI01000032_02253454_02272958	CI01000032_02253454_02272958	intestine
CI01000032_02253454_02272958	260.456	81.3076	-1.6796	2.19e-35	3.13e-33	CI01000032_02253454_02272958	CI01000032_02253454_02272958	CI01000032_02253454_02272958	muscle
CI01000032_02522753_02527262	23.073	62.0851	1.428	1.33e-05	0.0011752				brain
CI01000033_00227674_00228681	18.9494	62.621	1.7245	0.00012407	0.0021224	CI01000033_00227674_00228681	CI01000033_00227674_00228681	CI01000033_00227674_00228681	intestine
CI01000033_00295796_00298229	63.5151	23.1954	-1.4533	1.66e-08	5.64e-07				intestine
CI01000033_01040686_01047701	60.4326	23.6953	-1.3507	1.2e-07	3.62e-06		CI01000033_01040686_01047701		intestine
CI01000033_01072144_01081273	39.3084	9.8137	-2.002	1.61e-05	0.0013747	CI01000033_01072144_01081273	CI01000033_01072144_01081273		brain
CI01000033_01281864_01292221	127.889	276.808	1.114	1.92e-06	4.88e-05	CI01000033_01281864_01292221	CI01000033_01281864_01292221		muscle
CI01000034_00599073_00603301	29.4636	11.0312	-1.4173	0.00014893	0.002502		CI01000034_00599073_00603301	CI01000034_00599073_00603301	intestine
CI01000034_00627328_00635193	39.9962	18.0427	-1.1485	6.97e-05	0.0013477		CI01000034_00627328_00635193		muscle
CI01000034_00728121_00732221	47.4332	17.9964	-1.3982	1.78e-06	4.45e-05	CI01000034_00728121_00732221	CI01000034_00728121_00732221		intestine
CI01000034_00728121_00732221	67.544	18.8523	-1.8411	3.54e-11	1.53e-09	CI01000034_00728121_00732221	CI01000034_00728121_00732221		muscle
CI01000034_01286141_01289408	2.00725	23.7953	3.5674	4.05e-05	0.00077577				intestine
CI01000034_01383935_01395565	151.617	66.195	-1.1956	2.5e-15	1.49e-13	CI01000034_01383935_01395565	CI01000034_01383935_01395565		muscle
CI01000034_01703545_01705527	56.0596	19.6295	-1.5139	6e-08	1.88e-06	CI01000034_01703545_01705527	CI01000034_01703545_01705527		intestine
CI01000034_01718736_01720031	96.348	22.7622	-2.0816	6.73e-17	4.43e-15				intestine
CI01000034_01729413_01730790	20.192	2.89943	-2.7999	1.34e-05	0.00028679				intestine
CI01000034_01842093_01847705	69.1785	19.9627	-1.793	4.92e-11	2.21e-09	CI01000034_01842093_01847705	CI01000034_01842093_01847705		intestine
CI01000034_02010544_02026521	204.321	2084.89	3.3511	3.49e-300	2.77e-297	CI01000034_02010544_02026521	CI01000034_02010544_02026521		muscle
CI01000034_02513892_02532734	152.766	31.1272	-2.2951	3.52e-28	3.59e-26	CI01000034_02513892_02532734	CI01000034_02513892_02532734		intestine
CI01000034_03422028_03431218	28.8212	5.24316	-2.4586	7.3e-07	1.99e-05				muscle
CI01000034_03869116_03883535	486.136	75.8704	-2.6798	3.64e-73	1.11e-69	CI01000034_03869116_03883535	CI01000034_03869116_03883535		brain
CI01000034_03869116_03883535	36.6562	8.23171	-2.1548	1.64e-07	4.84e-06	CI01000034_03869116_03883535	CI01000034_03869116_03883535		intestine
CI01000034_04466151_04467388	1.4913	54.2188	5.1841	2.12e-14	8.29e-12				brain
CI01000034_04951993_04959847	74.6267	35.1597	-1.0858	1.74e-07	5.12e-06	CI01000034_04951993_04959847	CI01000034_04951993_04959847		intestine
CI01000034_05011388_05014989	34.7466	14.3801	-1.2728	8.94e-05	0.0016807				muscle
CI01000034_05110485_05112103	172.313	370.46	1.1043	3.03e-08	9.87e-07		CI01000034_05110485_05112103	CI01000034_05110485_05112103	intestine
CI01000034_05110485_05112103	251.854	694.604	1.4636	2.33e-26	2.41e-24		CI01000034_05110485_05112103	CI01000034_05110485_05112103	muscle
CI01000034_05226643_05229121	107.316	1280.55	3.5768	8.37e-200	7.17e-197	CI01000034_05226643_05229121	CI01000034_05226643_05229121		intestine
CI01000034_05226643_05229121	37.8912	141.334	1.8992	3.43e-10	1.37e-08	CI01000034_05226643_05229121	CI01000034_05226643_05229121		muscle
CI01000034_05419465_05426380	29.8459	105.113	1.8163	1.67e-07	4.93e-06	CI01000034_05419465_05426380	CI01000034_05419465_05426380		intestine
CI01000034_05853721_05866514	1026.93	356.034	-1.5283	6.97e-122	2.61e-119	CI01000034_05853721_05866514	CI01000034_05853721_05866514	CI01000034_05853721_05866514	muscle
CI01000035_00087960_00088431	29.2633	5.91897	-2.3057	4.69e-05	0.0034791		CI01000035_00087960_00088431	CI01000035_00087960_00088431	brain
CI01000035_00087960_00088431	181.274	28.661	-2.661	2.02e-37	2.76e-35		CI01000035_00087960_00088431	CI01000035_00087960_00088431	intestine
CI01000035_00333437_00337528	32.9285	13.8306	-1.2515	0.00017737	0.0029097				intestine
CI01000036_00495699_00501488	112.573	269.947	1.2618	1.85e-08	6.22e-07		CI01000036_00495699_00501488		intestine
CI01000036_01424028_01426480	29.3202	80.2508	1.4526	0.00029246	0.0045444	CI01000036_01424028_01426480	CI01000036_01424028_01426480		intestine
CI01000037_01739245_01747048	2030.89	873.064	-1.218	2.45e-188	1.3e-185	CI01000037_01739245_01747048	CI01000037_01739245_01747048	CI01000037_01739245_01747048	muscle
CI01000037_02527352_02576225	19.2839	4.83238	-1.9966	0.00025058	0.0039386			CI01000037_02527352_02576225	intestine
CI01000037_02711098_02718928	0.285873	14.0717	5.6213	0.00027697	0.0046466	CI01000037_02711098_02718928	CI01000037_02711098_02718928	CI01000037_02711098_02718928	muscle
CI01000037_03224616_03371497	41.3625	89.6557	1.1161	1.48e-05	0.0012808	CI01000037_03224616_03371497	CI01000037_03224616_03371497	CI01000037_03224616_03371497	brain
CI01000037_03517736_03521602	29.2485	3.7326	-2.9701	8.36e-08	2.56e-06	CI01000037_03517736_03521602	CI01000037_03517736_03521602		intestine
CI01000037_03946645_03954021	32.7195	127.262	1.9596	8.55e-10	3.27e-08	CI01000037_03946645_03954021	CI01000037_03946645_03954021		muscle
CI01000039_01009345_01015577	111.49	41.5598	-1.4237	9.34e-14	4.97e-12		CI01000039_01009345_01015577		muscle
CI01000039_03190180_03192097	298.425	142.915	-1.0622	2.05e-25	2.04e-23	CI01000039_03190180_03192097	CI01000039_03190180_03192097	CI01000039_03190180_03192097	muscle
CI01000039_03352914_03354134	39.0697	18.763	-1.0582	0.00019321	0.0031286		CI01000039_03352914_03354134		intestine
CI01000039_03932128_03934945	134.724	56.9092	-1.2433	1.83e-08	3.13e-06				brain
CI01000039_04594487_04612622	100.864	206.593	1.0344	0.00016093	0.0026722	CI01000039_04594487_04612622	CI01000039_04594487_04612622	CI01000039_04594487_04612622	intestine
CI01000039_04594487_04612622	137.089	57.5592	-1.252	1.22e-14	6.96e-13	CI01000039_04594487_04612622	CI01000039_04594487_04612622	CI01000039_04594487_04612622	muscle
CI01000039_05651770_05666399	38.203	16.5005	-1.2112	6.34e-05	0.0012395	CI01000039_05651770_05666399	CI01000039_05651770_05666399	CI01000039_05651770_05666399	muscle
CI01000039_06179859_06180838	37.7793	498.668	3.7224	4.59e-82	1.62e-79		CI01000039_06179859_06180838		intestine
CI01000039_06214039_06214808	10.2991	43.4248	2.076	0.00014287	0.0024178	CI01000039_06214039_06214808	CI01000039_06214039_06214808		intestine
CI01000039_06472455_06491979	166.172	342.732	1.0444	8.28e-07	2.2e-05	CI01000039_06472455_06491979	CI01000039_06472455_06491979		intestine
CI01000039_06472455_06491979	8.39427	40.4032	2.267	8.6e-05	0.0016242	CI01000039_06472455_06491979	CI01000039_06472455_06491979		muscle
CI01000039_07604862_07616660	48.6041	20.7626	-1.2271	6.58e-06	0.00015011				intestine
CI01000039_07962128_07963720	30375.3	8460.46	-1.8441	0	0	CI01000039_07962128_07963720	CI01000039_07962128_07963720	CI01000039_07962128_07963720	brain
CI01000039_07962128_07963720	0.0519769	191.568	11.848	1.39e-23	1.28e-21	CI01000039_07962128_07963720	CI01000039_07962128_07963720	CI01000039_07962128_07963720	muscle
CI01000039_07972168_07974927	135.274	61.7545	-1.1313	6.32e-13	3.26e-11				intestine
CI01000039_08003424_08011297	111.402	25.6949	-2.1162	1.41e-19	1.03e-17	CI01000039_08003424_08011297	CI01000039_08003424_08011297	CI01000039_08003424_08011297	intestine
CI01000039_08003424_08011297	0	27.3724	5.7747	3.71e-07	1.06e-05	CI01000039_08003424_08011297	CI01000039_08003424_08011297	CI01000039_08003424_08011297	muscle
CI01000039_08052093_08053571	141.941	1671.94	3.5582	6.85e-259	7.34e-256		CI01000039_08052093_08053571		intestine
CI01000039_08333043_08344467	40.8619	119.61	1.5495	2.06e-06	5.09e-05				intestine
CI01000040_00810717_00829640	48.3905	20.2016	-1.2603	4.25e-06	0.00010194	CI01000040_00810717_00829640	CI01000040_00810717_00829640		muscle
CI01000040_00908325_00928762	58.4984	3.51038	-4.0587	6.37e-14	2.41e-11		CI01000040_00908325_00928762		brain
CI01000040_01160713_01185710	75.9643	11.9899	-2.6635	9.13e-17	5.98e-15	CI01000040_01160713_01185710	CI01000040_01160713_01185710		muscle
CI01000040_01604128_01609619	73.2169	225.655	1.6239	7.27e-12	3.46e-10	CI01000040_01604128_01609619	CI01000040_01604128_01609619		intestine
CI01000040_01706518_01706939	47.3616	11.8643	-1.9971	9.51e-09	3.34e-07		CI01000040_01706518_01706939		intestine
CI01000040_01706518_01706939	49.7159	23.3629	-1.0895	1.63e-05	0.00035604		CI01000040_01706518_01706939		muscle
CI01000040_02444252_02460962	178.86	503.501	1.4932	8.31e-21	6.42e-19		CI01000040_02444252_02460962	CI01000040_02444252_02460962	intestine
CI01000040_04503393_04506409	98.8571	207.759	1.0715	6.93e-05	0.0012603		CI01000040_04503393_04506409		intestine
CI01000040_05011735_05014939	54.2379	20.2402	-1.4221	2.07e-07	6.13e-06				muscle
CI01000040_05047319_05069572	0.191167	26.7281	7.1274	6.25e-07	1.69e-05				intestine
CI01000040_05264252_05286787	25.1862	73.6855	1.5487	0.00019615	0.003171	CI01000040_05264252_05286787	CI01000040_05264252_05286787		intestine
CI01000040_06707788_06710457	152.981	73.5855	-1.0559	1.73e-13	9.37e-12	CI01000040_06707788_06710457	CI01000040_06707788_06710457		intestine
CI01000041_00399621_00406942	33.2307	7.04639	-2.2376	2.06e-05	0.0017059		CI01000041_00399621_00406942	CI01000041_00399621_00406942	brain
CI01000041_00399621_00406942	21.2845	3.89382	-2.4505	2.13e-05	0.00045779		CI01000041_00399621_00406942	CI01000041_00399621_00406942	muscle
CI01000041_00491606_00496881	30.515	4.33248	-2.8163	8.1e-08	2.48e-06	CI01000041_00491606_00496881	CI01000041_00491606_00496881	CI01000041_00491606_00496881	intestine
CI01000041_00725773_00730249	57.1589	136.673	1.2577	6.7e-05	0.0012242	CI01000041_00725773_00730249	CI01000041_00725773_00730249		intestine
CI01000041_00788782_00820960	65.7579	14.349	-2.1962	3.19e-09	6.39e-07	CI01000041_00788782_00820960	CI01000041_00788782_00820960	CI01000041_00788782_00820960	brain
CI01000041_00788782_00820960	6.39316	32.6541	2.3527	0.00027402	0.0046087	CI01000041_00788782_00820960	CI01000041_00788782_00820960	CI01000041_00788782_00820960	muscle
CI01000041_00860129_00874379	147.796	30.1607	-2.2929	2.7e-27	2.69e-25	CI01000041_00860129_00874379	CI01000041_00860129_00874379		intestine
CI01000041_01363670_01364316	36.7737	15.3825	-1.2574	6.23e-05	0.0012196				muscle
CI01000043_00691551_00693132	73.0016	18.3511	-1.9921	8.26e-13	4.09e-11		CI01000043_00691551_00693132		muscle
CI01000043_00878804_00886856	25.3535	86.0497	1.763	4.25e-06	9.98e-05				intestine
CI01000043_01383746_01406582	48.1566	23.5942	-1.0293	3.88e-05	0.00078864				muscle
CI01000043_01592922_01595491	45.5933	133.14	1.5461	5.84e-07	1.59e-05	CI01000043_01592922_01595491	CI01000043_01592922_01595491	CI01000043_01592922_01595491	intestine
CI01000043_01925915_01953436	22.8922	68.6531	1.5845	0.00023042	0.0036601	CI01000043_01925915_01953436	CI01000043_01925915_01953436		intestine
CI01000043_01970557_01977108	80.3139	37.0927	-1.1145	3.85e-08	1.23e-06				intestine
CI01000043_01970557_01977108	919.212	407.772	-1.1726	6.79e-83	2.04e-80				muscle
CI01000043_01992845_02000632	50.1577	199.896	1.9947	5.5e-15	3.17e-13				muscle
CI01000043_02033302_02075904	40.7424	19.0296	-1.0983	0.00010251	0.0017903	CI01000043_02033302_02075904	CI01000043_02033302_02075904	CI01000043_02033302_02075904	intestine
CI01000043_02504537_02519367	46.4934	15.2669	-1.6066	2.96e-07	8.58e-06		CI01000043_02504537_02519367		muscle
CI01000043_02945803_03044928	20.2873	66.4154	1.7109	2.91e-07	3.86e-05		CI01000043_02945803_03044928	CI01000043_02945803_03044928	brain
CI01000043_03548130_03586519	106.671	257.682	1.2724	2.8e-08	9.17e-07	CI01000043_03548130_03586519	CI01000043_03548130_03586519	CI01000043_03548130_03586519	intestine
CI01000043_03630982_03636231	181.27	79.5342	-1.1885	6.4e-18	4.39e-16		CI01000043_03630982_03636231		muscle
CI01000043_03806399_03849817	32.8329	13.1307	-1.3222	0.00011484	0.001986	CI01000043_03806399_03849817	CI01000043_03806399_03849817		intestine
CI01000043_04746456_04753978	43.6816	204.193	2.2248	2.14e-18	1.5e-16		CI01000043_04746456_04753978		intestine
CI01000043_04998580_05006966	6.83421	57.0221	3.0607	5.58e-09	2.03e-07		CI01000043_04998580_05006966		intestine
CI01000043_05025912_05042461	606.363	182.508	-1.7322	1.58e-82	4.64e-80	CI01000043_05025912_05042461	CI01000043_05025912_05042461	CI01000043_05025912_05042461	muscle
CI01000043_05088157_05094871	19.0211	74.8186	1.9758	1.78e-06	4.46e-05	CI01000043_05088157_05094871			intestine
CI01000043_05552260_05560675	76.6818	33.4601	-1.1964	2.36e-08	7.78e-07	CI01000043_05552260_05560675	CI01000043_05552260_05560675	CI01000043_05552260_05560675	intestine
CI01000043_05992881_06008325	76.8739	25.0207	-1.6194	3.64e-11	1.57e-09				muscle
CI01000043_06245379_06253979	24.5071	8.48159	-1.5308	0.00028467	0.0047641	CI01000043_06245379_06253979	CI01000043_06245379_06253979		muscle
CI01000043_06379017_06386958	31.3161	7.44067	-2.0734	1.77e-06	4.51e-05	CI01000043_06379017_06386958	CI01000043_06379017_06386958	CI01000043_06379017_06386958	muscle
CI01000044_00113112_00118687	31.9726	86.8828	1.4422	0.00018532	0.0030221	CI01000044_00113112_00118687	CI01000044_00113112_00118687		intestine
CI01000044_00122387_00146289	55.6056	23.7286	-1.2286	1.41e-06	3.61e-05	CI01000044_00122387_00146289	CI01000044_00122387_00146289	CI01000044_00122387_00146289	intestine
CI01000046_01275798_01283718	113.505	13.664	-3.0543	1.49e-26	1.46e-24	CI01000046_01275798_01283718	CI01000046_01275798_01283718	CI01000046_01275798_01283718	intestine
CI01000046_01988070_01995034	82.4614	23.7485	-1.7959	4.96e-13	2.49e-11		CI01000046_01988070_01995034	CI01000046_01988070_01995034	muscle
CI01000046_02006028_02024639	17.5861	0.999306	-4.1374	3.54e-05	0.0027491	CI01000046_02006028_02024639	CI01000046_02006028_02024639	CI01000046_02006028_02024639	brain
CI01000046_02248205_02252489	26.1444	4.81909	-2.4397	2.58e-06	6.41e-05	CI01000046_02248205_02252489	CI01000046_02248205_02252489		muscle
CI01000046_02873360_02887683	111.259	24.9617	-2.1561	7.11e-20	5.27e-18		CI01000046_02873360_02887683		intestine
CI01000046_03544999_03551574	97.1605	222.389	1.1946	1.89e-06	4.71e-05				intestine
CI01000046_03572743_03591418	72.3088	23.6287	-1.6136	1.96e-10	8.19e-09	CI01000046_03572743_03591418	CI01000046_03572743_03591418	CI01000046_03572743_03591418	intestine
CI01000046_03635227_03641081	146.541	71.6169	-1.0329	4.57e-07	5.9e-05	CI01000046_03635227_03641081	CI01000046_03635227_03641081		brain
CI01000046_03643306_03647935	236.593	478.239	1.0153	2.29e-08	7.55e-07	CI01000046_03643306_03647935	CI01000046_03643306_03647935		intestine
CI01000046_03998572_04009276	99.7177	43.6802	-1.1909	1.51e-10	6.23e-09	CI01000046_03998572_04009276	CI01000046_03998572_04009276		muscle
CI01000046_04415076_04421680	86.8853	1.03313	-6.394	7.58e-25	7.04e-23		CI01000046_04415076_04421680		intestine
CI01000046_04594068_04600391	50.5735	23.016	-1.1357	8.76e-06	0.00020053	CI01000046_04594068_04600391	CI01000046_04594068_04600391		muscle
CI01000046_04841558_04852685	153.411	69.4196	-1.144	1.28e-14	7.54e-13	CI01000046_04841558_04852685			intestine
CI01000046_05335886_05341205	238.648	113.944	-1.0666	2.18e-20	1.65e-18		CI01000046_05335886_05341205	CI01000046_05335886_05341205	intestine
CI01000046_05655039_05668170	24.7083	74.9852	1.6016	9.89e-05	0.0017343		CI01000046_05655039_05668170	CI01000046_05655039_05668170	intestine
CI01000046_06605188_06611590	71.8548	525.196	2.8697	1.24e-64	3.29e-62	CI01000046_06605188_06611590	CI01000046_06605188_06611590		intestine
CI01000046_06605188_06611590	2.80675	24.6737	3.136	0.0001068	0.0019678	CI01000046_06605188_06611590	CI01000046_06605188_06611590		muscle
CI01000046_06832925_06846425	91.2104	19.0962	-2.2559	3.21e-17	2.15e-15				intestine
CI01000047_00450840_00455346	175.942	69.8575	-1.3326	1.63e-19	1.24e-17	CI01000047_00450840_00455346	CI01000047_00450840_00455346		muscle
CI01000047_00558772_00579870	64.3993	30.4273	-1.0817	1.28e-06	3.29e-05	CI01000047_00558772_00579870	CI01000047_00558772_00579870		intestine
CI01000047_00620874_00645283	24.2304	6.26543	-1.9513	4.94e-05	0.00092643	CI01000047_00620874_00645283			intestine
CI01000047_00654212_00689092	23.8719	7.79846	-1.6141	0.00025477	0.0040023	CI01000047_00654212_00689092	CI01000047_00654212_00689092		intestine
CI01000047_01558151_01580512	26.2483	80.498	1.6167	5.52e-05	0.0010928				muscle
CI01000047_02325268_02476792	192.445	538.735	1.4851	1.9e-21	1.58e-19		CI01000047_02325268_02476792		muscle
CI01000047_02498979_02505234	131.953	404.82	1.6173	6.29e-20	4.68e-18				intestine
CI01000047_02507950_02519956	172.456	356.763	1.0487	4.23e-07	1.17e-05	CI01000047_02507950_02519956	CI01000047_02507950_02519956		intestine
CI01000047_02524134_02533163	122.012	33.5934	-1.8608	5.85e-19	4.24e-17	CI01000047_02524134_02533163	CI01000047_02524134_02533163		intestine
CI01000047_03741720_03750331	26.4766	8.13173	-1.7031	7.47e-05	0.001348	CI01000047_03741720_03750331	CI01000047_03741720_03750331	CI01000047_03741720_03750331	intestine
CI01000047_04040223_04054395	104.831	38.0925	-1.4605	3.59e-13	1.89e-11				intestine
CI01000047_04056077_04061495	68.5811	25.5949	-1.422	6.76e-09	2.43e-07				intestine
CI01000047_04065102_04071608	16.9899	60.6547	1.8359	5.92e-05	0.0010954		CI01000047_04065102_04071608		intestine
CI01000047_04096532_04103860	8.0529	60.4881	2.9091	6.15e-09	2.23e-07				intestine
CI01000047_04479638_04501854	252.504	1955.7	2.9533	3.86e-242	2.48e-239	CI01000047_04479638_04501854	CI01000047_04479638_04501854		muscle
CI01000047_04555399_04568166	85.2126	259.382	1.6059	3.82e-13	2e-11	CI01000047_04555399_04568166	CI01000047_04555399_04568166		intestine
CI01000047_05862382_05868129	44.2843	21.5895	-1.0365	7.48e-05	0.0014388				muscle
CI01000047_06086322_06106616	71.8309	21.9957	-1.7074	6.47e-11	2.87e-09	CI01000047_06086322_06106616	CI01000047_06086322_06106616	CI01000047_06086322_06106616	intestine
CI01000047_06086322_06106616	99.4578	28.1049	-1.8233	1.28e-15	7.76e-14	CI01000047_06086322_06106616	CI01000047_06086322_06106616	CI01000047_06086322_06106616	muscle
CI01000047_06337531_06343900	227.345	95.5811	-1.2501	7.12e-23	6.05e-21	CI01000047_06337531_06343900			intestine
CI01000047_06487774_06496807	67.8299	200.551	1.564	8.11e-10	3.11e-08				muscle
CI01000047_06587350_06593162	88.2473	243.519	1.4644	1.93e-10	8.1e-09	CI01000047_06587350_06593162	CI01000047_06587350_06593162	CI01000047_06587350_06593162	intestine
CI01000047_06968741_06972782	46.2335	13.9175	-1.732	1.08e-07	3.32e-06		CI01000047_06968741_06972782		muscle
CI01000047_06993737_07007548	33.6551	12.0284	-1.4844	2.86e-05	0.000598	CI01000047_06993737_07007548	CI01000047_06993737_07007548		muscle
CI01000047_07445474_07451503	175.276	51.9231	-1.7552	4.18e-25	3.94e-23		CI01000047_07445474_07451503		intestine
CI01000047_07445474_07451503	169.575	64.9613	-1.3843	1.4e-19	1.07e-17		CI01000047_07445474_07451503		muscle
CI01000048_01247822_01254800	24.0015	3.51038	-2.7734	4.24e-05	0.0032013				brain
CI01000049_00439527_00443722	122.709	56.8323	-1.1105	9.54e-07	0.00011486	CI01000049_00439527_00443722	CI01000049_00439527_00443722	CI01000049_00439527_00443722	brain
CI01000049_00439527_00443722	72.7867	12.3309	-2.5614	1.55e-15	9.46e-14	CI01000049_00439527_00443722	CI01000049_00439527_00443722	CI01000049_00439527_00443722	intestine
CI01000049_00439527_00443722	64.6853	23.1316	-1.4836	6.65e-09	2.35e-07	CI01000049_00439527_00443722	CI01000049_00439527_00443722	CI01000049_00439527_00443722	muscle
CI01000049_01487696_01510596	33.502	14.6304	-1.1953	0.00022554	0.0035881	CI01000049_01487696_01510596	CI01000049_01487696_01510596	CI01000049_01487696_01510596	intestine
CI01000049_03064154_03077534	1.5853	23.5942	3.8956	2.17e-05	0.00046425	CI01000049_03064154_03077534			muscle
CI01000049_03093994_03098141	39.2848	19.3295	-1.0232	0.00024232	0.0038288	CI01000049_03093994_03098141	CI01000049_03093994_03098141	CI01000049_03093994_03098141	intestine
CI01000049_03593799_03605097	9.06035	34.9501	1.9477	4.89e-05	0.0036077				brain
CI01000049_04094686_04123864	7.92648	40.7887	2.3634	4.47e-05	0.00089749				muscle
CI01000049_05089807_05098784	3.85487	30.8504	3.0005	1.04e-06	0.00012378	CI01000049_05089807_05098784			brain
CI01000049_06722991_06725403	18.1847	73.2855	2.0108	1.56e-06	3.97e-05		CI01000049_06722991_06725403		intestine
CI01000049_07784634_07786395	162.792	63.6505	-1.3548	1.82e-18	1.31e-16	CI01000049_07784634_07786395	CI01000049_07784634_07786395	CI01000049_07784634_07786395	muscle
CI01000049_07919606_07935459	6.02175	35.3597	2.5539	4.95e-05	0.00092814	CI01000049_07919606_07935459	CI01000049_07919606_07935459		intestine
CI01000049_08189501_08208047	39.7866	252.85	2.6679	3.98e-29	4.2e-27				intestine
CI01000049_08324408_08325532	0	41.1743	6.3637	4.17e-10	1.65e-08				muscle
CI01000049_08332719_08335569	0	16.4234	5.0377	0.00011366	0.0020689				muscle
CI01000049_08454444_08471856	588.041	217.823	-1.4328	4.48e-66	1.08e-63	CI01000049_08454444_08471856	CI01000049_08454444_08471856	CI01000049_08454444_08471856	muscle
CI01000050_00449181_00451580	9.9889	44.8919	2.1681	8.36e-07	0.00010279				brain
CI01000050_00967544_00997883	65.4484	188.408	1.5254	1.67e-15	7.46e-13	CI01000050_00967544_00997883			brain
CI01000050_01023375_01033682	69.727	31.459	-1.1482	1.51e-07	4.57e-06	CI01000050_01023375_01033682	CI01000050_01023375_01033682	CI01000050_01023375_01033682	muscle
CI01000050_03599274_03618237	11.5895	82.3171	2.8284	2.83e-11	1.29e-09	CI01000050_03599274_03618237	CI01000050_03599274_03618237		intestine
CI01000050_04275924_04277061	745.687	348.825	-1.0961	5.53e-63	1.3e-60		CI01000050_04275924_04277061	CI01000050_04275924_04277061	muscle
CI01000050_05717074_05720876	17.3863	3.85527	-2.173	0.00027283	0.0045914	CI01000050_05717074_05720876	CI01000050_05717074_05720876	CI01000050_05717074_05720876	muscle
CI01000050_06593242_06603104	1034.01	450.661	-1.1981	8.93e-52	1.77e-48	CI01000050_06593242_06603104	CI01000050_06593242_06603104	CI01000050_06593242_06603104	brain
CI01000050_06593242_06603104	52.6903	130.974	1.3137	3.85e-05	0.00074463	CI01000050_06593242_06603104	CI01000050_06593242_06603104	CI01000050_06593242_06603104	intestine
CI01000050_07107277_07123150	128.799	272.979	1.0837	3.6e-06	8.54e-05	CI01000050_07107277_07123150	CI01000050_07107277_07123150		intestine
CI01000050_07338022_07340567	50.2877	155.868	1.6321	1.45e-08	4.89e-07		CI01000050_07338022_07340567		muscle
CI01000051_00094391_00124007	104.281	47.0907	-1.147	1.97e-10	8.25e-09	CI01000051_00094391_00124007	CI01000051_00094391_00124007	CI01000051_00094391_00124007	intestine
CI01000051_00775546_00780498	220.356	109.451	-1.0096	3.01e-18	2.13e-16	CI01000051_00775546_00780498	CI01000051_00775546_00780498		muscle
CI01000051_01367599_01369326	38.8582	7.14888	-2.4424	1.21e-06	0.00014161		CI01000051_01367599_01369326		brain
CI01000051_01367599_01369326	52.0929	21.1625	-1.2996	1.49e-06	3.79e-05		CI01000051_01367599_01369326		intestine
CI01000051_01401065_01414909	1.53332	22.4377	3.8712	3.63e-05	0.00074586	CI01000051_01401065_01414909	CI01000051_01401065_01414909	CI01000051_01401065_01414909	muscle
CI01000051_01669393_01716229	71.6636	25.3283	-1.5005	1.07e-09	4.21e-08	CI01000051_01669393_01716229	CI01000051_01669393_01716229	CI01000051_01669393_01716229	intestine
CI01000051_01765268_01780393	10.7072	49.5402	2.21	2.07e-05	0.00044642		CI01000051_01765268_01780393	CI01000051_01765268_01780393	muscle
CI01000051_01894807_01902190	48.5205	23.44	-1.0496	3e-05	0.00062437	CI01000051_01894807_01902190	CI01000051_01894807_01902190		muscle
CI01000051_01926867_01942055	19.4034	159.702	3.041	2.58e-22	2.15e-20		CI01000051_01926867_01942055		intestine
CI01000051_03431193_03432454	123.315	48.8077	-1.3372	3.51e-14	1.94e-12		CI01000051_03431193_03432454	CI01000051_03431193_03432454	muscle
CI01000051_04081532_04085798	42.4392	15.4596	-1.4569	3.28e-06	8.03e-05		CI01000051_04081532_04085798		muscle
CI01000051_04155754_04157992	52.5747	18.6981	-1.4915	1.58e-07	4.76e-06	CI01000051_04155754_04157992	CI01000051_04155754_04157992		muscle
CI01000051_04160061_04160421	39.3205	17.0017	-1.2096	5.01e-05	0.00099878				muscle
CI01000051_04165819_04167331	93.5325	36.3166	-1.3648	2.52e-11	1.12e-09				muscle
CI01000051_05048070_05049768	0.519769	19.2763	5.2128	2.56e-05	0.00053883	CI01000051_05048070_05049768	CI01000051_05048070_05049768		muscle
CI01000051_05072860_05074568	56.239	26.6013	-1.0801	5.04e-06	0.00012002		CI01000051_05072860_05074568		muscle
CI01000051_07288569_07296096	159.624	379.992	1.2513	3.95e-11	1.79e-09	CI01000051_07288569_07296096	CI01000051_07288569_07296096		intestine
CI01000051_07345863_07353841	76.51	13.532	-2.4993	4.38e-16	2.76e-14		CI01000051_07345863_07353841		muscle
CI01000051_07367270_07370738	3418.57	1683.71	-1.0217	6.9e-262	4.78e-259	CI01000051_07367270_07370738	CI01000051_07367270_07370738		muscle
CI01000051_07542167_07549737	184.715	82.917	-1.1556	1.84e-17	1.24e-15	CI01000051_07542167_07549737	CI01000051_07542167_07549737	CI01000051_07542167_07549737	intestine
CI01000051_07963621_07976671	92.0946	34.6598	-1.4099	2.28e-11	1.05e-09	CI01000051_07963621_07976671	CI01000051_07963621_07976671		intestine
CI01000052_00793472_00831585	39.2131	16.3968	-1.2579	4.08e-05	0.0007809	CI01000052_00793472_00831585	CI01000052_00793472_00831585		intestine
CI01000052_00836931_00841228	23.7047	5.63222	-2.0734	3.56e-05	0.00069588				intestine
CI01000052_01150428_01201996	39.7024	103.928	1.3883	3.43e-08	5.53e-06				brain
CI01000052_01605314_01607566	54.2675	25.2284	-1.105	6.85e-06	0.00015553		CI01000052_01605314_01607566	CI01000052_01605314_01607566	intestine
CI01000052_01734596_01736734	28.5353	87.7073	1.6199	2.47e-05	0.00052321				muscle
CI01000052_01863516_01880476	225.505	103.58	-1.1224	2.28e-20	1.72e-18	CI01000052_01863516_01880476	CI01000052_01863516_01880476		intestine
CI01000052_01887034_01894583	33.7409	14.7304	-1.1957	0.00021357	0.0034231				intestine
CI01000052_01925657_01927599	146.289	64.5372	-1.1806	1.16e-14	6.6e-13				muscle
CI01000053_00047478_00053636	126.911	50.9233	-1.3174	3.78e-14	2.14e-12	CI01000053_00047478_00053636	CI01000053_00047478_00053636	CI01000053_00047478_00053636	intestine
CI01000053_00094748_00113755	66.5021	14.9637	-2.1519	1.8e-12	9.03e-11	CI01000053_00094748_00113755	CI01000053_00094748_00113755	CI01000053_00094748_00113755	intestine
CI01000053_00094748_00113755	102.654	16.1536	-2.6679	3.92e-22	3.4e-20	CI01000053_00094748_00113755	CI01000053_00094748_00113755	CI01000053_00094748_00113755	muscle
CI01000053_00296442_00323444	43.8165	11.9513	-1.8743	7.39e-08	2.33e-06		CI01000053_00296442_00323444	CI01000053_00296442_00323444	muscle
CI01000053_00778405_00792419	99.574	39.6255	-1.3293	1.62e-11	7.59e-10	CI01000053_00778405_00792419			intestine
CI01000053_00808245_00813766	104.281	210.925	1.0162	0.00020221	0.0032533				intestine
CI01000053_00808245_00813766	110.555	44.6055	-1.3095	1.29e-12	6.31e-11				muscle
CI01000053_00814327_00814524	32.0698	13.8019	-1.2164	0.00023953	0.0040871				muscle
CI01000053_01982526_02001150	16.5359	57.5553	1.7993	0.00012467	0.0021303				intestine
CI01000053_02103844_02105757	43.8165	20.3558	-1.106	4.51e-05	0.00090529	CI01000053_02103844_02105757	CI01000053_02103844_02105757		muscle
CI01000053_02145248_02149126	67.0517	1487.97	4.4719	1.05e-278	1.37e-275	CI01000053_02145248_02149126	CI01000053_02145248_02149126		intestine
CI01000053_02145248_02149126	33.4471	5.7058	-2.5514	5.93e-08	1.88e-06	CI01000053_02145248_02149126	CI01000053_02145248_02149126		muscle
CI01000053_02247523_02250009	11.5895	53.2228	2.1992	9.69e-06	0.00021467	CI01000053_02247523_02250009	CI01000053_02247523_02250009		intestine
CI01000053_02582319_02585623	737.631	347.118	-1.0875	3.35e-32	4.18e-29		CI01000053_02582319_02585623		brain
CI01000053_02616165_02625025	89.705	43.3248	-1.05	1.86e-08	6.24e-07	CI01000053_02616165_02625025	CI01000053_02616165_02625025	CI01000053_02616165_02625025	intestine
CI01000053_02989765_02990808	13.0471	54.0893	2.0516	2.66e-05	0.00053964				intestine
CI01000053_03520283_03525417	49.5361	8.69828	-2.5097	7e-11	3.09e-09	CI01000053_03520283_03525417		CI01000053_03520283_03525417	intestine
CI01000053_04066211_04089730	61.0061	15.8635	-1.9432	1.3e-10	5.57e-09	CI01000053_04066211_04089730	CI01000053_04066211_04089730		intestine
CI01000053_05253537_05256485	16.9899	589.617	5.117	1.22e-119	6.9e-117				intestine
CI01000053_05267143_05269915	319.918	2084.32	2.7038	2.04e-231	1.98e-228				intestine
CI01000053_05435608_05443587	149.299	37.9993	-1.9742	8.19e-17	4e-14	CI01000053_05435608_05443587			brain
CI01000053_05577140_05583728	52.3558	24.3285	-1.1057	9.88e-06	0.00021836	CI01000053_05577140_05583728	CI01000053_05577140_05583728	CI01000053_05577140_05583728	intestine
CI01000053_05704944_05710574	11.1833	57.222	2.3552	1.23e-06	3.18e-05		CI01000053_05704944_05710574		intestine
CI01000053_06238623_06241104	41.1486	16.93	-1.2813	2.19e-05	0.00045113		CI01000053_06238623_06241104	CI01000053_06238623_06241104	intestine
CI01000054_01007770_01028369	5.28098	30.9272	2.55	0.0001501	0.0025189	CI01000054_01007770_01028369			intestine
CI01000054_01349952_01353207	31.0042	11.2188	-1.4665	6.59e-05	0.0012814		CI01000054_01349952_01353207		muscle
CI01000054_01518447_01529138	18.3759	3.83258	-2.2614	0.00014951	0.0025104				intestine
CI01000054_01613638_01617674	164.039	69.7418	-1.2339	5.65e-17	3.74e-15		CI01000054_01613638_01617674		muscle
CI01000054_01971657_02001379	28.3014	9.67672	-1.5483	8.75e-05	0.0016479	CI01000054_01971657_02001379	CI01000054_01971657_02001379	CI01000054_01971657_02001379	muscle
CI01000054_02272856_02274337	218.797	77.7222	-1.4932	9.87e-27	1.04e-24		CI01000054_02272856_02274337		muscle
CI01000054_02417068_02430580	102.984	37.3331	-1.4639	2.31e-08	3.87e-06	CI01000054_02417068_02430580	CI01000054_02417068_02430580	CI01000054_02417068_02430580	brain
CI01000054_02417068_02430580	81.5326	26.928	-1.5983	1.76e-11	8.16e-10	CI01000054_02417068_02430580	CI01000054_02417068_02430580	CI01000054_02417068_02430580	intestine
CI01000054_02417068_02430580	447.365	94.1071	-2.2491	1.61e-78	4.38e-76	CI01000054_02417068_02430580	CI01000054_02417068_02430580	CI01000054_02417068_02430580	muscle
CI01000054_02529145_02537881	234.598	2003.43	3.0942	6.25e-263	4.44e-260	CI01000054_02529145_02537881	CI01000054_02529145_02537881		muscle
CI01000054_02589793_02592201	30.1206	9.52251	-1.6613	2.7e-05	0.00056596				muscle
CI01000054_02951289_02967370	9.64172	70.4743	2.8697	6.1e-10	2.37e-08	CI01000054_02951289_02967370	CI01000054_02951289_02967370	CI01000054_02951289_02967370	muscle
CI01000054_02975008_02985278	61.8902	30.1607	-1.037	3.47e-06	8.27e-05				intestine
CI01000054_05145255_05217807	68.0652	179.773	1.4012	2.72e-13	9.45e-11	CI01000054_05145255_05217807		CI01000054_05145255_05217807	brain
CI01000054_05713420_05771550	107.542	228.713	1.0886	1.18e-11	3.39e-09				brain
CI01000054_05841632_05851621	91.8697	25.0083	-1.8772	2.71e-10	6.71e-08	CI01000054_05841632_05851621	CI01000054_05841632_05851621	CI01000054_05841632_05851621	brain
CI01000054_05841632_05851621	24.9229	73.0188	1.5508	0.00024023	0.0040965	CI01000054_05841632_05851621	CI01000054_05841632_05851621	CI01000054_05841632_05851621	muscle
CI01000054_06865381_06869404	66.8943	12.7224	-2.3945	8.65e-14	4.61e-12		CI01000054_06865381_06869404		muscle
CI01000054_07011099_07011947	22.1992	84.65	1.931	6.53e-07	1.76e-05				intestine
CI01000054_07385840_07388475	465.947	183.472	-1.3446	2.1e-49	3.96e-47	CI01000054_07385840_07388475	CI01000054_07385840_07388475	CI01000054_07385840_07388475	muscle
CI01000054_07737375_07747797	10.4903	104.179	3.3119	1.53e-16	9.82e-15		CI01000054_07737375_07747797		intestine
CI01000054_07836152_07845992	91.3777	303.84	1.7334	1.93e-17	1.3e-15	CI01000054_07836152_07845992	CI01000054_07836152_07845992		intestine
CI01000054_08099220_08112291	13.2861	116.277	3.1296	3.24e-17	2.16e-15	CI01000054_08099220_08112291	CI01000054_08099220_08112291		intestine
CI01000054_08099220_08112291	5.79543	60.4121	3.3818	2.39e-10	9.67e-09	CI01000054_08099220_08112291	CI01000054_08099220_08112291		muscle
CI01000054_08362528_08374374	72.6377	35.1215	-1.0484	3.34e-07	9.6e-06	CI01000054_08362528_08374374	CI01000054_08362528_08374374	CI01000054_08362528_08374374	muscle
CI01000054_08675009_08686170	89.8421	39.9791	-1.1681	1.79e-09	6.7e-08	CI01000054_08675009_08686170	CI01000054_08675009_08686170		muscle
CI01000054_10172867_10177625	87.8411	29.5942	-1.5696	4.72e-12	2.28e-10	CI01000054_10172867_10177625	CI01000054_10172867_10177625	CI01000054_10172867_10177625	intestine
CI01000054_10389232_10412773	39.4042	16.5634	-1.2504	4.14e-05	0.00079014		CI01000054_10389232_10412773		intestine
CI01000054_10805413_10815170	23.9197	97.3808	2.0254	2.51e-08	8.28e-07	CI01000054_10805413_10815170	CI01000054_10805413_10815170	CI01000054_10805413_10815170	intestine
CI01000054_11209592_11214961	43.4787	128.65	1.5651	8.5e-07	2.3e-05	CI01000054_11209592_11214961	CI01000054_11209592_11214961		muscle
CI01000054_11409512_11412290	143.08	46.7112	-1.615	1.39e-12	4.59e-10	CI01000054_11409512_11412290	CI01000054_11409512_11412290	CI01000054_11409512_11412290	brain
CI01000054_11409512_11412290	476.029	224.489	-1.0844	1.02e-39	1.48e-37	CI01000054_11409512_11412290	CI01000054_11409512_11412290	CI01000054_11409512_11412290	intestine
CI01000054_11409512_11412290	405.55	82.9268	-2.29	1.68e-72	4.24e-70	CI01000054_11409512_11412290	CI01000054_11409512_11412290	CI01000054_11409512_11412290	muscle
CI01000054_12296634_12299462	18.9733	4.16584	-2.1873	0.00014825	0.0024934		CI01000054_12296634_12299462		intestine
CI01000054_12318711_12319755	27.1696	88.7158	1.7072	6.12e-06	0.0001406		CI01000054_12318711_12319755	CI01000054_12318711_12319755	intestine
CI01000055_00257208_00260953	33.0313	11.0646	-1.5779	1.87e-05	0.00040495	CI01000055_00257208_00260953	CI01000055_00257208_00260953		muscle
CI01000055_00528435_00538723	286.153	82.9503	-1.7865	1.27e-40	1.9e-38	CI01000055_00528435_00538723	CI01000055_00528435_00538723	CI01000055_00528435_00538723	intestine
CI01000055_00690822_00702032	29.8607	11.1032	-1.4273	0.00011312	0.0020631				muscle
CI01000055_00969852_00973229	38.8068	105.413	1.4417	3.86e-05	0.00074499		CI01000055_00969852_00973229		intestine
CI01000055_01666987_01668049	43.7126	15.5367	-1.4924	1.73e-06	4.42e-05		CI01000055_01666987_01668049	CI01000055_01666987_01668049	muscle
CI01000055_01852604_01874289	16.6315	72.7856	2.1297	4.8e-07	1.32e-05	CI01000055_01852604_01874289	CI01000055_01852604_01874289		intestine
CI01000055_01897725_01900568	101.849	43.4874	-1.2278	4.73e-11	2.03e-09		CI01000055_01897725_01900568	CI01000055_01897725_01900568	muscle
CI01000055_02425304_02429638	211.669	495.169	1.2261	1.97e-13	1.06e-11		CI01000055_02425304_02429638		intestine
CI01000055_02608904_02621376	44.7091	15.1303	-1.5631	8.58e-07	2.27e-05		CI01000055_02608904_02621376		intestine
CI01000055_02735304_02738366	38.8008	13.6476	-1.5074	5.91e-06	0.00013883		CI01000055_02735304_02738366	CI01000055_02735304_02738366	muscle
CI01000055_03653282_03656353	38.177	11.1417	-1.7767	1.01e-06	2.68e-05				muscle
CI01000055_03745295_03748598	4.39683	30.0274	2.7717	7.35e-05	0.0013292				intestine
CI01000055_03880394_03898922	37.1137	87.0421	1.2298	4.13e-06	0.00041579				brain
CI01000055_04297863_04299835	50.3007	22.2623	-1.176	7.47e-06	0.00016836	CI01000055_04297863_04299835			intestine
CI01000055_04644727_04647551	36.072	5.86001	-2.6219	1.24e-08	4.26e-07		CI01000055_04644727_04647551	CI01000055_04644727_04647551	muscle
CI01000055_04653437_04666121	48.2696	21.3624	-1.176	1.14e-05	0.00024821	CI01000055_04653437_04666121	CI01000055_04653437_04666121		intestine
CI01000055_04906688_04910244	25.1384	7.33189	-1.7776	7.98e-05	0.0014289		CI01000055_04906688_04910244	CI01000055_04906688_04910244	intestine
CI01000055_04906688_04910244	339.305	18.8908	-4.1668	1.77e-90	5.63e-88		CI01000055_04906688_04910244	CI01000055_04906688_04910244	muscle
CI01000055_04938635_04945021	289.235	611.513	1.0801	5.05e-12	2.44e-10		CI01000055_04938635_04945021		intestine
CI01000055_04938635_04945021	104.006	45.2994	-1.1991	5.22e-11	2.23e-09		CI01000055_04938635_04945021		muscle
CI01000055_05163240_05166231	61.1249	25.5604	-1.2578	2.43e-07	7.12e-06		CI01000055_05163240_05166231		muscle
CI01000055_05527409_05532734	368.331	2006.7	2.4458	1.49e-192	1.24e-189				intestine
CI01000055_05536718_05540416	1078.68	7470.26	2.7919	0	0				intestine
CI01000055_05711945_05712570	24.5888	1.03313	-4.5729	3.93e-08	1.25e-06				intestine
CI01000055_05794130_05798164	42.3612	13.5705	-1.6423	7.47e-07	2.03e-05	CI01000055_05794130_05798164			muscle
CI01000055_05850191_05851967	5.97396	35.8929	2.5869	3.67e-05	0.00071369	CI01000055_05850191_05851967	CI01000055_05850191_05851967		intestine
CI01000055_06154806_06161718	33.7887	340.166	3.3316	1.23e-50	2.54e-48		CI01000055_06154806_06161718		intestine
CI01000055_06420746_06423701	178.645	87.8616	-1.0238	2.74e-15	1.62e-13				muscle
CI01000055_06439930_06442140	2161.33	351.292	-2.6212	0	0				muscle
CI01000055_06494468_06508360	45.3239	17.3873	-1.3822	2.93e-06	7.23e-05				muscle
CI01000055_06510823_06511725	9.176	46.0576	2.3275	1.62e-05	0.00034494		CI01000055_06510823_06511725	CI01000055_06510823_06511725	intestine
CI01000055_06510823_06511725	33.9149	13.879	-1.289	9.74e-05	0.0018128		CI01000055_06510823_06511725	CI01000055_06510823_06511725	muscle
CI01000056_00601216_00610322	65.4029	26.4281	-1.3073	6.29e-08	1.96e-06	CI01000056_00601216_00610322	CI01000056_00601216_00610322	CI01000056_00601216_00610322	intestine
CI01000056_01685272_01692934	126.486	33.8493	-1.9018	3.28e-20	2.61e-18		CI01000056_01685272_01692934		muscle
CI01000056_01841169_01863442	256.61	904.947	1.8183	1.96e-52	3.92e-50				muscle
CI01000057_00009669_00010359	55.4594	21.7437	-1.3508	3.23e-07	9.31e-06		CI01000057_00009669_00010359		muscle
CI01000057_00132905_00133478	39.4245	104.362	1.4044	8.64e-05	0.0016302		CI01000057_00132905_00133478	CI01000057_00132905_00133478	muscle
CI01000057_00485167_00494040	68.1031	33.56	-1.021	1.39e-06	3.56e-05	CI01000057_00485167_00494040	CI01000057_00485167_00494040	CI01000057_00485167_00494040	intestine
CI01000057_01083731_01092073	560.467	272.529	-1.0402	2.9e-45	5.15e-43	CI01000057_01083731_01092073	CI01000057_01083731_01092073	CI01000057_01083731_01092073	muscle
CI01000057_02693930_02700711	43.2754	113.444	1.3904	4.2e-05	0.00079942		CI01000057_02693930_02700711		intestine
CI01000057_03847471_03851892	222.9	466.441	1.0653	3.34e-09	1.25e-07				intestine
CI01000057_03847471_03851892	64.7632	262.891	2.0212	1.19e-19	9.11e-18				muscle
CI01000057_03964894_03967760	162.376	31.1891	-2.3802	4.5e-31	5.68e-29	CI01000057_03964894_03967760	CI01000057_03964894_03967760		muscle
CI01000057_03973241_03985010	52.1588	18.5053	-1.495	1.71e-07	5.12e-06	CI01000057_03973241_03985010	CI01000057_03973241_03985010		muscle
CI01000057_03999611_04005699	150.974	53.1562	-1.506	7.43e-19	5.35e-17	CI01000057_03999611_04005699	CI01000057_03999611_04005699		intestine
CI01000057_04195849_04198909	195.563	90.1362	-1.1175	4.45e-18	3.1e-16		CI01000057_04195849_04198909		muscle
CI01000057_04512368_04525620	6.83496	47.921	2.8097	4.9e-07	1.38e-05				muscle
CI01000057_04794580_04834143	7.4327	53.0099	2.8343	1.03e-07	3.17e-06				muscle
CI01000057_05678941_05683978	386.474	101.201	-1.9332	3.15e-59	6.91e-57	CI01000057_05678941_05683978	CI01000057_05678941_05683978	CI01000057_05678941_05683978	muscle
CI01000057_05764224_05772045	47.0131	129.151	1.4579	5.12e-06	0.00012175		CI01000057_05764224_05772045	CI01000057_05764224_05772045	muscle
CI01000057_05912175_05916639	13.3321	1.00237	-3.7334	9.55e-05	0.0017811				muscle
CI01000058_00282795_00302233	57.7464	23.787	-1.2796	4.09e-07	1.16e-05	CI01000058_00282795_00302233	CI01000058_00282795_00302233	CI01000058_00282795_00302233	muscle
CI01000058_00517452_00527181	249.047	499.913	1.0053	3.49e-08	1.15e-06		CI01000058_00517452_00527181		muscle
CI01000058_00870909_00930600	59.4832	139.928	1.2341	4.79e-09	9.02e-07			CI01000058_00870909_00930600	brain
CI01000058_01348684_01352173	30.3025	10.7948	-1.4891	6.98e-05	0.0013478			CI01000058_01348684_01352173	muscle
CI01000058_01431719_01434294	92.1424	1531.46	4.0549	3.38e-267	3.9e-264				intestine
CI01000058_01453383_01456154	1004.51	4790.42	2.2537	0	0	CI01000058_01453383_01456154	CI01000058_01453383_01456154		intestine
CI01000058_01462558_01465691	62.7983	1038.29	4.0473	1.54e-181	1.19e-178				intestine
CI01000058_02379628_02392648	63.3001	23.3621	-1.438	2.11e-08	7e-07	CI01000058_02379628_02392648	CI01000058_02379628_02392648	CI01000058_02379628_02392648	intestine
CI01000058_03034418_03038200	80.6007	20.1294	-2.0015	6.63e-14	3.68e-12		CI01000058_03034418_03038200	CI01000058_03034418_03038200	intestine
CI01000058_03181624_03193630	238.026	13.4307	-4.1475	1.55e-63	3.99e-61			CI01000058_03181624_03193630	intestine
CI01000058_03645458_03659734	44.518	108.079	1.2796	0.00029277	0.0045457	CI01000058_03645458_03659734	CI01000058_03645458_03659734	CI01000058_03645458_03659734	intestine
CI01000058_03684461_03827727	22.9041	58.8053	1.3603	4.36e-05	0.0032697	CI01000058_03684461_03827727	CI01000058_03684461_03827727		brain
CI01000058_03846867_03850723	38.5201	229.321	2.5737	2.64e-25	2.51e-23		CI01000058_03846867_03850723		intestine
CI01000058_03950901_03956376	192.315	71.2839	-1.4318	9.77e-23	8.64e-21		CI01000058_03950901_03956376	CI01000058_03950901_03956376	muscle
CI01000058_04100253_04135812	5.20929	33.0601	2.6659	5.16e-05	0.00096263	CI01000058_04100253_04135812	CI01000058_04100253_04135812		intestine
CI01000059_01463769_01531967	23.1312	80.0842	1.7917	6.57e-06	0.00015004	CI01000059_01463769_01531967	CI01000059_01463769_01531967	CI01000059_01463769_01531967	intestine
CI01000059_02068570_02070710	130.41	64.5757	-1.014	1.86e-11	8.34e-10	CI01000059_02068570_02070710	CI01000059_02068570_02070710		muscle
CI01000059_02199027_02200947	142.937	40.6345	-1.8146	1.13e-21	9.61e-20		CI01000059_02199027_02200947		muscle
CI01000059_04558576_04590484	68.82	33.5267	-1.0375	9.84e-07	2.58e-05	CI01000059_04558576_04590484	CI01000059_04558576_04590484	CI01000059_04558576_04590484	intestine
CI01000059_05730384_05743892	210.74	60.9518	-1.7897	9e-31	1.12e-28	CI01000059_05730384_05743892	CI01000059_05730384_05743892		muscle
CI01000059_06475252_06490373	16.297	149.904	3.2014	2.72e-22	2.26e-20	CI01000059_06475252_06490373	CI01000059_06475252_06490373	CI01000059_06475252_06490373	intestine
CI01000059_07357264_07363313	120.976	438.922	1.8592	2.16e-27	2.38e-25		CI01000059_07357264_07363313	CI01000059_07357264_07363313	muscle
CI01000059_07387476_07396704	38.2572	18.5297	-1.0459	0.00024691	0.003889	CI01000059_07387476_07396704	CI01000059_07387476_07396704	CI01000059_07387476_07396704	intestine
CI01000059_07418303_07423995	18.5193	243.185	3.715	7.21e-41	1.09e-38	CI01000059_07418303_07423995	CI01000059_07418303_07423995		intestine
CI01000059_07418303_07423995	9.48579	62.3011	2.7154	2.13e-08	7.13e-07	CI01000059_07418303_07423995	CI01000059_07418303_07423995		muscle
CI01000059_07578115_07581668	77.6795	35.5841	-1.1263	4.13e-08	1.34e-06	CI01000059_07578115_07581668	CI01000059_07578115_07581668		muscle
CI01000059_07809296_07810576	70.9485	27.0254	-1.3925	4.27e-09	1.55e-07		CI01000059_07809296_07810576	CI01000059_07809296_07810576	muscle
CI01000059_08235771_08248810	434.761	902.865	1.0543	1.8e-15	1.09e-13	CI01000059_08235771_08248810	CI01000059_08235771_08248810		muscle
CI01000059_08263161_08266360	31.655	1.79363	-4.1415	2.86e-08	4.65e-06	CI01000059_08263161_08266360			brain
CI01000059_08361191_08367169	151.634	47.7873	-1.6659	8.66e-14	3.24e-11	CI01000059_08361191_08367169	CI01000059_08361191_08367169	CI01000059_08361191_08367169	brain
CI01000059_08640558_08653639	361.785	1389.63	1.9415	6.84e-90	2.15e-87		CI01000059_08640558_08653639	CI01000059_08640558_08653639	muscle
CI01000060_00193567_00197053	1.09921	36.5261	5.0544	7.75e-09	2.76e-07	CI01000060_00193567_00197053	CI01000060_00193567_00197053		intestine
CI01000060_00193567_00197053	89.7122	255.758	1.5114	2.36e-11	1.05e-09	CI01000060_00193567_00197053	CI01000060_00193567_00197053		muscle
CI01000060_00329935_00340482	81.222	20.4626	-1.9889	6.35e-14	3.53e-12	CI01000060_00329935_00340482	CI01000060_00329935_00340482		intestine
CI01000060_00341586_00344055	0.0238958	29.6275	10.276	8.1e-06	0.00018185				intestine
CI01000060_00457320_00462405	4868.24	84677.3	4.1205	0	0	CI01000060_00457320_00462405	CI01000060_00457320_00462405		muscle
CI01000060_01267917_01283052	0.857619	16.0379	4.225	0.00029499	0.0049245	CI01000060_01267917_01283052	CI01000060_01267917_01283052		muscle
CI01000060_01415773_01416315	38.5918	18.3297	-1.0741	0.00018761	0.0030514		CI01000060_01415773_01416315		intestine
CI01000060_01469344_01470449	1.27343	49.6944	5.2863	1.24e-11	5.69e-10		CI01000060_01469344_01470449	CI01000060_01469344_01470449	muscle
CI01000061_00047824_00058263	21.2434	6.16545	-1.7847	0.00027909	0.0043479		CI01000061_00047824_00058263	CI01000061_00047824_00058263	intestine
CI01000062_00000216_00015634	99.7437	41.4441	-1.2671	3.55e-11	1.54e-09				muscle
CI01000062_01419375_01443524	156.347	42.1381	-1.8916	1.76e-24	1.69e-22	CI01000062_01419375_01443524	CI01000062_01419375_01443524	CI01000062_01419375_01443524	muscle
CI01000062_02407073_02410074	19.0928	74.252	1.9594	2.33e-06	5.72e-05				intestine
CI01000062_04005972_04008217	71.1322	28.698	-1.3096	2.04e-05	0.0016959				brain
CI01000062_04070271_04080873	64.2081	143.472	1.1599	0.00023074	0.0036631	CI01000062_04070271_04080873	CI01000062_04070271_04080873		intestine
CI01000062_04160274_04162768	105.539	7.86475	-3.7462	4.38e-28	4.97e-26	CI01000062_04160274_04162768	CI01000062_04160274_04162768	CI01000062_04160274_04162768	muscle
CI01000063_00188800_00192370	19.415	0.717451	-4.7582	7.12e-06	0.000682				brain
CI01000063_00478894_00523263	753.531	121.143	-2.637	1.07e-148	7.33e-146				intestine
CI01000063_00562850_00563761	118.351	349.172	1.5609	6.06e-16	3.79e-14	CI01000063_00562850_00563761	CI01000063_00562850_00563761		muscle
CI01000063_00737387_00744421	82.0583	221.09	1.4299	3.51e-09	1.31e-07	CI01000063_00737387_00744421	CI01000063_00737387_00744421	CI01000063_00737387_00744421	intestine
CI01000063_00839103_00843726	190.651	91.0614	-1.066	7.25e-17	4.77e-15		CI01000063_00839103_00843726		muscle
CI01000063_01133174_01140538	604.881	6783	3.4872	0	0	CI01000063_01133174_01140538	CI01000063_01133174_01140538		muscle
CI01000063_01143887_01144418	251.49	24559.3	6.6096	0	0		CI01000063_01143887_01144418		muscle
CI01000063_01473401_01482295	41.6982	13.5973	-1.6167	1.31e-06	3.38e-05	CI01000063_01473401_01482295	CI01000063_01473401_01482295		intestine
CI01000063_01500129_01504142	153.985	2.53283	-5.9259	1.54e-43	2.54e-41	CI01000063_01500129_01504142			intestine
CI01000063_01554604_01555607	5.61552	62.421	3.4745	5.44e-11	2.43e-09		CI01000063_01554604_01555607		intestine
CI01000063_01824468_01849446	56.657	17.4299	-1.7007	7.05e-09	2.52e-07		CI01000063_01824468_01849446	CI01000063_01824468_01849446	intestine
CI01000063_02207083_02208978	104.473	48.3571	-1.1113	3.83e-10	1.57e-08		CI01000063_02207083_02208978	CI01000063_02207083_02208978	intestine
CI01000063_02207083_02208978	104.188	24.6352	-2.0804	2.55e-18	1.82e-16		CI01000063_02207083_02208978	CI01000063_02207083_02208978	muscle
CI01000063_02317828_02320348	33.5737	103.713	1.6272	3.24e-06	7.75e-05	CI01000063_02317828_02320348	CI01000063_02317828_02320348		intestine
CI01000063_02362425_02374879	908.219	387.686	-1.2282	5.25e-86	1.59e-83	CI01000063_02362425_02374879	CI01000063_02362425_02374879	CI01000063_02362425_02374879	muscle
CI01000063_02523431_02524048	48.7024	15.5753	-1.6447	1.1e-07	3.36e-06	CI01000063_02523431_02524048	CI01000063_02523431_02524048		muscle
CI01000063_02656350_02661590	52.9271	11.5817	-2.1922	1.12e-07	1.59e-05	CI01000063_02656350_02661590			brain
CI01000063_02697497_02705829	355.054	152.823	-1.2162	2.36e-34	3.27e-32	CI01000063_02697497_02705829	CI01000063_02697497_02705829		muscle
CI01000063_03832086_03844644	52.1955	15.3483	-1.7658	5.06e-06	0.00049475				brain
CI01000063_03848184_03856699	70.5883	484.671	2.7795	2.41e-57	5.4e-55				intestine
CI01000063_04471188_04479927	22.0642	5.47448	-2.0109	7.74e-05	0.0014853	CI01000063_04471188_04479927	CI01000063_04471188_04479927	CI01000063_04471188_04479927	muscle
CI01000063_04544999_04552162	36.3059	12.838	-1.4998	1.24e-05	0.00027874				muscle
CI01000063_04594405_04629754	73.5514	36.3262	-1.0177	5.51e-07	1.5e-05	CI01000063_04594405_04629754	CI01000063_04594405_04629754	CI01000063_04594405_04629754	intestine
CI01000063_05252331_05253850	9.65392	40.1921	2.0577	0.00028286	0.0044044		CI01000063_05252331_05253850		intestine
CI01000063_05252331_05253850	77.1597	29.3771	-1.3932	8.97e-10	3.43e-08		CI01000063_05252331_05253850		muscle
CI01000063_05597755_05613489	406.444	849.466	1.0635	1.68e-15	1.03e-13		CI01000063_05597755_05613489		intestine
CI01000063_05616519_05617045	1.55931	45.6464	4.8715	1.72e-10	7.01e-09		CI01000063_05616519_05617045	CI01000063_05616519_05617045	muscle
CI01000063_05896710_05901541	24.1953	259.19	3.4212	8.42e-40	1.31e-37	CI01000063_05896710_05901541			muscle
CI01000063_06408168_06418415	79.0235	37.4593	-1.077	8.67e-08	2.65e-06				intestine
CI01000063_06428760_06430410	34.1949	13.1307	-1.3808	5.6e-05	0.0010397	CI01000063_06428760_06430410		CI01000063_06428760_06430410	intestine
CI01000063_06428760_06430410	35.5522	13.8404	-1.3611	4e-05	0.00081075	CI01000063_06428760_06430410		CI01000063_06428760_06430410	muscle
CI01000063_07114269_07117313	111.335	39.0153	-1.5128	1.51e-14	8.52e-13	CI01000063_07114269_07117313	CI01000063_07114269_07117313		muscle
CI01000063_07217465_07224133	55.2233	4.93236	-3.4849	8.15e-15	4.83e-13	CI01000063_07217465_07224133	CI01000063_07217465_07224133	CI01000063_07217465_07224133	intestine
CI01000063_07217465_07224133	146.887	26.4857	-2.4714	3.74e-29	4.45e-27	CI01000063_07217465_07224133	CI01000063_07217465_07224133	CI01000063_07217465_07224133	muscle
CI01000063_07400153_07405739	130.228	29.4928	-2.1426	4.31e-23	3.89e-21	CI01000063_07400153_07405739	CI01000063_07400153_07405739	CI01000063_07400153_07405739	muscle
CI01000063_07429231_07440299	129.371	37.9358	-1.7699	2.58e-19	1.94e-17				muscle
CI01000063_07669360_07677869	101.438	231.788	1.1922	1.22e-06	3.17e-05	CI01000063_07669360_07677869	CI01000063_07669360_07677869		intestine
CI01000065_01452148_01608735	26.8153	74.6917	1.4779	9.61e-07	0.00011524		CI01000065_01452148_01608735	CI01000065_01452148_01608735	brain
CI01000065_02806198_02813320	73.8382	15.0304	-2.2965	1.94e-14	1.12e-12	CI01000065_02806198_02813320	CI01000065_02806198_02813320	CI01000065_02806198_02813320	intestine
CI01000065_03037531_03045960	39.1646	115.774	1.5637	3.07e-06	7.57e-05	CI01000065_03037531_03045960	CI01000065_03037531_03045960		muscle
CI01000066_00151325_00157474	69.3218	177.565	1.357	6.31e-07	1.7e-05	CI01000066_00151325_00157474	CI01000066_00151325_00157474	CI01000066_00151325_00157474	intestine
CI01000066_00151325_00157474	81.4998	36.7022	-1.1509	1.31e-08	4.47e-07	CI01000066_00151325_00157474	CI01000066_00151325_00157474	CI01000066_00151325_00157474	muscle
CI01000066_00159322_00159696	208.109	1091.38	2.3907	5.34e-102	2.47e-99		CI01000066_00159322_00159696		intestine
CI01000066_00161903_00162307	197.858	1625.45	3.0383	7.87e-211	7.16e-208		CI01000066_00161903_00162307		intestine
CI01000066_00179779_00180183	39.4759	108.412	1.4575	2.38e-05	0.00048693		CI01000066_00179779_00180183		intestine
CI01000066_00661106_00665703	36.9908	436.68	3.5613	4.15e-69	1.22e-66		CI01000066_00661106_00665703	CI01000066_00661106_00665703	intestine
CI01000066_00925751_00935641	11.1355	70.8527	2.6697	2.98e-09	1.12e-07	CI01000066_00925751_00935641	CI01000066_00925751_00935641		intestine
CI01000066_01110448_01145292	30.2199	90.3988	1.5808	1.52e-08	2.68e-06			CI01000066_01110448_01145292	brain
CI01000066_01578097_01581661	57.4573	18.2437	-1.6551	4.87e-06	0.00047973				brain
CI01000066_01788491_01792709	82.0975	23.2473	-1.8203	3.88e-13	1.97e-11	CI01000066_01788491_01792709	CI01000066_01788491_01792709		muscle
CI01000066_01823227_01826380	57.7464	21.204	-1.4454	6.49e-08	2.05e-06	CI01000066_01823227_01826380	CI01000066_01823227_01826380		muscle
CI01000066_02891474_02931062	45.5933	21.4958	-1.0848	4.47e-05	0.00084516	CI01000066_02891474_02931062	CI01000066_02891474_02931062		intestine
CI01000066_03174704_03185343	33.4542	145.138	2.1172	1.52e-12	7.64e-11				intestine
CI01000066_03711890_03717941	70.7406	31.9216	-1.148	1.23e-07	3.76e-06				muscle
CI01000068_00077325_00088188	151.045	51.8148	-1.5435	1.45e-19	1.1e-17	CI01000068_00077325_00088188	CI01000068_00077325_00088188	CI01000068_00077325_00088188	muscle
CI01000068_00121327_00131615	65.7768	187.212	1.509	1.15e-08	3.97e-07	CI01000068_00121327_00131615	CI01000068_00121327_00131615		muscle
CI01000068_00471512_00475768	75.7044	20.2402	-1.9032	1.02e-12	5.05e-11		CI01000068_00471512_00475768	CI01000068_00471512_00475768	muscle
CI01000068_00655253_00658127	37.0595	15.1127	-1.2941	4.46e-05	0.00089642	CI01000068_00655253_00658127	CI01000068_00655253_00658127		muscle
CI01000068_00816340_00821508	204.811	101.313	-1.0155	7.03e-17	4.62e-15	CI01000068_00816340_00821508	CI01000068_00816340_00821508	CI01000068_00816340_00821508	intestine
CI01000069_00000091_00001650	43.4165	4.53531	-3.259	2.62e-09	5.46e-07				brain
CI01000069_00000091_00001650	37.6833	1.88908	-4.3182	1.34e-11	6.12e-10				muscle
CI01000069_00016660_00026781	13.462	394.972	4.8748	1.02e-78	2.85e-76				muscle
CI01000069_00044853_00051264	75.8693	12.4975	-2.6019	2.53e-16	1.6e-14	CI01000069_00044853_00051264	CI01000069_00044853_00051264		intestine
CI01000069_01571371_01593400	60.1022	19.4737	-1.6259	3.94e-06	0.00040031				brain
CI01000069_01632361_01633951	2.20902	24.7894	3.4882	3.7e-05	0.00075808	CI01000069_01632361_01633951	CI01000069_01632361_01633951		muscle
CI01000069_02042680_02044541	457.916	191.829	-1.2553	1.43e-44	2.47e-42	CI01000069_02042680_02044541	CI01000069_02042680_02044541		intestine
CI01000069_02245512_02248667	48.6041	14.1639	-1.7789	4.07e-08	1.3e-06	CI01000069_02245512_02248667	CI01000069_02245512_02248667	CI01000069_02245512_02248667	intestine
CI01000069_02256234_02263001	50.8334	148.621	1.5478	1.71e-07	5.12e-06		CI01000069_02256234_02263001		muscle
CI01000069_02363715_02370330	367.165	135.705	-1.4359	5.1e-42	8.3e-40	CI01000069_02363715_02370330	CI01000069_02363715_02370330		muscle
CI01000069_02822758_02831326	73.5802	32.439	-1.1816	6.55e-05	0.0045876	CI01000069_02822758_02831326	CI01000069_02822758_02831326	CI01000069_02822758_02831326	brain
CI01000069_03595904_03596883	500.12	209.06	-1.2584	6.76e-28	6.15e-25	CI01000069_03595904_03596883	CI01000069_03595904_03596883	CI01000069_03595904_03596883	brain
CI01000069_03595904_03596883	801.419	382.491	-1.0671	1.48e-64	3.9e-62	CI01000069_03595904_03596883	CI01000069_03595904_03596883	CI01000069_03595904_03596883	intestine
CI01000069_03625937_03626925	29.7025	8.86492	-1.7444	2.17e-05	0.00044771				intestine
CI01000069_03835903_03837843	28.3644	3.53264	-3.0053	1.16e-07	3.49e-06		CI01000069_03835903_03837843		intestine
CI01000069_03902139_03920099	57.6607	142.872	1.3091	1.86e-05	0.00039162				intestine
CI01000069_03927870_03929948	1340.28	10270.2	2.9379	0	0		CI01000069_03927870_03929948	CI01000069_03927870_03929948	muscle
CI01000069_03965213_03971865	38.5201	14.0306	-1.457	1.08e-05	0.0002355	CI01000069_03965213_03971865			intestine
CI01000069_04026932_04030927	85.0862	18.7366	-2.1831	7.06e-16	4.4e-14				muscle
CI01000069_04089580_04103908	94.4603	488.737	2.3713	4.16e-46	7.8e-44	CI01000069_04089580_04103908	CI01000069_04089580_04103908	CI01000069_04089580_04103908	intestine
CI01000069_04129986_04133876	3162.87	16514.4	2.3844	0	0	CI01000069_04129986_04133876	CI01000069_04129986_04133876		muscle
CI01000069_04174676_04182006	61.9619	26.7281	-1.213	4.27e-07	1.18e-05	CI01000069_04174676_04182006	CI01000069_04174676_04182006		intestine
CI01000069_04527086_04527715	235.507	35.0829	-2.7469	1.03e-49	1.95e-47		CI01000069_04527086_04527715		muscle
CI01000069_04802439_04905601	83.9349	207.548	1.3061	9.55e-14	3.54e-11	CI01000069_04802439_04905601	CI01000069_04802439_04905601		brain
CI01000069_04942590_04973602	136.111	2213.4	4.0234	0	0		CI01000069_04942590_04973602		intestine
CI01000070_01377286_01381119	68.8531	27.2375	-1.3379	2.02e-05	0.0016839				brain
CI01000070_01567837_01572943	2390.85	8250.87	1.787	0	0				intestine
CI01000070_02659015_02664679	21.8408	157.669	2.8518	2.01e-20	1.52e-18		CI01000070_02659015_02664679	CI01000070_02659015_02664679	intestine
CI01000070_02800288_02814914	0.779654	26.6013	5.0925	8.52e-07	2.3e-05	CI01000070_02800288_02814914			muscle
CI01000070_03366543_03369831	43.4187	223.956	2.3668	5.69e-22	4.63e-20		CI01000070_03366543_03369831		intestine
CI01000071_00207505_00284062	98.454	48.966	-1.0077	5.15e-05	0.0037783				brain
CI01000071_00720193_00720785	16.058	59.6882	1.8942	4.07e-05	0.00077987				intestine
CI01000071_00867024_00871868	42.2478	148.071	1.8093	6.12e-10	2.45e-08	CI01000071_00867024_00871868	CI01000071_00867024_00871868	CI01000071_00867024_00871868	intestine
CI01000071_01076503_01085064	5.25709	39.7921	2.9201	2.29e-06	5.62e-05	CI01000071_01076503_01085064			intestine
CI01000071_01149617_01177048	220.252	108.873	-1.0165	2.31e-18	1.65e-16	CI01000071_01149617_01177048	CI01000071_01149617_01177048	CI01000071_01149617_01177048	muscle
CI01000071_01452292_01490229	13.5012	93.015	2.7844	2.56e-12	1.27e-10	CI01000071_01452292_01490229	CI01000071_01452292_01490229		intestine
CI01000071_03357812_03360727	9.38183	80.3823	3.0989	3.84e-12	1.81e-10		CI01000071_03357812_03360727		muscle
CI01000071_04163270_04188267	27.5519	10.6979	-1.3648	0.00032551	0.0049984	CI01000071_04163270_04188267	CI01000071_04163270_04188267		intestine
CI01000071_04206342_04211122	179.069	410.689	1.1975	1.14e-22	7.84e-20		CI01000071_04206342_04211122		brain
CI01000071_04443263_04450257	123.279	301.474	1.2901	9.98e-10	3.91e-08		CI01000071_04443263_04450257	CI01000071_04443263_04450257	intestine
CI01000072_00208491_00215135	26.2854	0.0666535	-8.6234	3.22e-07	9.04e-06				intestine
CI01000072_01163522_01163779	55.9378	12.7347	-2.1351	8.09e-08	1.21e-05				brain
CI01000072_02074797_02106818	30.969	93.9481	1.601	1.32e-05	0.00028476	CI01000072_02074797_02106818	CI01000072_02074797_02106818	CI01000072_02074797_02106818	intestine
CI01000072_02163279_02183332	62.8401	12.9923	-2.274	1.6e-12	7.73e-11				muscle
CI01000072_03355517_03379038	39.2803	87.0421	1.1479	1.28e-05	0.0011408		CI01000072_03355517_03379038		brain
CI01000072_03355517_03379038	35.6048	16.1968	-1.1364	0.0002161	0.0034601		CI01000072_03355517_03379038		intestine
CI01000072_04225105_04268007	50.6592	184.364	1.8637	1.23e-12	6.26e-11	CI01000072_04225105_04268007	CI01000072_04225105_04268007	CI01000072_04225105_04268007	intestine
CI01000072_04924865_04927684	47.2182	171.3	1.8591	8.48e-12	4.01e-10				intestine
CI01000072_05053749_05071797	37.2934	16.8475	-1.1464	0.00012462	0.0022427	CI01000072_05053749_05071797	CI01000072_05053749_05071797		muscle
CI01000072_05348632_05350857	34.0038	6.5987	-2.3654	1.41e-07	4.2e-06	CI01000072_05348632_05350857	CI01000072_05348632_05350857		intestine
CI01000073_00104834_00107807	0.477917	16.1301	5.0769	0.00012286	0.0021052		CI01000073_00104834_00107807		intestine
CI01000073_00835943_00849810	116.397	32.1936	-1.8542	4.23e-18	2.93e-16				intestine
CI01000073_01200849_01245031	76.156	32.227	-1.2407	1.39e-08	4.74e-07	CI01000073_01200849_01245031	CI01000073_01200849_01245031		intestine
CI01000074_00143345_00144521	8.79367	44.2246	2.3303	2.35e-05	0.0004811		CI01000074_00143345_00144521	CI01000074_00143345_00144521	intestine
CI01000074_00151523_00153009	23.4179	7.0986	-1.722	0.00017952	0.0029419	CI01000074_00151523_00153009	CI01000074_00151523_00153009		intestine
CI01000074_00341141_00347488	25.473	79.7842	1.6471	3.55e-05	0.0006958		CI01000074_00341141_00347488	CI01000074_00341141_00347488	intestine
CI01000074_00592687_00613605	61.2928	177.565	1.5346	1.04e-08	3.65e-07		CI01000074_00592687_00613605	CI01000074_00592687_00613605	intestine
CI01000075_00093704_00094561	34.6166	118.087	1.7703	8.29e-08	2.59e-06		CI01000075_00093704_00094561		muscle
CI01000075_00152252_00155011	316.477	38.1925	-3.0507	6.94e-71	2.1e-68	CI01000075_00152252_00155011	CI01000075_00152252_00155011		intestine
CI01000075_00152252_00155011	136.647	1017.91	2.8971	7.35e-124	2.88e-121	CI01000075_00152252_00155011	CI01000075_00152252_00155011		muscle
CI01000075_00537393_00544463	253.751	97.6539	-1.3777	2.31e-28	2.64e-26		CI01000075_00537393_00544463		muscle
CI01000075_00548373_00566336	4.32515	35.0931	3.0204	5.76e-06	0.0001329	CI01000075_00548373_00566336	CI01000075_00548373_00566336		intestine
CI01000075_00917306_00921588	1524.39	670.168	-1.1856	1.33e-135	8.17e-133	CI01000075_00917306_00921588	CI01000075_00917306_00921588	CI01000075_00917306_00921588	intestine
CI01000075_01015651_01022674	8.12459	38.9923	2.2628	0.00010568	0.0018393				intestine
CI01000075_01015651_01022674	3.92426	77.568	4.305	1.1e-15	6.69e-14				muscle
CI01000075_01518506_01519153	61.6035	175.032	1.5065	2.55e-08	8.39e-07				intestine
CI01000075_01523380_01525836	20.5982	64.2207	1.6405	0.00022055	0.0035219				intestine
CI01000075_01609077_01609286	19.7619	105.646	2.4184	1.69e-11	7.88e-10				intestine
CI01000077_00318546_00321880	19.5693	4.89619	-1.9989	0.00020606	0.0035429		CI01000077_00318546_00321880		muscle
CI01000077_00440430_00460441	18.7104	74.452	1.9925	1.58e-06	4e-05	CI01000077_00440430_00460441	CI01000077_00440430_00460441		intestine
CI01000077_00477638_00489026	40.4621	125.759	1.636	7.9e-12	2.36e-09				brain
CI01000078_00134116_00134872	142.461	66.0823	-1.1082	1.35e-07	1.89e-05		CI01000078_00134116_00134872		brain
CI01000080_00202124_00211154	298.101	1408.46	2.2402	3.07e-118	1.65e-115	CI01000080_00202124_00211154	CI01000080_00202124_00211154		intestine
CI01000080_00770368_00814981	48.5086	18.9296	-1.3576	1.98e-06	4.9e-05		CI01000080_00770368_00814981	CI01000080_00770368_00814981	intestine
CI01000080_01225510_01237270	109.562	280.378	1.3556	4.04e-10	1.65e-08	CI01000080_01225510_01237270	CI01000080_01225510_01237270	CI01000080_01225510_01237270	intestine
CI01000080_01351346_01365492	36.0349	15.7302	-1.1959	0.00013	0.0022175				intestine
CI01000080_01396194_01413199	52.0451	159.568	1.6163	9.8e-09	3.44e-07	CI01000080_01396194_01413199	CI01000080_01396194_01413199	CI01000080_01396194_01413199	intestine
CI01000080_01962907_01971325	20.0891	3.77816	-2.4107	4.13e-05	0.00083353	CI01000080_01962907_01971325	CI01000080_01962907_01971325		muscle
CI01000080_01987220_01990307	7.43161	35.3264	2.249	0.0002408	0.0038094		CI01000080_01987220_01990307		intestine
CI01000080_03199317_03204484	42.4911	15.8452	-1.4231	4.26e-06	0.00010219				muscle
CI01000080_03225699_03250598	113.457	49.2236	-1.2047	9.28e-12	4.37e-10				intestine
CI01000080_03456701_03458094	43.4665	14.7304	-1.5611	1.24e-06	3.19e-05	CI01000080_03456701_03458094	CI01000080_03456701_03458094		intestine
CI01000080_04371959_04376923	36.1544	8.49832	-2.0889	2.98e-07	8.47e-06				intestine
CI01000081_00036237_00048055	51.2566	324.969	2.6645	6.87e-37	9.17e-35	CI01000081_00036237_00048055	CI01000081_00036237_00048055		intestine
CI01000082_00006949_00016121	166.976	32.8083	-2.3475	1.54e-31	2.01e-29	CI01000082_00006949_00016121	CI01000082_00006949_00016121	CI01000082_00006949_00016121	muscle
CI01000082_00025085_00032245	23.394	7.33189	-1.6739	0.00022434	0.003573	CI01000082_00025085_00032245			intestine
CI01000082_00433194_00436549	89.9917	29.5608	-1.6061	1.41e-12	7.15e-11				intestine
CI01000082_00666387_00667509	127.413	340.633	1.4187	3.72e-13	1.95e-11	CI01000082_00666387_00667509	CI01000082_00666387_00667509		intestine
CI01000082_01976234_01986067	255.447	734.755	1.5242	6.54e-31	7.49e-29		CI01000082_01976234_01986067	CI01000082_01976234_01986067	intestine
CI01000082_02029063_02035281	107.794	224.989	1.0616	4.38e-05	0.00082992	CI01000082_02029063_02035281	CI01000082_02029063_02035281		intestine
CI01000082_02041993_02050233	54.3391	172.533	1.6668	7.5e-10	2.96e-08		CI01000082_02041993_02050233	CI01000082_02041993_02050233	intestine
CI01000082_02041993_02050233	31.6799	12.2983	-1.3651	0.00010298	0.001904		CI01000082_02041993_02050233	CI01000082_02041993_02050233	muscle
CI01000082_02743746_02747332	33.3586	2.76612	-3.5921	1.14e-09	4.45e-08		CI01000082_02743746_02747332	CI01000082_02743746_02747332	intestine
CI01000082_02762419_02777589	83.277	184.53	1.1479	3.8e-05	0.00073641	CI01000082_02762419_02777589	CI01000082_02762419_02777589		intestine
CI01000082_03175106_03183324	96.826	21.0625	-2.2007	8.29e-18	5.68e-16				intestine
CI01000082_03184214_03186626	134.486	33.76	-1.9941	4.28e-22	3.52e-20				intestine
CI01000082_03187340_03189764	116.755	28.561	-2.0314	1.03e-19	7.57e-18				intestine
CI01000082_03190143_03196523	94.054	27.3613	-1.7814	2.19e-14	1.25e-12				intestine
CI01000082_03200775_03204839	81.3653	26.6281	-1.6115	1.51e-11	7.08e-10				intestine
CI01000082_03207155_03210294	44.6135	12.7975	-1.8016	1.21e-07	3.65e-06				intestine
CI01000082_03210506_03213453	42.0806	11.3311	-1.8929	1.38e-07	4.11e-06				intestine
CI01000082_04619826_04620686	306.872	148.119	-1.0509	8.29e-26	8.38e-24		CI01000082_04619826_04620686		muscle
CI01000082_04894842_04902790	56.4469	18.7366	-1.591	1.92e-08	6.42e-07		CI01000082_04894842_04902790		muscle
CI01000082_04980206_05029465	355.418	176.61	-1.009	1.96e-28	2.26e-26				muscle
CI01000083_00466548_00473738	61.7226	28.7217	-1.1037	1.32e-06	3.47e-05	CI01000083_00466548_00473738	CI01000083_00466548_00473738	CI01000083_00466548_00473738	muscle
CI01000086_00587995_00596565	183.92	73.5971	-1.3214	3.7e-20	2.92e-18				muscle
CI01000086_01779573_01833077	128.227	55.9014	-1.1977	3.23e-13	1.65e-11				muscle
CI01000086_01838372_01840689	0.6757	22.1678	5.0359	7.34e-06	0.00016984				muscle
CI01000086_02366362_02373059	76.5347	34.1814	-1.1629	5.84e-05	0.0041781				brain
CI01000086_02366362_02373059	29.8698	11.8643	-1.3321	0.00022116	0.0035297				intestine
CI01000086_02381193_02384764	1582.58	428.574	-1.8847	2.47e-152	1.19e-148	CI01000086_02381193_02384764	CI01000086_02381193_02384764		brain
CI01000087_01389941_01395452	176.098	69.4719	-1.3419	1.16e-19	8.91e-18	CI01000087_01389941_01395452	CI01000087_01389941_01395452	CI01000087_01389941_01395452	muscle
CI01000087_01454236_01456589	33.889	7.40211	-2.1948	3.3e-07	9.52e-06				muscle
CI01000087_02096640_02101178	89.2184	30.8807	-1.5306	4.4e-12	2.07e-10	CI01000087_02096640_02101178	CI01000087_02096640_02101178		muscle
CI01000089_00568581_00578394	105.826	39.511	-1.4214	3.06e-08	4.96e-06				brain
CI01000090_00397826_00398584	70.1688	16.1536	-2.119	4.95e-13	2.49e-11		CI01000090_00397826_00398584	CI01000090_00397826_00398584	muscle
CI01000090_00424344_00430306	81.2698	459.743	2.5	5e-47	9.44e-45				intestine
CI01000090_00820226_00828760	108.268	44.3356	-1.2881	3.4e-12	1.61e-10	CI01000090_00820226_00828760			muscle
CI01000090_00855223_00860858	88.4369	40.3566	-1.1318	2.38e-05	0.0019401		CI01000090_00855223_00860858		brain
CI01000090_00880415_00885111	41.0878	107.176	1.3832	9.31e-05	0.0017426	CI01000090_00880415_00885111	CI01000090_00880415_00885111		muscle
CI01000090_01105880_01118841	1420.97	267.093	-2.4115	8.22e-261	5.55e-258				muscle
CI01000090_01190471_01192853	50.4441	12.5642	-2.0054	2.94e-09	1.11e-07				intestine
CI01000091_00522844_00581962	132.072	351.131	1.4107	2.32e-13	1.24e-11	CI01000091_00522844_00581962	CI01000091_00522844_00581962		intestine
CI01000092_00063757_00073037	17.2528	0.233287	-6.2086	4.08e-06	9.6e-05		CI01000092_00063757_00073037	CI01000092_00063757_00073037	intestine
CI01000092_00579690_00648591	23.9094	7.47922	-1.6766	0.00017157	0.0030054		CI01000092_00579690_00648591	CI01000092_00579690_00648591	muscle
CI01000092_02902889_02909457	481.31	1168.67	1.2798	9.83e-33	1.19e-30				intestine
CI01000092_02977237_02979350	98.4443	460.512	2.2259	5.72e-39	8.77e-37	CI01000092_02977237_02979350	CI01000092_02977237_02979350	CI01000092_02977237_02979350	muscle
CI01000092_03652598_03660979	105.903	36.7022	-1.5288	4.75e-14	2.59e-12		CI01000092_03652598_03660979		muscle
CI01000092_04392184_04393522	0.779654	28.6061	5.1973	2.97e-07	8.59e-06				muscle
CI01000092_04496416_04505871	72.2219	24.7123	-1.5472	3.74e-10	1.49e-08		CI01000092_04496416_04505871	CI01000092_04496416_04505871	muscle
CI01000092_05245643_05246756	17.3863	3.16132	-2.4594	0.00011926	0.0021576	CI01000092_05245643_05246756	CI01000092_05245643_05246756	CI01000092_05245643_05246756	muscle
CI01000093_00515565_00527271	44.7808	265.348	2.5669	6.47e-29	6.76e-27	CI01000093_00515565_00527271	CI01000093_00515565_00527271	CI01000093_00515565_00527271	intestine
CI01000093_00530430_00535255	31.2641	10.0622	-1.6356	2.21e-05	0.00047207		CI01000093_00530430_00535255		muscle
CI01000093_01136960_01147480	122.227	52.7896	-1.2112	1.28e-12	6.51e-11	CI01000093_01136960_01147480	CI01000093_01136960_01147480		intestine
CI01000094_00012546_00014305	24.2543	5.06567	-2.2594	1.33e-05	0.00028654				intestine
CI01000095_00440438_00504934	252.062	114.771	-1.135	3.33e-23	3.03e-21	CI01000095_00440438_00504934	CI01000095_00440438_00504934		muscle
CI01000095_00790125_00813901	154.891	28.1049	-2.4624	1.47e-30	1.82e-28	CI01000095_00790125_00813901	CI01000095_00790125_00813901	CI01000095_00790125_00813901	muscle
CI01000095_01070767_01087358	24.6844	84.1167	1.7688	5.08e-06	0.00011818	CI01000095_01070767_01087358	CI01000095_01070767_01087358		intestine
CI01000095_01070767_01087358	154.138	448.098	1.5396	1.77e-19	1.34e-17	CI01000095_01070767_01087358	CI01000095_01070767_01087358		muscle
CI01000095_01971961_01976155	16.7885	56.0942	1.7404	0.0002811	0.0047102				muscle
CI01000095_02521753_02522664	217.285	24.8951	-3.1257	4.73e-50	9.6e-48		CI01000095_02521753_02522664	CI01000095_02521753_02522664	intestine
CI01000095_02621044_02627899	70.063	29.9279	-1.2272	5.92e-05	0.0042163		CI01000095_02621044_02627899		brain
CI01000095_02721425_02727921	72.4038	21.9365	-1.7227	3.35e-11	1.46e-09		CI01000095_02721425_02727921		muscle
CI01000095_03368705_03370158	48.174	16.9633	-1.5058	5.47e-07	1.5e-05				intestine
CI01000095_03705038_03711120	88.8027	13.2472	-2.7449	4.78e-15	2.02e-12	CI01000095_03705038_03711120	CI01000095_03705038_03711120	CI01000095_03705038_03711120	brain
CI01000095_03705038_03711120	77.1857	31.7674	-1.2808	4.66e-09	1.68e-07	CI01000095_03705038_03711120	CI01000095_03705038_03711120	CI01000095_03705038_03711120	muscle
CI01000095_05506875_05515720	12.4019	58.5884	2.24	2.44e-06	5.96e-05	CI01000095_05506875_05515720	CI01000095_05506875_05515720	CI01000095_05506875_05515720	intestine
CI01000095_06123941_06234876	61.5654	137.161	1.1557	3.65e-08	5.81e-06				brain
CI01000098_01584303_01593461	192.808	732.385	1.9254	1.63e-47	3.01e-45	CI01000098_01584303_01593461			muscle
CI01000098_02304073_02309499	26.14	1.94737	-3.7467	1.04e-06	0.00012378				brain
CI01000098_03036339_03037749	68.4616	26.9947	-1.3426	1.96e-08	6.55e-07		CI01000098_03036339_03037749	CI01000098_03036339_03037749	intestine
CI01000105_01177457_01178043	31.5706	0.486842	-6.019	5.7e-09	1.06e-06		CI01000105_01177457_01178043		brain
CI01000105_01177457_01178043	34.3622	6.16545	-2.4785	6.6e-08	2.05e-06		CI01000105_01177457_01178043		intestine
CI01000105_01181447_01186008	180.75	364.284	1.0111	2.05e-06	5.17e-05		CI01000105_01181447_01186008		muscle
CI01000105_01594096_01594462	5.47215	218.19	5.3173	4.87e-46	8.96e-44		CI01000105_01594096_01594462		intestine
CI01000105_01962134_01971833	50.9894	20.7413	-1.2977	1.62e-06	4.17e-05		CI01000105_01962134_01971833		muscle
CI01000105_02627456_02638432	92.0946	25.6949	-1.8416	1.5e-14	8.7e-13	CI01000105_02627456_02638432	CI01000105_02627456_02638432		intestine
CI01000106_01661917_01663941	0.716875	16.2968	4.5067	0.00018261	0.0029877	CI01000106_01661917_01663941			intestine
CI01000106_02381743_02392106	24.4551	3.70106	-2.7241	1.93e-06	4.89e-05	CI01000106_02381743_02392106			muscle
CI01000106_02453326_02454957	52.1329	20.1245	-1.3732	5.81e-07	1.61e-05				muscle
CI01000106_02460043_02470784	88.6297	34.5598	-1.3587	1.27e-10	5.46e-09	CI01000106_02460043_02470784	CI01000106_02460043_02470784		intestine
CI01000106_02460043_02470784	57.3825	25.4833	-1.1711	1.48e-06	3.83e-05	CI01000106_02460043_02470784	CI01000106_02460043_02470784		muscle
CI01000107_00018388_00025444	68.9395	151.237	1.1334	0.00024589	0.003875	CI01000107_00018388_00025444	CI01000107_00018388_00025444		intestine
CI01000108_00992097_01001497	44.8764	20.6959	-1.1166	3.89e-05	0.00075053				intestine
CI01000110_00185197_00191165	58.578	22.4762	-1.382	1.06e-07	3.27e-06		CI01000110_00185197_00191165	CI01000110_00185197_00191165	muscle
CI01000110_00326156_00333256	52.4187	15.0741	-1.798	8.17e-09	2.86e-07	CI01000110_00326156_00333256	CI01000110_00326156_00333256		muscle
CI01000110_00453172_00478247	4.70391	30.765	2.7094	8.51e-05	0.0016107	CI01000110_00453172_00478247			muscle
CI01000110_01422600_01428949	145.977	67.9298	-1.1036	1.03e-13	5.42e-12	CI01000110_01422600_01428949	CI01000110_01422600_01428949	CI01000110_01422600_01428949	muscle
CI01000110_03027125_03028515	72.1893	182.197	1.3356	7.33e-07	1.96e-05				intestine
CI01000110_03030140_03031812	4.67792	41.1357	3.1365	5.63e-07	1.57e-05				muscle
CI01000110_03116235_03118931	45.6357	282.63	2.6307	2e-31	2.58e-29		CI01000110_03116235_03118931	CI01000110_03116235_03118931	muscle
CI01000110_03281209_03283417	79.0713	18.5297	-2.0933	3.29e-14	1.87e-12		CI01000110_03281209_03283417		intestine
CI01000110_03769078_03777682	10.1796	100.58	3.3046	5.47e-16	3.4e-14	CI01000110_03769078_03777682	CI01000110_03769078_03777682		intestine
CI01000112_00655682_00669456	66.765	202.527	1.6009	1.6e-10	6.77e-09	CI01000112_00655682_00669456	CI01000112_00655682_00669456	CI01000112_00655682_00669456	intestine
CI01000112_00655682_00669456	56.4989	16.809	-1.749	3.59e-09	1.31e-07	CI01000112_00655682_00669456	CI01000112_00655682_00669456	CI01000112_00655682_00669456	muscle
CI01000112_00672164_00673174	92.6489	7.1708	-3.6916	1.11e-24	1.08e-22				muscle
CI01000112_02242077_02249490	368.049	142.568	-1.3682	4.26e-40	6.65e-38	CI01000112_02242077_02249490	CI01000112_02242077_02249490		muscle
CI01000112_03085161_03094204	63.1567	12.9974	-2.2807	1.7e-12	8.52e-11	CI01000112_03085161_03094204	CI01000112_03085161_03094204	CI01000112_03085161_03094204	intestine
CI01000112_03112349_03117520	53.7179	19.0629	-1.4946	1.38e-07	4.11e-06	CI01000112_03112349_03117520			intestine
CI01000112_03234159_03240113	133.919	57.482	-1.2202	5.52e-14	2.99e-12				muscle
CI01000113_00254945_00255661	4382.99	627.001	-2.8054	0	0				brain
CI01000113_00254945_00255661	281.158	89.4157	-1.6528	5.28e-37	7.1e-35				intestine
CI01000113_00254945_00255661	1763.71	790.638	-1.1575	3.45e-155	1.55e-152				muscle
CI01000113_00256900_00257501	242.901	73.4188	-1.7261	1.33e-33	1.66e-31		CI01000113_00256900_00257501		intestine
CI01000113_00283931_00284691	210.076	36.7693	-2.5143	1.69e-30	1.9e-27				brain
CI01000113_00283931_00284691	82.7992	36.7407	-1.1722	7.2e-09	2.53e-07				muscle
CI01000113_00285871_00286497	678.092	134.906	-2.3295	1.43e-86	5.36e-83		CI01000113_00285871_00286497		brain
CI01000113_00285871_00286497	56.6092	21.7624	-1.3792	2.21e-07	6.39e-06		CI01000113_00285871_00286497		intestine
CI01000113_00324040_00324756	4505.05	932.071	-2.273	0	0		CI01000113_00324040_00324756		brain
CI01000113_00324040_00324756	307.396	127.575	-1.2688	8.11e-31	9.26e-29		CI01000113_00324040_00324756		intestine
CI01000113_00326077_00326875	2023.89	378.968	-2.417	6.85e-266	5.77e-262		CI01000113_00326077_00326875		brain
CI01000113_00326077_00326875	216.687	79.5843	-1.4451	2.65e-25	2.51e-23		CI01000113_00326077_00326875		intestine
CI01000113_00332256_00333023	113.395	46.1475	-1.297	9.34e-08	1.37e-05		CI01000113_00332256_00333023		brain
CI01000113_01072283_01091398	103.732	49.5902	-1.0647	1.1e-09	4.28e-08	CI01000113_01072283_01091398	CI01000113_01072283_01091398		intestine
CI01000113_01547153_01553082	3.66437	25.4062	2.7935	0.0002642	0.004463	CI01000113_01547153_01553082			muscle
CI01000113_01871256_01883265	59.3812	16.1301	-1.8802	4.44e-10	1.79e-08	CI01000113_01871256_01883265			intestine
CI01000113_02193825_02200601	80.7721	37.8587	-1.0932	3.71e-08	1.21e-06		CI01000113_02193825_02200601		muscle
CI01000113_02203100_02206995	28.3014	8.67435	-1.706	3.71e-05	0.00076071				muscle
CI01000113_02685260_02707606	70.8751	268.147	1.9197	1.29e-18	9.2e-17		CI01000113_02685260_02707606	CI01000113_02685260_02707606	intestine
CI01000115_00649500_00678985	134.175	308.872	1.2029	1.47e-08	5e-07		CI01000115_00649500_00678985		intestine
CI01000115_00726364_00733247	41.8414	20.2402	-1.0477	0.00010796	0.0019839		CI01000115_00726364_00733247		muscle
CI01000115_00785499_00799850	2.50906	58.0885	4.533	1.47e-12	7.42e-11	CI01000115_00785499_00799850	CI01000115_00785499_00799850		intestine
CI01000115_01096837_01100846	372.96	175.916	-1.0841	5.2e-32	6.82e-30		CI01000115_01096837_01100846		muscle
CI01000115_01103306_01105122	30.2766	5.24316	-2.5297	2.76e-07	8.05e-06				muscle
CI01000115_01105216_01105694	20.5309	5.20461	-1.9799	0.00015428	0.0027346				muscle
CI01000115_01979913_01986183	30.4911	99.8803	1.7118	1.5e-06	3.82e-05		CI01000115_01979913_01986183		intestine
CI01000115_02005739_02019769	99.3828	32.0603	-1.6322	6.08e-14	3.39e-12	CI01000115_02005739_02019769	CI01000115_02005739_02019769	CI01000115_02005739_02019769	intestine
CI01000115_02225346_02228790	1437	4453.59	1.6319	4.21e-206	3.71e-203		CI01000115_02225346_02228790		intestine
CI01000115_02230110_02243213	14.7915	227.755	3.9446	1.99e-40	2.95e-38				intestine
CI01000115_02429951_02433464	283.586	129.537	-1.1304	8.48e-26	8.55e-24				muscle
CI01000115_02437891_02448416	77.4716	205.756	1.4092	3.12e-08	1.03e-06	CI01000115_02437891_02448416	CI01000115_02437891_02448416		muscle
CI01000116_00209891_00223730	404.718	156.061	-1.3748	3.91e-44	6.77e-42				muscle
CI01000116_00225280_00235127	49.8719	18.0041	-1.4699	4.03e-07	1.15e-05	CI01000116_00225280_00235127	CI01000116_00225280_00235127		muscle
CI01000116_00352111_00358611	110.659	28.7989	-1.942	3.23e-18	2.28e-16	CI01000116_00352111_00358611	CI01000116_00352111_00358611	CI01000116_00352111_00358611	muscle
CI01000116_00472107_00480868	251.664	47.3774	-2.4092	1.55e-34	2.18e-31		CI01000116_00472107_00480868	CI01000116_00472107_00480868	brain
CI01000116_00472107_00480868	341.099	47.1114	-2.856	2.59e-73	6.65e-71		CI01000116_00472107_00480868	CI01000116_00472107_00480868	muscle
CI01000116_00635297_00667143	95.6073	29.6608	-1.6886	6.71e-14	3.72e-12	CI01000116_00635297_00667143	CI01000116_00635297_00667143	CI01000116_00635297_00667143	intestine
CI01000116_00740367_00750273	62.0575	30.1274	-1.0425	3.16e-06	7.59e-05	CI01000116_00740367_00750273	CI01000116_00740367_00750273		intestine
CI01000116_00740367_00750273	89.5043	42.5236	-1.0737	9.57e-09	3.32e-07	CI01000116_00740367_00750273	CI01000116_00740367_00750273		muscle
CI01000117_00524864_00543023	63.9852	21.7798	-1.5548	4.08e-06	0.00041313	CI01000117_00524864_00543023	CI01000117_00524864_00543023		brain
CI01000117_00637258_00647770	107.542	247.239	1.201	2.55e-14	9.86e-12	CI01000117_00637258_00647770	CI01000117_00637258_00647770		brain
CI01000118_00169241_00173836	72.2577	169.19	1.2274	1.45e-10	3.76e-08	CI01000118_00169241_00173836	CI01000118_00169241_00173836		brain
CI01000118_00188890_00207435	29.4636	111.678	1.9223	1.27e-08	4.37e-07	CI01000118_00188890_00207435	CI01000118_00188890_00207435		intestine
CI01000118_00380301_00394726	67.8559	24.6352	-1.4618	3.78e-09	1.37e-07	CI01000118_00380301_00394726	CI01000118_00380301_00394726		muscle
CI01000118_00396458_00422127	34.7923	14.8304	-1.2302	0.00013441	0.0022889	CI01000118_00396458_00422127	CI01000118_00396458_00422127	CI01000118_00396458_00422127	intestine
CI01000118_00519523_00546014	51.0137	109.821	1.1062	1.93e-06	0.00021485	CI01000118_00519523_00546014	CI01000118_00519523_00546014		brain
CI01000118_00519523_00546014	51.6628	279.445	2.4354	3.59e-28	3.65e-26	CI01000118_00519523_00546014	CI01000118_00519523_00546014		intestine
CI01000118_00519523_00546014	19.6213	69.2406	1.8192	2.48e-05	0.00052647	CI01000118_00519523_00546014	CI01000118_00519523_00546014		muscle
CI01000119_00056143_00064513	46.2595	13.6476	-1.7611	8.35e-08	2.6e-06		CI01000119_00056143_00064513	CI01000119_00056143_00064513	muscle
CI01000119_01742950_01760617	73.7426	165.434	1.1657	6.88e-05	0.0012525	CI01000119_01742950_01760617	CI01000119_01742950_01760617	CI01000119_01742950_01760617	intestine
CI01000120_00149999_00157598	59.3573	20.8625	-1.5085	2.62e-08	8.6e-07	CI01000120_00149999_00157598	CI01000120_00149999_00157598	CI01000120_00149999_00157598	intestine
CI01000120_00308876_00311801	0.0519769	19.4691	8.5491	5.78e-05	0.0011411				muscle
CI01000120_00465261_00471687	222.409	1228.98	2.4662	8.63e-119	3.19e-116		CI01000120_00465261_00471687		muscle
CI01000120_00477162_00480891	114.895	435.53	1.9225	7.25e-29	8.51e-27				muscle
CI01000120_00533871_00536967	242.81	8391.76	5.1111	0	0		CI01000120_00533871_00536967		muscle
CI01000120_00539137_00551462	2020.91	7911.09	1.9689	0	0		CI01000120_00539137_00551462	CI01000120_00539137_00551462	muscle
CI01000120_00596105_00601990	33.7409	1.63301	-4.3689	1.62e-10	6.84e-09	CI01000120_00596105_00601990	CI01000120_00596105_00601990		intestine
CI01000120_01233281_01240955	54.7693	17.9964	-1.6057	3.3e-08	1.07e-06		CI01000120_01233281_01240955		intestine
CI01000122_00918144_00940300	396.298	185.554	-1.0947	3.01e-34	4.15e-32	CI01000122_00918144_00940300	CI01000122_00918144_00940300		muscle
CI01000122_01005866_01009237	31.0885	5.13232	-2.5987	1.59e-07	4.7e-06				intestine
CI01000125_00001812_00007211	53.4323	19.4691	-1.4565	1.79e-07	5.33e-06	CI01000125_00001812_00007211	CI01000125_00001812_00007211	CI01000125_00001812_00007211	muscle
CI01000127_00134164_00167383	845.889	414.551	-1.0289	1.83e-65	4.9e-63	CI01000127_00134164_00167383	CI01000127_00134164_00167383		intestine
CI01000127_01266062_01277916	41.8414	14.0332	-1.5761	1.48e-06	3.83e-05	CI01000127_01266062_01277916			muscle
CI01000127_01577963_01580233	24.2212	7.51777	-1.6879	0.00014763	0.0026235		CI01000127_01577963_01580233		muscle
CI01000127_01586633_01588696	187.351	70.9369	-1.4011	1.01e-21	8.6e-20				muscle
CI01000127_01764767_01770711	38.3528	11.831	-1.6968	1.96e-06	4.85e-05	CI01000127_01764767_01770711	CI01000127_01764767_01770711	CI01000127_01764767_01770711	intestine
CI01000127_01965951_01972788	75.2002	35.593	-1.0791	1.72e-07	5.05e-06	CI01000127_01965951_01972788	CI01000127_01965951_01972788		intestine
CI01000127_02075266_02086856	132.923	65.4674	-1.0217	1.94e-06	0.00021485	CI01000127_02075266_02086856	CI01000127_02075266_02086856	CI01000127_02075266_02086856	brain
CI01000127_02089452_02099016	15.4367	336.634	4.4467	2.51e-64	6.5e-62		CI01000127_02089452_02099016		intestine
CI01000127_02467913_02475731	47.0748	17.3632	-1.4389	1.34e-06	3.45e-05	CI01000127_02467913_02475731	CI01000127_02467913_02475731		intestine
CI01000128_00115889_00116379	48.8192	11.931	-2.0327	4.17e-09	1.54e-07				intestine
CI01000129_00220313_00230751	141.377	43.6802	-1.6945	4.03e-20	3.16e-18	CI01000129_00220313_00230751	CI01000129_00220313_00230751	CI01000129_00220313_00230751	muscle
CI01000129_00704022_00707344	152.253	62.0082	-1.2959	6.31e-10	1.44e-07	CI01000129_00704022_00707344	CI01000129_00704022_00707344	CI01000129_00704022_00707344	brain
CI01000129_00730613_00742107	1.00363	18.1964	4.1804	0.00011724	0.002024				intestine
CI01000129_00905934_00913652	28.1015	7.69848	-1.868	1.89e-05	0.00039749	CI01000129_00905934_00913652	CI01000129_00905934_00913652		intestine
CI01000129_01601374_01614004	19.6902	63.0209	1.6784	0.00017951	0.0029419				intestine
CI01000129_01671932_01683213	135.998	57.829	-1.2337	2.49e-14	1.39e-12	CI01000129_01671932_01683213	CI01000129_01671932_01683213		muscle
CI01000129_01698409_01703953	37.2536	9.33149	-1.9972	3.58e-07	1e-05	CI01000129_01698409_01703953	CI01000129_01698409_01703953		intestine
CI01000129_01698409_01703953	74.7688	13.532	-2.4661	1.37e-15	8.28e-14	CI01000129_01698409_01703953	CI01000129_01698409_01703953		muscle
CI01000129_01786945_01795239	26.8981	9.40685	-1.5157	0.00015552	0.002751	CI01000129_01786945_01795239	CI01000129_01786945_01795239	CI01000129_01786945_01795239	muscle
CI01000129_01900317_01910154	39.6064	14.4187	-1.4578	6.92e-06	0.00016042	CI01000129_01900317_01910154	CI01000129_01900317_01910154		muscle
CI01000130_00282682_00286183	116.818	49.9643	-1.2253	1.94e-12	9.37e-11				muscle
CI01000130_00580462_00597240	124.211	290.943	1.2279	1.65e-08	5.61e-07	CI01000130_00580462_00597240	CI01000130_00580462_00597240	CI01000130_00580462_00597240	intestine
CI01000130_00742577_00751655	95.44	344.332	1.8511	5.17e-22	4.22e-20	CI01000130_00742577_00751655	CI01000130_00742577_00751655		intestine
CI01000130_00780796_00795977	72.3519	21.5509	-1.7473	2.46e-11	1.09e-09	CI01000130_00780796_00795977	CI01000130_00780796_00795977		muscle
CI01000130_00988310_01050753	98.6898	211.358	1.0987	3.25e-05	0.00064624	CI01000130_00988310_01050753	CI01000130_00988310_01050753	CI01000130_00988310_01050753	intestine
CI01000130_01205830_01209456	74.4569	28.9531	-1.3627	2.71e-09	1e-07		CI01000130_01205830_01209456		muscle
CI01000130_01650215_01665219	43.6338	119.276	1.4508	1.04e-05	0.00022805	CI01000130_01650215_01665219			intestine
CI01000131_00012120_00034054	103.954	47.1885	-1.1394	1.71e-10	6.98e-09	CI01000131_00012120_00034054			muscle
CI01000131_00100465_00134573	26.1182	8.53165	-1.6142	0.00013038	0.0022227	CI01000131_00100465_00134573	CI01000131_00100465_00134573		intestine
CI01000131_00510014_00530671	51.743	19.4691	-1.4102	4.43e-07	1.26e-05				muscle
CI01000133_01271640_01272900	24.9234	1.16644	-4.4173	3.7e-08	1.19e-06				intestine
CI01000133_01377791_01389245	22.7249	92.915	2.0316	4.81e-08	1.52e-06	CI01000133_01377791_01389245	CI01000133_01377791_01389245		intestine
CI01000134_00055910_00060379	5.87838	3493.64	9.2151	0	0				intestine
CI01000135_00158065_00158568	47.9227	17.1945	-1.4788	6.25e-07	1.72e-05			CI01000135_00158065_00158568	muscle
CI01000135_00578080_00588322	34.0755	151.203	2.1497	2.59e-13	1.38e-11		CI01000135_00578080_00588322		intestine
CI01000135_00707778_00716012	111.14	240.353	1.1128	6.51e-06	0.00014895		CI01000135_00707778_00716012		intestine
CI01000135_00791752_00800033	50.4441	136.406	1.4352	3.19e-06	7.66e-05		CI01000135_00791752_00800033		intestine
CI01000136_00064155_00105837	186.935	54.5135	-1.7779	2.61e-27	2.84e-25		CI01000136_00064155_00105837		muscle
CI01000137_00120282_00132160	40.9814	18.6297	-1.1374	7.16e-05	0.0012997	CI01000137_00120282_00132160	CI01000137_00120282_00132160		intestine
CI01000137_00446993_00450843	51.847	17.7342	-1.5477	1.1e-07	3.38e-06	CI01000137_00446993_00450843	CI01000137_00446993_00450843	CI01000137_00446993_00450843	muscle
CI01000137_00453381_00459889	162.324	74.3296	-1.1269	2.17e-15	1.3e-13	CI01000137_00453381_00459889	CI01000137_00453381_00459889	CI01000137_00453381_00459889	muscle
CI01000138_00038032_00041736	13.7879	70.7527	2.3594	6.6e-08	2.05e-06				intestine
CI01000138_00054752_00079897	474.03	100.276	-2.241	8.01e-83	2.38e-80				muscle
CI01000138_00196106_00204859	164.523	73.7521	-1.1575	9.52e-16	5.86e-14		CI01000138_00196106_00204859	CI01000138_00196106_00204859	intestine
CI01000138_01155757_01158809	1154.72	422.527	-1.4504	4.37e-77	1.47e-73	CI01000138_01155757_01158809	CI01000138_01155757_01158809		brain
CI01000138_01175471_01175887	3110.88	969.609	-1.6818	4.1e-254	2.77e-250		CI01000138_01175471_01175887	CI01000138_01175471_01175887	brain
CI01000138_01175471_01175887	0.155931	27.2567	7.4496	6.38e-07	1.75e-05		CI01000138_01175471_01175887	CI01000138_01175471_01175887	muscle
CI01000139_00003689_00012005	219.94	81.1534	-1.4384	6.9e-26	7e-24		CI01000139_00003689_00012005	CI01000139_00003689_00012005	muscle
CI01000139_00156371_00161811	31.7059	11.9899	-1.4029	8.08e-05	0.0015462	CI01000139_00156371_00161811			muscle
CI01000139_00191792_00193181	218.121	533.828	1.2912	3.97e-16	2.49e-14		CI01000139_00191792_00193181	CI01000139_00191792_00193181	intestine
CI01000139_00191792_00193181	57.9543	134.703	1.2168	0.00018491	0.0032058		CI01000139_00191792_00193181	CI01000139_00191792_00193181	muscle
CI01000140_00005229_00005888	46.7881	141.705	1.5987	9.21e-08	2.81e-06				intestine
CI01000140_00043760_00065477	1.83998	23.0954	3.6498	4.31e-05	0.00081966	CI01000140_00043760_00065477		CI01000140_00043760_00065477	intestine
CI01000140_00158111_00160851	0	46.5575	6.5409	3.01e-11	1.37e-09				intestine
CI01000140_00635417_00640444	120.339	521.93	2.1167	5.18e-41	7.97e-39	CI01000140_00635417_00640444	CI01000140_00635417_00640444		intestine
CI01000140_00790328_00795530	54.4586	129.741	1.2524	0.0001116	0.0019356		CI01000140_00790328_00795530		intestine
CI01000140_01144236_01158789	903.099	133.508	-2.758	6.79e-186	3.52e-183				muscle
CI01000140_01186591_01191455	5001.82	349.287	-3.84	0	0	CI01000140_01186591_01191455	CI01000140_01186591_01191455		muscle
CI01000140_01232192_01239179	98.2624	23.3244	-2.0748	2.52e-17	1.7e-15				muscle
CI01000140_01396774_01397424	40.7185	2.19957	-4.2104	2.97e-12	1.45e-10		CI01000140_01396774_01397424	CI01000140_01396774_01397424	intestine
CI01000140_01958780_01966655	31.2121	9.02133	-1.7907	9.02e-06	0.00020602	CI01000140_01958780_01966655	CI01000140_01958780_01966655		muscle
CI01000141_00418258_00420104	3.89502	28.6277	2.8777	7.18e-05	0.0013014		CI01000141_00418258_00420104	CI01000141_00418258_00420104	intestine
CI01000141_00548403_00555040	41.3876	12.5309	-1.7237	6.27e-07	1.69e-05				intestine
CI01000141_00750589_00765298	61.6274	22.9288	-1.4264	3.71e-08	1.19e-06				intestine
CI01000141_00771591_00781075	11.7329	81.1173	2.7895	5.95e-11	2.65e-09				intestine
CI01000141_00784901_00810709	167.653	441.013	1.3953	5.02e-16	3.14e-14	CI01000141_00784901_00810709	CI01000141_00784901_00810709	CI01000141_00784901_00810709	intestine
CI01000141_00839781_00841163	119.455	22.2623	-2.4238	1.98e-23	1.73e-21				intestine
CI01000141_00862148_00875208	29.4636	5.03234	-2.5496	4.13e-07	1.15e-05				intestine
CI01000141_00941649_00960971	140.938	9.4648	-3.8963	2.22e-37	3.02e-35				intestine
CI01000142_00315803_00322105	125.238	48.757	-1.361	1.99e-14	1.15e-12				intestine
CI01000142_00326206_00328428	57.7562	11.9643	-2.2712	1.63e-11	7.6e-10				intestine
CI01000142_00345504_00369452	23.5374	5.36561	-2.1331	2.96e-05	0.00059491		CI01000142_00345504_00369452		intestine
CI01000142_00628447_00636590	4.65193	29.6856	2.6739	0.00013135	0.0023575				muscle
CI01000145_01053618_01065287	38.7352	6.43206	-2.5903	5.1e-09	1.86e-07				intestine
CI01000146_00253616_00256706	43.3747	21.0883	-1.0404	8.58e-05	0.0016215	CI01000146_00253616_00256706	CI01000146_00253616_00256706		muscle
CI01000146_00861236_00886257	888.857	395.281	-1.1691	5.81e-80	1.69e-77	CI01000146_00861236_00886257	CI01000146_00861236_00886257	CI01000146_00861236_00886257	muscle
CI01000146_01118482_01121194	30.2043	2.46618	-3.6144	6.52e-09	2.35e-07				intestine
CI01000146_01217156_01270130	52.4488	18.295	-1.5195	4.12e-05	0.0031282	CI01000146_01217156_01270130	CI01000146_01217156_01270130	CI01000146_01217156_01270130	brain
CI01000146_01991075_02002688	34.1711	9.66476	-1.822	3.2e-06	7.68e-05				intestine
CI01000146_02272881_02275284	60.9745	0	-6.9301	1.68e-15	7.46e-13				brain
CI01000146_02272881_02275284	45.9278	0	-6.5213	8.82e-14	4.84e-12				intestine
CI01000146_02272881_02275284	32.7714	0	-6.0344	1.7e-10	6.94e-09				muscle
CI01000146_02278636_02311063	45.2455	0	-6.4997	4.2e-12	1.35e-09				brain
CI01000146_02278636_02311063	32.9285	0	-6.0413	1.7e-10	7.18e-09				intestine
CI01000146_02278636_02311063	28.2754	0	-5.8215	2.66e-09	9.83e-08				muscle
CI01000146_02312993_02317927	16.7982	1.05055	-3.9991	6.31e-05	0.0044551				brain
CI01000146_02312993_02317927	20.9328	2.23289	-3.2288	3.04e-06	7.33e-05				intestine
CI01000146_02312993_02317927	12.1886	0.308421	-5.3045	8.89e-05	0.0016716				muscle
CI01000146_02413749_02415254	52.4488	10.5312	-2.3162	4.63e-08	7.19e-06		CI01000146_02413749_02415254	CI01000146_02413749_02415254	brain
CI01000146_02413749_02415254	98.2836	19.6628	-2.3215	7e-19	5.05e-17		CI01000146_02413749_02415254	CI01000146_02413749_02415254	intestine
CI01000146_02413749_02415254	36.4098	8.13462	-2.1622	1.48e-07	4.47e-06		CI01000146_02413749_02415254	CI01000146_02413749_02415254	muscle
CI01000149_00293474_00304559	41.7938	180.231	2.1085	4.04e-15	2.43e-13				intestine
CI01000149_00354217_00363368	98.3403	42.2537	-1.2187	1.2e-10	4.98e-09				muscle
CI01000150_01494396_01498150	33.9799	14.6971	-1.2091	0.00018538	0.0030221		CI01000150_01494396_01498150	CI01000150_01494396_01498150	intestine
CI01000150_01494396_01498150	32.9014	13.3007	-1.3066	0.00011054	0.002023		CI01000150_01494396_01498150	CI01000150_01494396_01498150	muscle
CI01000152_00562189_00571618	17.5873	63.6541	1.8557	3.23e-05	0.00064408				intestine
CI01000152_01375796_01378931	207.258	99.9671	-1.0519	5.79e-18	4e-16		CI01000152_01375796_01378931		muscle
CI01000152_01680041_01701355	20.7894	2.59949	-2.9995	5.77e-06	0.00013317	CI01000152_01680041_01701355	CI01000152_01680041_01701355	CI01000152_01680041_01701355	intestine
CI01000153_00000009_00001649	53.1682	4.2325	-3.651	1.16e-14	6.84e-13				intestine
CI01000153_00003565_00008741	67.3863	8.13173	-3.0508	2.14e-16	1.37e-14	CI01000153_00003565_00008741			intestine
CI01000153_00012418_00120655	63.9214	17.6632	-1.8556	1.28e-10	5.51e-09	CI01000153_00012418_00120655	CI01000153_00012418_00120655		intestine
CI01000153_00133575_00140595	49.7034	290.243	2.5458	4.13e-31	4.75e-29	CI01000153_00133575_00140595	CI01000153_00133575_00140595		intestine
CI01000153_00141544_00150518	1301.77	4546.37	1.8042	8.38e-257	8.67e-254	CI01000153_00141544_00150518	CI01000153_00141544_00150518		intestine
CI01000153_00319763_00324959	131.216	55.2074	-1.249	4.82e-14	2.62e-12	CI01000153_00319763_00324959	CI01000153_00319763_00324959		muscle
CI01000153_01419466_01445614	35.3691	2.71606	-3.7029	1.54e-08	2.7e-06		CI01000153_01419466_01445614		brain
CI01000154_00025259_00025675	5.01813	100.813	4.3284	4.21e-20	3.16e-18		CI01000154_00025259_00025675		intestine
CI01000154_00744348_00748552	133.035	276.731	1.0567	1e-05	0.00022597	CI01000154_00744348_00748552	CI01000154_00744348_00748552	CI01000154_00744348_00748552	muscle
CI01000154_00902311_00907798	66.1198	170.933	1.3703	7.66e-07	2.04e-05		CI01000154_00902311_00907798		intestine
CI01000154_01303717_01309218	126.815	21.7957	-2.5406	9.81e-26	9.41e-24				intestine
CI01000154_01491928_01502154	34.5813	6.48268	-2.4153	5.37e-06	0.0005209				brain
CI01000155_00190732_00199277	158.608	66.5805	-1.2523	1.06e-16	6.91e-15	CI01000155_00190732_00199277	CI01000155_00190732_00199277	CI01000155_00190732_00199277	muscle
CI01000155_00210658_00216396	31.7579	12.414	-1.3552	0.00010746	0.001976	CI01000155_00210658_00216396	CI01000155_00210658_00216396		muscle
CI01000155_00303112_00307476	231.817	85.2785	-1.4427	2.81e-27	3.03e-25		CI01000155_00303112_00307476		muscle
CI01000155_00331585_00341102	127.408	55.2693	-1.2049	9.46e-08	1.37e-05	CI01000155_00331585_00341102	CI01000155_00331585_00341102		brain
CI01000155_00331585_00341102	47.6722	12.031	-1.9864	9.31e-09	3.28e-07	CI01000155_00331585_00341102	CI01000155_00331585_00341102		intestine
CI01000158_00184403_00186141	79.0952	200.36	1.3409	1.81e-07	5.3e-06	CI01000158_00184403_00186141	CI01000158_00184403_00186141	CI01000158_00184403_00186141	intestine
CI01000158_00608301_00616686	26.5005	7.99842	-1.7282	6.54e-05	0.0011973	CI01000158_00608301_00616686	CI01000158_00608301_00616686		intestine
CI01000158_00642862_00648112	89.7641	32.7698	-1.4538	1.39e-11	6.32e-10	CI01000158_00642862_00648112	CI01000158_00642862_00648112		muscle
CI01000158_00944536_00948113	0.0259885	139.561	12.391	3.8e-16	2.41e-14				muscle
CI01000158_01561252_01564385	48.8323	149.777	1.6169	3.77e-08	1.23e-06	CI01000158_01561252_01564385	CI01000158_01561252_01564385		muscle
CI01000158_01669583_01670236	60.6954	29.6275	-1.0347	4.44e-06	0.00010381			CI01000158_01669583_01670236	intestine
CI01000158_01669583_01670236	162.454	36.4708	-2.1552	1.5e-28	1.74e-26			CI01000158_01669583_01670236	muscle
CI01000158_01763249_01770168	164.143	36.2781	-2.1778	4.29e-29	5.08e-27	CI01000158_01763249_01770168			muscle
CI01000158_01776084_01791901	194.16	55.8243	-1.7983	1.3e-28	1.52e-26				muscle
CI01000158_01792648_01806569	245.201	105.519	-1.2165	3.05e-24	2.89e-22				muscle
CI01000158_01886986_01905003	169.493	419.151	1.3062	2.59e-13	1.38e-11	CI01000158_01886986_01905003	CI01000158_01886986_01905003		intestine
CI01000160_00144148_00145493	82.3212	292.942	1.8313	1.31e-18	9.33e-17				intestine
CI01000160_01552761_01560581	26.3093	3.63262	-2.8565	5.48e-07	1.5e-05				intestine
CI01000160_01681700_01688286	0.621292	1421.72	11.16	1.33e-183	1.05e-180				intestine
CI01000161_00326033_00349039	101.533	30.2607	-1.7464	3.93e-15	2.36e-13	CI01000161_00326033_00349039	CI01000161_00326033_00349039	CI01000161_00326033_00349039	intestine
CI01000161_00786211_00789864	668.735	4713.26	2.8172	0	0	CI01000161_00786211_00789864	CI01000161_00786211_00789864	CI01000161_00786211_00789864	muscle
CI01000161_00844727_00861103	14.672	56.0223	1.9329	5.1e-05	0.00095373				intestine
CI01000161_01396868_01401498	106.528	240.219	1.1731	1.32e-06	3.4e-05	CI01000161_01396868_01401498	CI01000161_01396868_01401498	CI01000161_01396868_01401498	intestine
CI01000161_02655039_02665939	54.9396	22.5533	-1.2845	7.4e-07	2.01e-05	CI01000161_02655039_02665939	CI01000161_02655039_02665939		muscle
CI01000165_00466508_00475942	191.692	520.731	1.4417	5.72e-20	4.27e-18	CI01000165_00466508_00475942	CI01000165_00466508_00475942	CI01000165_00466508_00475942	intestine
CI01000166_00191134_00211356	2603.5	1262.33	-1.0444	1.53e-204	8.46e-202	CI01000166_00191134_00211356	CI01000166_00191134_00211356		muscle
CI01000166_00357660_00370481	285.723	11.5644	-4.6269	1.73e-78	5.9e-76				intestine
CI01000166_00480363_00485475	12.4258	553.157	5.4763	7.71e-115	3.99e-112		CI01000166_00480363_00485475		intestine
CI01000166_00549480_00552702	1272.88	561.489	-1.1808	4.86e-113	2.47e-110	CI01000166_00549480_00552702	CI01000166_00549480_00552702		intestine
CI01000166_00646051_00651860	6.04565	120.643	4.3187	1.05e-23	9.25e-22				intestine
CI01000166_00646051_00651860	6.39316	350.675	5.7775	5.56e-74	1.46e-71				muscle
CI01000168_01151161_01160955	89.7382	36.625	-1.2929	2.17e-10	8.79e-09	CI01000168_01151161_01160955	CI01000168_01151161_01160955	CI01000168_01151161_01160955	muscle
CI01000168_01162239_01166570	79.6806	39.5165	-1.0118	1.57e-07	4.74e-06				muscle
CI01000168_01179151_01196542	65.1011	30.1482	-1.1106	6.24e-07	1.72e-05	CI01000168_01179151_01196542	CI01000168_01179151_01196542		muscle
CI01000168_01222730_01228035	23.2984	6.16545	-1.918	7.95e-05	0.0014247				intestine
CI01000168_01266573_01268627	18.6865	0.866496	-4.4307	1.86e-06	4.63e-05		CI01000168_01266573_01268627		intestine
CI01000169_00484537_00491962	29.2246	83.0836	1.5074	0.00012316	0.0021093				intestine
CI01000169_00484537_00491962	0.415815	17.1174	5.3634	6.72e-05	0.0013043				muscle
CI01000169_00837158_00847647	31.3274	106.312	1.7628	3.2e-07	9.02e-06		CI01000169_00837158_00847647	CI01000169_00837158_00847647	intestine
CI01000171_00682164_00692362	49.1442	21.6666	-1.1815	7.58e-06	0.00017506	CI01000171_00682164_00692362	CI01000171_00682164_00692362		muscle
CI01000171_00822608_00823794	148.943	427.116	1.5199	1.55e-18	1.1e-16	CI01000171_00822608_00823794	CI01000171_00822608_00823794		intestine
CI01000171_00824754_00842657	124.563	51.6606	-1.2697	1.28e-13	6.68e-12	CI01000171_00824754_00842657	CI01000171_00824754_00842657		muscle
CI01000171_00851863_00865333	58.9988	25.395	-1.2161	7.76e-07	2.07e-05	CI01000171_00851863_00865333		CI01000171_00851863_00865333	intestine
CI01000172_00337810_00349157	1.38596	43.5247	4.9729	3.38e-10	1.39e-08				intestine
CI01000173_00096461_00108266	42.3195	133.474	1.6572	7.38e-08	2.28e-06				intestine
CI01000173_00247786_00249491	6.91293	35.3143	2.3529	0.00015415	0.002734		CI01000173_00247786_00249491		muscle
CI01000173_00285596_00297618	6.81031	49.5236	2.8623	1.96e-07	5.7e-06				intestine
CI01000173_00306872_00319686	56.896	135.773	1.2548	7.43e-05	0.0013412	CI01000173_00306872_00319686	CI01000173_00306872_00319686		intestine
CI01000174_00044448_00050068	254.228	1335.2	2.3929	1.57e-124	9.06e-122	CI01000174_00044448_00050068	CI01000174_00044448_00050068		intestine
CI01000174_00121455_00184317	31.3681	11.5658	-1.4394	7.05e-05	0.0013601	CI01000174_00121455_00184317	CI01000174_00121455_00184317		muscle
CI01000174_00359594_00362813	0.623723	80.8835	7.0188	4.07e-18	2.86e-16	CI01000174_00359594_00362813	CI01000174_00359594_00362813		muscle
CI01000174_00410202_00414509	22.3414	1.35803	-4.0401	3.68e-06	0.00037582	CI01000174_00410202_00414509	CI01000174_00410202_00414509		brain
CI01000176_00144075_00155699	21.7004	5.86001	-1.8887	0.00014384	0.0025629			CI01000176_00144075_00155699	muscle
CI01000178_00030615_00052103	75.7823	24.2496	-1.6439	3.54e-11	1.53e-09	CI01000178_00030615_00052103	CI01000178_00030615_00052103		muscle
CI01000178_00088484_00093245	40.1522	11.7971	-1.767	5.69e-07	1.58e-05				muscle
CI01000178_00253091_00283195	51.6628	24.3952	-1.0825	1.42e-05	0.00030464	CI01000178_00253091_00283195	CI01000178_00253091_00283195		intestine
CI01000178_00341651_00375781	13.9818	146.924	3.3935	4.32e-23	3.89e-21		CI01000178_00341651_00375781		muscle
CI01000178_00755806_00757505	42.4151	105.846	1.3193	0.00019967	0.0032176			CI01000178_00755806_00757505	intestine
CI01000178_00841241_00848916	42.6471	20.0859	-1.0863	6.73e-05	0.0013044		CI01000178_00841241_00848916		muscle
CI01000178_00850526_00862592	28.0298	9.9647	-1.4921	0.00014339	0.002424	CI01000178_00850526_00862592			intestine
CI01000179_00235292_00282104	88.8286	34.3119	-1.3723	6.97e-11	2.96e-09	CI01000179_00235292_00282104	CI01000179_00235292_00282104		muscle
CI01000179_01003355_01011384	48.0306	17.4299	-1.4624	8.47e-07	2.25e-05	CI01000179_01003355_01011384	CI01000179_01003355_01011384		intestine
CI01000180_00304724_00306941	90.6369	210.992	1.219	1.91e-06	4.75e-05		CI01000180_00304724_00306941		intestine
CI01000180_00304724_00306941	112.296	43.6031	-1.3648	2.65e-13	1.36e-11		CI01000180_00304724_00306941		muscle
CI01000180_00325209_00353956	32.4028	103.48	1.6752	1.66e-06	4.18e-05	CI01000180_00325209_00353956	CI01000180_00325209_00353956		intestine
CI01000180_01725004_01728058	92.453	16.9966	-2.4435	1.3e-18	9.26e-17		CI01000180_01725004_01728058		intestine
CI01000180_01738394_01765499	857.765	363.128	-1.2401	7.06e-81	2.44e-78		CI01000180_01738394_01765499	CI01000180_01738394_01765499	intestine
CI01000180_01738394_01765499	458.878	149.854	-1.6146	1.2e-58	2.62e-56		CI01000180_01738394_01765499	CI01000180_01738394_01765499	muscle
CI01000181_00174917_00242327	23.9094	7.94185	-1.59	0.00025614	0.0043376				muscle
CI01000181_00246986_00251367	108.989	271.38	1.3161	2.87e-09	1.08e-07				intestine
CI01000181_00511759_00513431	25.1828	5.82145	-2.113	1.54e-05	0.00033739				muscle
CI01000181_00625945_00634539	47.1465	134.74	1.515	8.8e-07	2.32e-05		CI01000181_00625945_00634539		intestine
CI01000184_00583989_00587699	33.2133	12.1826	-1.4469	4.11e-05	0.00083137				muscle
CI01000184_00753400_00766939	57.8757	147.138	1.3461	7.06e-06	0.00015995	CI01000184_00753400_00766939			intestine
CI01000186_00000433_00010367	35.0324	8.09606	-2.1134	3.4e-07	9.77e-06	CI01000186_00000433_00010367	CI01000186_00000433_00010367		muscle
CI01000186_00261713_00270433	27.8626	120.809	2.1163	1.11e-10	4.82e-09				intestine
CI01000186_00340443_00342720	561.911	55.1558	-3.3488	2.8e-132	1.65e-129	CI01000186_00340443_00342720	CI01000186_00340443_00342720		intestine
CI01000186_00422121_00422913	13.1905	66.1203	2.3256	2.44e-07	7.01e-06				intestine
CI01000186_00453106_00464818	119.121	46.5575	-1.3553	9.66e-14	5.28e-12	CI01000186_00453106_00464818	CI01000186_00453106_00464818		intestine
CI01000186_00525649_00532282	37.9172	96.9985	1.3551	0.00028552	0.0047752	CI01000186_00525649_00532282	CI01000186_00525649_00532282	CI01000186_00525649_00532282	muscle
CI01000186_00640328_00644798	9.87561	47.6126	2.2694	1.98e-05	0.0004292	CI01000186_00640328_00644798	CI01000186_00640328_00644798		muscle
CI01000186_00656484_00658437	338.058	134.048	-1.3345	4.82e-36	6.99e-34		CI01000186_00656484_00658437		muscle
CI01000186_00661361_00666431	50.0857	127.442	1.3474	2.85e-05	0.00057469	CI01000186_00661361_00666431	CI01000186_00661361_00666431		intestine
CI01000186_00661361_00666431	199.28	26.37	-2.9178	2.94e-44	5.12e-42	CI01000186_00661361_00666431	CI01000186_00661361_00666431		muscle
CI01000186_00768176_00773034	148.498	55.3616	-1.4235	8.16e-18	5.57e-16	CI01000186_00768176_00773034	CI01000186_00768176_00773034		muscle
CI01000186_00815815_00829935	325.376	829.114	1.3495	4.73e-26	4.84e-24				muscle
CI01000186_00873286_00934953	297.516	599.379	1.0105	1.15e-09	4.38e-08				muscle
CI01000187_00245062_00248790	26.8997	64.5449	1.2627	5.19e-05	0.0037963		CI01000187_00245062_00248790		brain
CI01000188_00114857_00142923	74.2444	18.2631	-2.0234	4.77e-13	2.49e-11	CI01000188_00114857_00142923		CI01000188_00114857_00142923	intestine
CI01000189_00297654_00300990	35.3897	101.18	1.5155	2.02e-05	0.00042142	CI01000189_00297654_00300990	CI01000189_00297654_00300990		intestine
CI01000189_00703680_00736690	72.1177	18.363	-1.9735	1.91e-12	9.52e-11	CI01000189_00703680_00736690	CI01000189_00703680_00736690		intestine
CI01000189_00893376_00898271	4933.42	976.307	-2.3372	0	0	CI01000189_00893376_00898271	CI01000189_00893376_00898271		intestine
CI01000189_01794806_01800713	54.4184	1.53739	-5.1455	2.89e-14	1.11e-11				brain
CI01000189_01818502_01830933	38.8527	13.879	-1.4851	6.89e-06	0.00015993				muscle
CI01000189_03044058_03087355	4.0145	30.5606	2.9284	3.33e-05	0.00066037				intestine
CI01000189_03119656_03124409	74.4117	170.3	1.1945	3.06e-05	0.00061232		CI01000189_03119656_03124409		intestine
CI01000189_03884911_03893327	42.3473	12.4529	-1.7658	3.97e-05	0.0030283		CI01000189_03884911_03893327		brain
CI01000189_03884911_03893327	106.449	18.2354	-2.5453	4.41e-22	3.82e-20		CI01000189_03884911_03893327		muscle
CI01000189_04038185_04043995	101.563	210.305	1.0501	0.00013565	0.0024251	CI01000189_04038185_04043995	CI01000189_04038185_04043995	CI01000189_04038185_04043995	muscle
CI01000190_00960713_00973772	102.418	23.1288	-2.1467	2.38e-18	1.67e-16				intestine
CI01000190_01008838_01011938	95.9418	45.7243	-1.0692	4.24e-09	1.56e-07	CI01000190_01008838_01011938	CI01000190_01008838_01011938		intestine
CI01000190_01280163_01296829	79.7165	30.5273	-1.3848	7.21e-10	2.86e-08		CI01000190_01280163_01296829		intestine
CI01000190_01573494_01575895	25.8314	0.133307	-7.5982	8.18e-08	2.51e-06		CI01000190_01573494_01575895	CI01000190_01573494_01575895	intestine
CI01000191_00357385_00369345	249.697	75.0235	-1.7348	4.45e-35	6.33e-33	CI01000191_00357385_00369345	CI01000191_00357385_00369345		muscle
CI01000191_00377204_00378580	43.2515	118.81	1.4578	9.66e-06	0.00021413		CI01000191_00377204_00378580	CI01000191_00377204_00378580	intestine
CI01000191_00591202_00594485	142.209	62.571	-1.1844	2.43e-14	1.36e-12		CI01000191_00591202_00594485		muscle
CI01000192_00278373_00286828	32.3303	3.12603	-3.3705	1.86e-07	2.58e-05		CI01000192_00278373_00286828		brain
CI01000195_00959548_00967537	18.5432	108.312	2.5462	1.37e-12	6.99e-11	CI01000195_00959548_00967537	CI01000195_00959548_00967537	CI01000195_00959548_00967537	intestine
CI01000195_00972854_00976498	119.192	329.402	1.4666	1.19e-13	6.47e-12				intestine
CI01000195_00989184_00990148	1.05142	105.612	6.6503	1.57e-23	1.38e-21				intestine
CI01000195_00993847_00994487	10.8965	161.535	3.8899	7.78e-29	8.11e-27				intestine
CI01000195_01001982_01003142	221.897	1853.27	3.0621	2.03e-242	2.03e-239				intestine
CI01000195_01112166_01131292	67.6999	33.6179	-1.0099	1.37e-06	3.58e-05				muscle
CI01000196_00486234_00491111	16.3925	1.73299	-3.2417	3.53e-05	0.00069154	CI01000196_00486234_00491111	CI01000196_00486234_00491111		intestine
CI01000197_00036045_00044944	60.4087	25.5283	-1.2427	4.22e-07	1.17e-05	CI01000197_00036045_00044944	CI01000197_00036045_00044944		intestine
CI01000197_00285680_00299823	137.999	56.2869	-1.2938	3.37e-15	1.98e-13	CI01000197_00285680_00299823	CI01000197_00285680_00299823		muscle
CI01000200_00560786_00562720	16.2253	70.686	2.1232	7.5e-07	2.01e-05		CI01000200_00560786_00562720		intestine
CI01000201_00098073_00121392	242.519	71.7451	-1.7571	1.12e-22	7.84e-20	CI01000201_00098073_00121392	CI01000201_00098073_00121392	CI01000201_00098073_00121392	brain
CI01000203_00229325_00233430	40.49	19.392	-1.0621	0.00012457	0.0022427	CI01000203_00229325_00233430	CI01000203_00229325_00233430		muscle
CI01000203_00270385_00283030	191.093	48.1523	-1.9886	5.88e-31	7.38e-29	CI01000203_00270385_00283030	CI01000203_00270385_00283030		muscle
CI01000203_00355209_00362967	43.4527	20.2787	-1.0995	5.13e-05	0.001021	CI01000203_00355209_00362967	CI01000203_00355209_00362967		muscle
CI01000204_00068098_00069639	110.924	4.33248	-4.6782	1.26e-31	1.45e-29	CI01000204_00068098_00069639	CI01000204_00068098_00069639		intestine
CI01000204_00351711_00359696	39.0219	13.7306	-1.5069	6.49e-06	0.00014846	CI01000204_00351711_00359696	CI01000204_00351711_00359696		intestine
CI01000205_00541289_00575025	75.3925	26.7556	-1.4946	3.27e-10	1.31e-08		CI01000205_00541289_00575025		muscle
CI01000205_00640246_00661765	44.4702	117.81	1.4056	2.37e-05	0.00048375		CI01000205_00640246_00661765	CI01000205_00640246_00661765	intestine
CI01000205_00746922_00750026	3.32652	30.1482	3.18	1.57e-05	0.00034372				muscle
CI01000205_00796795_00868691	48.7346	101.647	1.0606	9.5e-06	0.0008749				brain
CI01000205_00910423_00913491	44.2551	241.252	2.4466	1.04e-24	9.6e-23		CI01000205_00910423_00913491		intestine
CI01000205_00910423_00913491	310.9	22.8232	-3.7679	1.48e-79	4.25e-77		CI01000205_00910423_00913491		muscle
CI01000206_00178241_00202393	97.1366	239.253	1.3004	3.89e-08	1.24e-06	CI01000206_00178241_00202393	CI01000206_00178241_00202393	CI01000206_00178241_00202393	intestine
CI01000206_00204353_00216779	109.593	42.2537	-1.375	4.14e-13	2.09e-11	CI01000206_00204353_00216779	CI01000206_00204353_00216779		muscle
CI01000207_00489129_00538529	65.9327	158.143	1.2622	2.18e-05	0.00046704		CI01000207_00489129_00538529	CI01000207_00489129_00538529	muscle
CI01000208_00230211_00232876	67.8819	18.6595	-1.8631	2.42e-11	1.08e-09		CI01000208_00230211_00232876		muscle
CI01000208_00388124_00395613	34.3827	15.4982	-1.1496	0.0002246	0.0038495	CI01000208_00388124_00395613	CI01000208_00388124_00395613		muscle
CI01000208_00554756_00555762	21.2845	89.8663	2.078	5.45e-08	1.74e-06				muscle
CI01000208_00622771_00646633	48.3891	21.2958	-1.1841	1.03e-05	0.00022711				intestine
CI01000211_00022328_00024447	13.2281	57.6363	2.1234	9.14e-06	0.00020848				muscle
CI01000211_00032632_00037443	112.504	41.0201	-1.4556	3.68e-14	2.03e-12		CI01000211_00032632_00037443		muscle
CI01000211_00109149_00111128	28.2688	97.5141	1.7864	7.08e-07	1.9e-05				intestine
CI01000211_00115704_00118636	57.0187	18.6209	-1.6145	1.26e-08	4.32e-07	CI01000211_00115704_00118636	CI01000211_00115704_00118636		muscle
CI01000211_00119126_00128544	43.8425	21.204	-1.048	7.37e-05	0.0014178	CI01000211_00119126_00128544	CI01000211_00119126_00128544		muscle
CI01000211_00163222_00172141	1412.03	250.351	-2.4957	1.93e-264	2.14e-261				intestine
CI01000211_00173769_00182791	628.723	118.01	-2.4135	1.75e-115	9.21e-113				intestine
CI01000211_00202294_00214831	0.519769	33.3095	6.0019	1.92e-08	6.42e-07	CI01000211_00202294_00214831	CI01000211_00202294_00214831		muscle
CI01000211_00234633_00237817	208.923	62.4438	-1.7423	1.54e-19	9.12e-17	CI01000211_00234633_00237817	CI01000211_00234633_00237817		brain
CI01000211_00234633_00237817	314.039	1129.48	1.8466	4.79e-68	1.37e-65	CI01000211_00234633_00237817	CI01000211_00234633_00237817		intestine
CI01000211_00234633_00237817	228.724	619.734	1.438	8.04e-23	7.14e-21	CI01000211_00234633_00237817	CI01000211_00234633_00237817		muscle
CI01000211_00414185_00418208	323.037	143.647	-1.1692	3.57e-30	4.41e-28		CI01000211_00414185_00418208	CI01000211_00414185_00418208	muscle
CI01000211_00421966_00423493	9.32986	47.7282	2.3549	1.07e-05	0.00024153		CI01000211_00421966_00423493		muscle
CI01000213_00050675_00058255	50.9114	236.521	2.2159	1.14e-20	9.18e-19	CI01000213_00050675_00058255			muscle
CI01000213_00109669_00115634	49.321	252.85	2.358	1.84e-24	1.66e-22		CI01000213_00109669_00115634		intestine
CI01000213_00262674_00278850	53.1682	19.5961	-1.44	2.77e-07	7.9e-06	CI01000213_00262674_00278850	CI01000213_00262674_00278850		intestine
CI01000214_00099655_00100584	29.1071	9.63817	-1.5945	5.35e-05	0.0010623		CI01000214_00099655_00100584		muscle
CI01000215_00114631_00129752	28.8901	5.46559	-2.4021	1.03e-06	2.7e-05		CI01000215_00114631_00129752		intestine
CI01000215_00114631_00129752	228.828	25.4062	-3.171	1.61e-53	3.28e-51		CI01000215_00114631_00129752		muscle
CI01000219_00113688_00113990	3.58438	493.336	7.1047	8.4e-102	3.82e-99				intestine
CI01000221_00001916_00007532	51.615	22.4622	-1.2003	4.46e-06	0.00010417	CI01000221_00001916_00007532	CI01000221_00001916_00007532	CI01000221_00001916_00007532	intestine
CI01000221_00150680_00153028	642.891	291.311	-1.142	1.66e-30	1.9e-27	CI01000221_00150680_00153028	CI01000221_00150680_00153028	CI01000221_00150680_00153028	brain
CI01000221_00150680_00153028	1024.44	481.105	-1.0904	6.45e-84	2.3e-81	CI01000221_00150680_00153028	CI01000221_00150680_00153028	CI01000221_00150680_00153028	intestine
CI01000222_00214433_00217905	45.2109	0.0999803	-8.8208	3.63e-11	1.65e-09				intestine
CI01000223_00398156_00405578	169.523	60.9518	-1.4757	7.78e-21	6.32e-19		CI01000223_00398156_00405578		muscle
CI01000223_00416958_00424933	81.5778	16.6548	-2.2922	6.49e-16	4.06e-14	CI01000223_00416958_00424933	CI01000223_00416958_00424933		muscle
CI01000223_00433991_00438665	42.6471	12.1441	-1.8122	1.78e-07	5.32e-06	CI01000223_00433991_00438665	CI01000223_00433991_00438665		muscle
CI01000223_00440611_00441315	466.753	995.584	1.0929	1.44e-18	1.04e-16		CI01000223_00440611_00441315		muscle
CI01000223_00506611_00514948	224.073	65.3853	-1.7769	2.17e-32	2.87e-30	CI01000223_00506611_00514948	CI01000223_00506611_00514948		muscle
CI01000225_00195825_00204991	14.457	68.1199	2.2363	3.87e-07	1.08e-05		CI01000225_00195825_00204991		intestine
CI01000228_00002917_00006024	19.7141	5.16565	-1.9322	0.00026939	0.0042143				intestine
CI01000228_00404742_00408753	95.8974	244.308	1.3491	1.02e-08	3.52e-07		CI01000228_00404742_00408753		muscle
CI01000229_00161103_00173718	45.4018	14.3801	-1.6587	2.61e-07	7.65e-06				muscle
CI01000230_00209508_00212576	39.9061	13.8973	-1.5218	4.55e-06	0.00010615		CI01000230_00209508_00212576	CI01000230_00209508_00212576	intestine
CI01000238_00001815_00002356	22.876	2.94667	-2.9567	3.64e-05	0.0028171				brain
CI01000238_00270438_00273842	27.7157	2.22922	-3.6361	6.55e-07	8.27e-05				brain
CI01000238_00326201_00327604	1.33817	26.5281	4.3092	2.56e-06	6.24e-05				intestine
CI01000238_00327887_00343486	55.6295	1046.56	4.2337	2.11e-189	1.71e-186				intestine
CI01000239_00019868_00022990	33.0313	14.0332	-1.235	0.00017097	0.0030007	CI01000239_00019868_00022990	CI01000239_00019868_00022990		muscle
CI01000240_00084956_00099314	85.9698	32.3843	-1.4085	7.78e-11	3.28e-09	CI01000240_00084956_00099314	CI01000240_00084956_00099314	CI01000240_00084956_00099314	muscle
CI01000242_00300190_00331091	18.0653	72.0858	1.9965	2.21e-06	5.44e-05				intestine
CI01000242_00475400_00477268	18.5428	52.3483	1.4973	3.46e-05	0.0026979		CI01000242_00475400_00477268		brain
CI01000243_00112912_00150494	17.1264	2.8529	-2.5857	9.59e-05	0.0017872	CI01000243_00112912_00150494	CI01000243_00112912_00150494		muscle
CI01000251_00256428_00312747	77.9243	243.285	1.6425	6.04e-13	3.12e-11				intestine
CI01000261_00000113_00007868	33.3347	11.5644	-1.5273	2.69e-05	0.0005448				intestine
CI01000261_00175044_00175947	2.78564	22.3947	3.0071	3.12e-05	0.0024439				brain
CI01000264_00006449_00020202	10.9921	57.0221	2.3751	1.09e-06	2.84e-05				intestine
CI01000264_00094543_00164623	67.7925	13.0308	-2.3792	9.17e-14	5.02e-12				intestine
CI01000271_00070585_00084314	83.4921	722.424	3.1131	1.32e-97	5.74e-95		CI01000271_00070585_00084314		intestine
CI01000281_00047365_00049750	16.4164	1.33307	-3.6223	1.86e-05	0.00039199	CI01000281_00047365_00049750	CI01000281_00047365_00049750	CI01000281_00047365_00049750	intestine
CI01000282_00034060_00036795	0.0477917	97.5474	10.995	1.73e-14	1e-12				intestine
CI01000287_00035891_00041230	15.2694	61.2879	2.005	1.18e-05	0.00025672				intestine
CI01000287_00075255_00084717	15.9863	55.789	1.8031	0.00015361	0.0025635				intestine
CI01000288_00069736_00071155	1.26648	23.1288	4.1908	1.38e-05	0.00029617				intestine
CI01000299_00345042_00361660	414.88	162.345	-1.3536	1.74e-44	3.05e-42	CI01000299_00345042_00361660	CI01000299_00345042_00361660		muscle
CI01000299_00452374_00452868	142.109	69.7529	-1.0267	2.67e-12	1.32e-10		CI01000299_00452374_00452868	CI01000299_00452374_00452868	intestine
CI01000299_01855614_01858092	47.7917	10.8978	-2.1327	2.68e-09	1.01e-07		CI01000299_01855614_01858092		intestine
CI01000299_02813216_02818668	58.736	152.87	1.38	2.43e-06	5.94e-05		CI01000299_02813216_02818668		intestine
CI01000299_03157191_03166687	143.446	54.3469	-1.4002	1.84e-10	4.67e-08	CI01000299_03157191_03166687	CI01000299_03157191_03166687		brain
CI01000299_03157191_03166687	66.9203	21.7052	-1.6244	6.22e-10	2.41e-08	CI01000299_03157191_03166687	CI01000299_03157191_03166687		muscle
CI01000299_04122601_04126314	2870.71	19759.5	2.7831	0	0	CI01000299_04122601_04126314	CI01000299_04122601_04126314	CI01000299_04122601_04126314	muscle
CI01000299_04158468_04164223	9.22379	43.0248	2.2217	6.03e-05	0.0011144				intestine
CI01000299_04186183_04196219	19.5707	97.3808	2.3149	4.33e-10	1.76e-08				intestine
CI01000299_04496757_04504238	1.88777	21.9623	3.5403	8.56e-05	0.0015219				intestine
CI01000299_04645836_04651938	276.26	880.959	1.673	2.56e-44	4.37e-42				intestine
CI01000299_04658984_04668843	0.129942	16.6162	6.9986	8.34e-05	0.0015865				muscle
CI01000299_04703290_04704365	39.4245	16.4234	-1.2633	3.23e-05	0.00067077	CI01000299_04703290_04704365			muscle
CI01000299_05802706_05815472	48.2866	23.6328	-1.0308	3.73e-05	0.00076298	CI01000299_05802706_05815472	CI01000299_05802706_05815472		muscle
CI01000299_05925030_05926229	56.5769	17.233	-1.715	4.99e-09	1.78e-07	CI01000299_05925030_05926229	CI01000299_05925030_05926229		muscle
CI01000299_06037407_06054548	76.8739	36.7407	-1.0651	1.19e-07	3.63e-06	CI01000299_06037407_06054548	CI01000299_06037407_06054548		muscle
CI01000299_06116505_06128180	105.811	42.0917	-1.3299	3.77e-12	1.83e-10	CI01000299_06116505_06128180	CI01000299_06116505_06128180		intestine
CI01000299_06116505_06128180	132.099	52.0847	-1.3427	3.82e-15	2.23e-13	CI01000299_06116505_06128180	CI01000299_06116505_06128180		muscle
CI01000299_06242885_06246604	62.3463	26.4471	-1.2372	2.36e-07	6.93e-06	CI01000299_06242885_06246604	CI01000299_06242885_06246604	CI01000299_06242885_06246604	muscle
CI01000299_06322253_06326504	188.326	49.581	-1.9254	3.64e-20	2.23e-17	CI01000299_06322253_06326504	CI01000299_06322253_06326504	CI01000299_06322253_06326504	brain
CI01000299_06352251_06359190	1077.69	100.931	-3.4165	8.38e-257	5.52e-254	CI01000299_06352251_06359190	CI01000299_06352251_06359190		muscle
CI01000299_06497414_06502931	66.9982	22.9774	-1.5439	1.67e-09	6.3e-08	CI01000299_06497414_06502931	CI01000299_06497414_06502931		muscle
CI01000300_00226653_00303160	9.51056	57.7035	2.6011	5.32e-10	1.24e-07		CI01000300_00226653_00303160	CI01000300_00226653_00303160	brain
CI01000300_00226653_00303160	0.545758	874.182	10.645	8.69e-123	3.35e-120		CI01000300_00226653_00303160	CI01000300_00226653_00303160	muscle
CI01000300_00474917_00476427	425.943	1434.98	1.7523	8.09e-78	2.73e-75		CI01000300_00474917_00476427	CI01000300_00474917_00476427	intestine
CI01000300_00474917_00476427	124.953	422.268	1.7568	8.25e-24	7.65e-22		CI01000300_00474917_00476427	CI01000300_00474917_00476427	muscle
CI01000300_00495650_00505028	6.69084	187.13	4.8057	3.67e-38	5.17e-36				intestine
CI01000300_00509051_00514671	225.164	111.302	-1.0165	9.75e-19	7.13e-17	CI01000300_00509051_00514671	CI01000300_00509051_00514671	CI01000300_00509051_00514671	muscle
CI01000300_01006794_01019023	45.3304	20.9959	-1.1104	3.76e-05	0.0007286	CI01000300_01006794_01019023	CI01000300_01006794_01019023		intestine
CI01000300_01225430_01228695	34.8505	6.66961	-2.3855	7.63e-08	2.4e-06	CI01000300_01225430_01228695	CI01000300_01225430_01228695	CI01000300_01225430_01228695	muscle
CI01000300_01275725_01282289	86.1923	399.754	2.2135	3.48e-34	4.4e-32	CI01000300_01275725_01282289	CI01000300_01275725_01282289		intestine
CI01000300_02573883_02577623	117.416	44.0657	-1.4139	2.59e-14	1.44e-12		CI01000300_02573883_02577623		muscle
CI01000300_02613761_02616969	9.10432	81.1506	3.156	1.4e-12	7.09e-11				intestine
CI01000300_02619615_02630324	53.3355	459.376	3.1065	1.38e-62	3.45e-60				intestine
CI01000300_02772428_02774786	108.176	223.689	1.0481	6.29e-05	0.0011564		CI01000300_02772428_02774786		intestine
CI01000300_04008515_04015444	10.323	85.7831	3.0548	9.27e-13	4.77e-11	CI01000300_04008515_04015444			intestine
CI01000300_06992194_07012463	90.7257	33.3866	-1.4422	1.32e-11	6.04e-10		CI01000300_06992194_07012463		muscle
CI01000300_07547135_07562235	26.5483	103.813	1.9673	2.09e-08	6.95e-07				intestine
CI01000300_07721516_07724293	61.7469	696.263	3.4952	5.1e-107	2.47e-104				intestine
CI01000300_10496235_10498777	1205.71	2528.73	1.0685	1.5e-43	2.48e-41		CI01000300_10496235_10498777	CI01000300_10496235_10498777	intestine
CI01000300_10534320_10539931	337.226	137.093	-1.2986	5.67e-35	8.01e-33	CI01000300_10534320_10539931	CI01000300_10534320_10539931		muscle
CI01000300_10550389_10552830	2.52088	22.669	3.1687	0.00018609	0.0032243				muscle
CI01000300_10619074_10633587	46.1295	119.089	1.3683	4.77e-05	0.00095316	CI01000300_10619074_10633587	CI01000300_10619074_10633587		muscle
CI01000300_10661680_10669987	41.3398	20.4293	-1.0169	0.00017511	0.0028774	CI01000300_10661680_10669987	CI01000300_10661680_10669987	CI01000300_10661680_10669987	intestine
CI01000300_10938720_10949086	20.0725	4.56577	-2.1363	0.00011372	0.0019701	CI01000300_10938720_10949086	CI01000300_10938720_10949086	CI01000300_10938720_10949086	intestine
CI01000300_10969048_10992283	81.5258	31.0349	-1.3934	3.01e-10	1.21e-08	CI01000300_10969048_10992283	CI01000300_10969048_10992283	CI01000300_10969048_10992283	muscle
CI01000301_00010762_00033627	41.1486	19.3962	-1.0851	0.0001052	0.0018321			CI01000301_00010762_00033627	intestine
CI01000301_00759695_00763509	39.7024	7.35387	-2.4326	9.8e-07	0.00011712	CI01000301_00759695_00763509	CI01000301_00759695_00763509	CI01000301_00759695_00763509	brain
CI01000301_00759695_00763509	2.91071	76.3729	4.7136	2.68e-16	1.72e-14	CI01000301_00759695_00763509	CI01000301_00759695_00763509	CI01000301_00759695_00763509	muscle
CI01000301_00851555_00904753	126.194	11.4311	-3.4646	1.03e-31	1.2e-29	CI01000301_00851555_00904753	CI01000301_00851555_00904753	CI01000301_00851555_00904753	intestine
CI01000301_00851555_00904753	55.1475	20.6642	-1.4162	1.74e-07	5.21e-06	CI01000301_00851555_00904753	CI01000301_00851555_00904753	CI01000301_00851555_00904753	muscle
CI01000301_00910345_00934727	13.9313	83.0169	2.5751	3.95e-10	1.61e-08				intestine
CI01000302_00045349_00078600	196.519	70.7527	-1.4738	1.49e-23	1.31e-21	CI01000302_00045349_00078600	CI01000302_00045349_00078600	CI01000302_00045349_00078600	intestine
CI01000302_00156771_00157341	128.368	654.837	2.3508	2.31e-60	5.54e-58		CI01000302_00156771_00157341		intestine
CI01000302_00685212_00691241	1.27343	22.9774	4.1734	1.62e-05	0.00035332	CI01000302_00685212_00691241	CI01000302_00685212_00691241	CI01000302_00685212_00691241	muscle
CI01000302_00715631_00718508	12.0196	68.3198	2.5069	2.65e-08	8.71e-07				intestine
CI01000302_00759964_00783860	242.041	82.1171	-1.5595	2.69e-30	2.94e-28				intestine
CI01000302_00897913_00921331	52.4275	158.935	1.6	1.49e-08	5.08e-07		CI01000302_00897913_00921331		intestine
CI01000302_01063719_01067213	6.66694	60.988	3.1934	6.22e-10	2.49e-08				intestine
CI01000302_01063719_01067213	1.7932	1267.19	9.4649	2.74e-208	1.61e-205				muscle
CI01000302_01182175_01186044	0.25324	29.2617	6.8524	2.78e-08	4.58e-06			CI01000302_01182175_01186044	brain
CI01000303_00355862_00360465	16.6315	63.0542	1.9227	1.9e-05	0.00039798				intestine
CI01000303_00365022_00366949	18.352	4.46578	-2.039	0.00030771	0.0047616	CI01000303_00365022_00366949	CI01000303_00365022_00366949	CI01000303_00365022_00366949	intestine
CI01000304_00424703_00434890	59.2017	20.0088	-1.565	1.16e-08	3.99e-07		CI01000304_00424703_00434890		muscle
CI01000304_00843412_00844705	35.0324	96.1118	1.456	8.58e-05	0.0016215		CI01000304_00843412_00844705		muscle
CI01000304_00862451_00870277	45.5933	20.5626	-1.1488	2.54e-05	0.00051751				intestine
CI01000304_01365055_01365447	49.8978	23.2473	-1.1019	1.4e-05	0.00030995				muscle
CI01000304_01560571_01565345	45.6172	1116.51	4.6133	1.15e-213	1.08e-210				intestine
CI01000304_01970027_01971430	117.286	58.523	-1.003	2.41e-10	9.73e-09		CI01000304_01970027_01971430	CI01000304_01970027_01971430	muscle
CI01000304_03975032_03978067	20.7894	64.6206	1.6361	0.00021946	0.0035063		CI01000304_03975032_03978067		intestine
CI01000304_04236578_04239825	149.134	314.904	1.0783	7.72e-07	2.06e-05	CI01000304_04236578_04239825	CI01000304_04236578_04239825		intestine
CI01000304_04346530_04362348	79.7404	25.7949	-1.6282	1.88e-11	8.67e-10	CI01000304_04346530_04362348	CI01000304_04346530_04362348		intestine
CI01000304_04866074_04866590	0.525709	39.7921	6.2421	7.45e-10	2.95e-08				intestine
CI01000304_05206827_05224699	25.0667	114.844	2.1958	8.58e-11	3.77e-09	CI01000304_05206827_05224699	CI01000304_05206827_05224699	CI01000304_05206827_05224699	intestine
CI01000304_05295266_05357773	40.4079	118.577	1.5531	2.15e-06	5.3e-05	CI01000304_05295266_05357773			intestine
CI01000304_05295266_05357773	39.9183	122.251	1.6147	6.95e-07	1.9e-05	CI01000304_05295266_05357773			muscle
CI01000304_05822882_05828281	161.492	78.1077	-1.0479	2.78e-14	1.55e-12		CI01000304_05822882_05828281		muscle
CI01000304_05843719_05856695	14.8394	2.1204	-2.807	0.0001751	0.0030554	CI01000304_05843719_05856695			muscle
CI01000304_06324113_06327228	22.6533	5.89884	-1.9412	9.07e-05	0.0016045		CI01000304_06324113_06327228		intestine
CI01000304_06489010_06490993	35.796	15.8302	-1.1771	0.00015611	0.0025994		CI01000304_06489010_06490993		intestine
CI01000304_06556398_06582069	37.8912	4.78053	-2.9866	8.41e-10	3.22e-08	CI01000304_06556398_06582069			muscle
CI01000304_06642935_06648881	116.038	335.467	1.5316	4.12e-15	2.47e-13		CI01000304_06642935_06648881	CI01000304_06642935_06648881	intestine
CI01000304_06659869_06667425	33.4303	12.0976	-1.4664	3.88e-05	0.0007494	CI01000304_06659869_06667425	CI01000304_06659869_06667425		intestine
CI01000304_06725873_06727044	137.349	44.2199	-1.6351	6.07e-19	4.52e-17	CI01000304_06725873_06727044	CI01000304_06725873_06727044	CI01000304_06725873_06727044	muscle
CI01000304_07314354_07323703	299.08	962.977	1.687	4.51e-49	8.91e-47	CI01000304_07314354_07323703	CI01000304_07314354_07323703	CI01000304_07314354_07323703	intestine
CI01000304_07314354_07323703	26.924	94.5312	1.8119	9.23e-07	2.48e-05	CI01000304_07314354_07323703	CI01000304_07314354_07323703	CI01000304_07314354_07323703	muscle
CI01000304_07352697_07354032	59.9069	306.373	2.3545	3.15e-29	3.34e-27		CI01000304_07352697_07354032	CI01000304_07352697_07354032	intestine
CI01000304_09310530_09315160	91.1148	196.961	1.1122	4.53e-05	0.00085535	CI01000304_09310530_09315160	CI01000304_09310530_09315160	CI01000304_09310530_09315160	intestine
CI01000304_09529802_09531061	0.28675	23.862	6.3788	1.89e-06	4.71e-05				intestine
CI01000304_09692774_09694613	38.9263	134.807	1.7921	4.95e-09	1.81e-07				intestine
CI01000304_09692774_09694613	42.9849	15.9223	-1.4328	3.46e-06	8.45e-05				muscle
CI01000304_09695997_09696577	37.636	123.742	1.7172	7.78e-08	2.39e-06				intestine
CI01000304_09961620_09975855	85.1409	36.4261	-1.2249	2.54e-09	9.63e-08	CI01000304_09961620_09975855	CI01000304_09961620_09975855		intestine
CI01000304_10093597_10099497	595.054	207.559	-1.5195	4.83e-70	1.45e-67	CI01000304_10093597_10099497	CI01000304_10093597_10099497	CI01000304_10093597_10099497	intestine
CI01000304_10093597_10099497	187.481	444.975	1.247	2.33e-12	1.11e-10	CI01000304_10093597_10099497	CI01000304_10093597_10099497	CI01000304_10093597_10099497	muscle
CI01000304_10123588_10128249	11.0971	62.1469	2.4855	1.6e-07	4.81e-06		CI01000304_10123588_10128249		muscle
CI01000304_10256417_10260924	20.7375	119.174	2.5228	1.71e-18	9.62e-16			CI01000304_10256417_10260924	brain
CI01000304_10292429_10311478	38.255	13.0308	-1.5537	4.89e-06	0.00011671		CI01000304_10292429_10311478	CI01000304_10292429_10311478	muscle
CI01000304_11170412_11182604	36.0349	13.8639	-1.3781	3.6e-05	0.0007029		CI01000304_11170412_11182604	CI01000304_11170412_11182604	intestine
CI01000304_11272501_11275583	53.2399	170.733	1.6812	6.54e-10	2.61e-08		CI01000304_11272501_11275583		intestine
CI01000304_11330383_11335607	42.893	15.6302	-1.4564	3.43e-06	8.18e-05				intestine
CI01000304_11676155_11681977	42.2312	9.2912	-2.1844	1.3e-08	4.43e-07	CI01000304_11676155_11681977			muscle
CI01000304_11685224_11691071	29.3758	5.79085	-2.3428	3.82e-05	0.0029395	CI01000304_11685224_11691071	CI01000304_11685224_11691071		brain
CI01000304_11685224_11691071	33.811	12.4525	-1.4411	3.64e-05	0.00074861	CI01000304_11685224_11691071	CI01000304_11685224_11691071		muscle
CI01000304_11866424_11868022	18.4476	86.2163	2.2245	1.31e-08	4.51e-07		CI01000304_11866424_11868022		intestine
CI01000304_12076818_12085420	51.2233	24.1725	-1.0834	1.29e-05	0.0002879	CI01000304_12076818_12085420	CI01000304_12076818_12085420		muscle
CI01000304_12353305_12359214	115.823	50.6567	-1.1931	7.3e-12	3.47e-10	CI01000304_12353305_12359214	CI01000304_12353305_12359214		intestine
CI01000304_12362738_12374610	69.4413	17.7965	-1.9642	5.46e-12	2.62e-10				intestine
CI01000304_12539537_12551905	30.6584	187.663	2.6138	1.92e-21	1.53e-19		CI01000304_12539537_12551905		intestine
CI01000304_12601154_12621980	128.56	432.681	1.7509	1.27e-24	1.16e-22		CI01000304_12601154_12621980	CI01000304_12601154_12621980	intestine
CI01000304_12653236_12670625	91.8078	44.6245	-1.0408	1.49e-08	5.06e-07	CI01000304_12653236_12670625	CI01000304_12653236_12670625		intestine
CI01000304_13692322_13711234	30.7963	10.8333	-1.5073	5.46e-05	0.0010811	CI01000304_13692322_13711234	CI01000304_13692322_13711234	CI01000304_13692322_13711234	muscle
CI01000304_14304022_14317252	18.4237	64.054	1.7977	5.25e-05	0.00097914	CI01000304_14304022_14317252	CI01000304_14304022_14317252	CI01000304_14304022_14317252	intestine
CI01000304_14304022_14317252	33.5771	4.66487	-2.8476	1.38e-08	4.68e-07	CI01000304_14304022_14317252	CI01000304_14304022_14317252	CI01000304_14304022_14317252	muscle
CI01000304_14333374_14339329	22.61	6.5154	-1.795	0.00015493	0.0027442		CI01000304_14333374_14339329		muscle
CI01000304_16040037_16043960	2614.88	1036.95	-1.3344	1.27e-266	9.25e-264	CI01000304_16040037_16043960	CI01000304_16040037_16043960		muscle
CI01000304_16146512_16201457	392.686	155.522	-1.3363	1.2e-41	1.95e-39				muscle
CI01000304_16247523_16254506	13.5905	42.5858	1.6478	6.32e-05	0.0044551				brain
CI01000304_16370076_16401491	32.2355	12.7308	-1.3403	0.00011819	0.0020381	CI01000304_16370076_16401491	CI01000304_16370076_16401491	CI01000304_16370076_16401491	intestine
CI01000304_17009769_17023302	123.111	40.7586	-1.5948	1.53e-16	9.85e-15	CI01000304_17009769_17023302	CI01000304_17009769_17023302		intestine
CI01000304_17026143_17041443	65.833	19.8294	-1.7312	3.01e-10	1.24e-08	CI01000304_17026143_17041443	CI01000304_17026143_17041443		intestine
CI01000304_17026143_17041443	52.2888	21.5895	-1.2762	1.49e-06	3.85e-05	CI01000304_17026143_17041443	CI01000304_17026143_17041443		muscle
CI01000304_17590355_17601161	196.057	44.297	-2.146	5.6e-34	7.63e-32	CI01000304_17590355_17601161	CI01000304_17590355_17601161		muscle
CI01000304_17694317_17697897	460.697	163.887	-1.4911	2.53e-54	5.21e-52				muscle
CI01000304_17698564_17703891	134.032	341.166	1.3479	7.33e-12	3.48e-10				intestine
CI01000304_17837247_17882808	213.469	101.895	-1.0669	1.03e-18	7.49e-17	CI01000304_17837247_17882808	CI01000304_17837247_17882808		muscle
CI01000305_00309210_00311420	52.6176	18.5512	-1.504	4.59e-05	0.0034188		CI01000305_00309210_00311420		brain
CI01000306_00279658_00285330	19.8097	72.0524	1.8628	9.08e-06	0.00020218				intestine
CI01000306_00297906_00319127	8.49823	49.7715	2.5501	1.73e-06	4.42e-05	CI01000306_00297906_00319127	CI01000306_00297906_00319127		muscle
CI01000306_00321852_00325373	25.9625	6.39974	-2.0203	1.73e-05	0.00037647	CI01000306_00321852_00325373	CI01000306_00321852_00325373		muscle
CI01000306_00546664_00553895	132.455	270.513	1.0302	1.76e-05	0.00037165		CI01000306_00546664_00553895	CI01000306_00546664_00553895	intestine
CI01000306_00554763_00557805	32.4744	116.077	1.8377	2.69e-08	8.82e-07				intestine
CI01000306_00575882_00583996	244.733	86.4351	-1.5015	7.19e-30	8.7e-28		CI01000306_00575882_00583996	CI01000306_00575882_00583996	muscle
CI01000306_00588975_00600403	105.235	38.4605	-1.4522	1.98e-08	3.36e-06	CI01000306_00588975_00600403	CI01000306_00588975_00600403		brain
CI01000306_00693218_00693943	20.8372	2.16624	-3.2659	2.94e-06	7.1e-05				intestine
CI01000306_01792788_01804803	113.985	44.644	-1.3523	2.31e-13	1.19e-11	CI01000306_01792788_01804803	CI01000306_01792788_01804803		muscle
CI01000306_02654091_02663519	56.2747	143.705	1.3526	8.04e-06	0.00018059	CI01000306_02654091_02663519	CI01000306_02654091_02663519	CI01000306_02654091_02663519	intestine
CI01000306_03270390_03277409	2255.1	831.295	-1.4398	3.75e-147	1.58e-143	CI01000306_03270390_03277409	CI01000306_03270390_03277409	CI01000306_03270390_03277409	brain
CI01000306_03647554_03652331	43.1928	16.9246	-1.3517	6.46e-06	0.00015089	CI01000306_03647554_03652331	CI01000306_03647554_03652331		muscle
CI01000306_03677906_03697637	51.9496	11.2644	-2.2053	2.94e-10	1.21e-08	CI01000306_03677906_03697637			intestine
CI01000306_03814414_03823373	172.667	81.8088	-1.0777	1.39e-15	8.41e-14		CI01000306_03814414_03823373	CI01000306_03814414_03823373	muscle
CI01000306_04537146_04540022	20.407	5.16565	-1.982	0.0001745	0.0028715				intestine
CI01000306_04544349_04545034	196.711	444.746	1.1769	3.86e-11	1.75e-09		CI01000306_04544349_04545034		intestine
CI01000306_04544349_04545034	0	19.1221	5.2572	2.68e-05	0.00056282		CI01000306_04544349_04545034		muscle
CI01000306_05414347_05434965	65.2796	135.188	1.0503	4.04e-07	5.26e-05	CI01000306_05414347_05434965			brain
CI01000306_06055478_06066083	25.0428	6.93196	-1.8531	5.79e-05	0.0010714	CI01000306_06055478_06066083	CI01000306_06055478_06066083	CI01000306_06055478_06066083	intestine
CI01000306_06289571_06299875	197.045	65.3538	-1.5922	1.74e-25	1.66e-23	CI01000306_06289571_06299875	CI01000306_06289571_06299875		intestine
CI01000306_06437636_06441233	132.001	43.7914	-1.5918	1.36e-17	9.26e-16		CI01000306_06437636_06441233		intestine
CI01000306_07864325_07865368	80.0445	35.6612	-1.1664	1.4e-08	4.72e-07		CI01000306_07864325_07865368		muscle
CI01000306_08986353_09011689	30.8017	11.9976	-1.3603	0.00014865	0.0024987	CI01000306_08986353_09011689	CI01000306_08986353_09011689		intestine
CI01000306_09536090_09548281	37.7609	86.0685	1.1886	8.23e-06	0.00077023				brain
CI01000306_09944940_09958459	17.0616	78.4845	2.2017	7.57e-08	2.33e-06				intestine
CI01000306_11107383_11122980	92.5247	38.0592	-1.2816	1.94e-10	8.12e-09	CI01000306_11107383_11122980	CI01000306_11107383_11122980		intestine
CI01000306_11376968_11380740	21.1239	96.5476	2.1924	2.8e-09	1.06e-07				intestine
CI01000307_00052054_00054479	37.7612	17.7342	-1.0904	0.00017119	0.0030026		CI01000307_00052054_00054479		muscle
CI01000308_01775458_01781291	58.9158	27.2182	-1.1141	2.04e-06	5.16e-05		CI01000308_01775458_01781291		muscle
CI01000308_01860118_01871423	26.6917	6.16545	-2.1141	9.5e-06	0.00021119	CI01000308_01860118_01871423	CI01000308_01860118_01871423		intestine
CI01000308_01951635_01956348	13.9313	92.0152	2.7235	7.05e-12	3.36e-10		CI01000308_01951635_01956348		intestine
CI01000310_01947567_01956704	52.2368	25.7917	-1.0182	2.04e-05	0.00044012				muscle
CI01000310_02572928_02575251	81.8636	7.74909	-3.4011	4.5e-21	3.71e-19		CI01000310_02572928_02575251	CI01000310_02572928_02575251	muscle
CI01000310_03165171_03170431	251.049	118.665	-1.0811	5.1e-22	4.4e-20	CI01000310_03165171_03170431	CI01000310_03165171_03170431		muscle
CI01000310_03175131_03188416	76.6101	25.0284	-1.614	5.68e-11	2.53e-09	CI01000310_03175131_03188416	CI01000310_03175131_03188416	CI01000310_03175131_03188416	intestine
CI01000310_03776732_03801282	67.3621	33.1553	-1.0227	1.24e-06	3.25e-05		CI01000310_03776732_03801282	CI01000310_03776732_03801282	muscle
CI01000310_03868160_03869179	28.9857	11.2644	-1.3636	0.00022906	0.0036404		CI01000310_03868160_03869179		intestine
CI01000310_03868160_03869179	56.4729	15.2283	-1.8908	8.47e-10	3.24e-08		CI01000310_03868160_03869179		muscle
CI01000310_04428945_04459038	226.671	112.304	-1.0132	8.6e-19	6.34e-17	CI01000310_04428945_04459038	CI01000310_04428945_04459038	CI01000310_04428945_04459038	muscle
CI01000310_04784878_04789182	109.619	50.3884	-1.1213	8e-11	3.37e-09	CI01000310_04784878_04789182	CI01000310_04784878_04789182	CI01000310_04784878_04789182	muscle
CI01000310_04962479_04992409	126.505	411.219	1.7007	3.02e-22	2.5e-20				intestine
CI01000311_00251598_00254804	17.1094	203.227	3.5702	3.5e-33	4.31e-31	CI01000311_00251598_00254804	CI01000311_00251598_00254804		intestine
CI01000311_00251598_00254804	4.88583	46.5331	3.2516	5.43e-08	1.73e-06	CI01000311_00251598_00254804	CI01000311_00251598_00254804		muscle
CI01000311_00368494_00376259	25.0428	78.5512	1.6492	3.99e-05	0.00076628	CI01000311_00368494_00376259	CI01000311_00368494_00376259		intestine
CI01000311_01583066_01617881	58.9988	198.794	1.7525	3.68e-12	1.79e-10	CI01000311_01583066_01617881	CI01000311_01583066_01617881		intestine
CI01000311_01924031_01929402	33.2652	11.72	-1.505	2.78e-05	0.00058361	CI01000311_01924031_01929402	CI01000311_01924031_01929402		muscle
CI01000311_02224177_02231328	53.952	214.16	1.9889	7.17e-16	4.46e-14	CI01000311_02224177_02231328			muscle
CI01000312_00064476_00076377	70.2538	397.322	2.4997	7.18e-41	1.09e-38				intestine
CI01000312_00076649_00080467	80.3378	420.217	2.387	2.75e-40	4.07e-38				intestine
CI01000312_00113261_00123546	49.8978	23.3244	-1.0971	1.46e-05	0.00032379	CI01000312_00113261_00123546	CI01000312_00113261_00123546		muscle
CI01000312_00142706_00155969	39.0347	16.809	-1.2155	5.1e-05	0.0010151				muscle
CI01000312_00159365_00172778	87.2676	42.9915	-1.0214	4.62e-08	1.46e-06	CI01000312_00159365_00172778	CI01000312_00159365_00172778		intestine
CI01000313_00913110_00924079	17.8502	143.372	3.0057	6.32e-20	4.69e-18	CI01000313_00913110_00924079			intestine
CI01000313_00977797_00978570	0.645188	18.3297	4.8283	5.19e-05	0.00096728				intestine
CI01000313_00982839_00997272	5.68721	60.688	3.4156	1.47e-10	6.28e-09				intestine
CI01000313_01097272_01103624	73.862	34.9931	-1.0778	2.25e-07	6.5e-06		CI01000313_01097272_01103624	CI01000313_01097272_01103624	intestine
CI01000313_01573755_01596686	87.2198	193.195	1.1473	2.53e-05	0.00051547	CI01000313_01573755_01596686	CI01000313_01573755_01596686	CI01000313_01573755_01596686	intestine
CI01000313_01733333_01747199	31.9487	12.5642	-1.3464	0.00012198	0.0020951	CI01000313_01733333_01747199	CI01000313_01733333_01747199	CI01000313_01733333_01747199	intestine
CI01000313_01865377_01883946	67.2062	32.5385	-1.0464	9.39e-07	2.52e-05	CI01000313_01865377_01883946	CI01000313_01865377_01883946	CI01000313_01865377_01883946	muscle
CI01000314_00039926_00045100	29.1051	6.5987	-2.141	3.29e-06	7.85e-05				intestine
CI01000315_00201463_00206605	51.1713	22.669	-1.1746	5.27e-06	0.00012507	CI01000315_00201463_00206605	CI01000315_00201463_00206605	CI01000315_00201463_00206605	muscle
CI01000315_00313298_00316266	59.9814	27.5266	-1.1237	1.48e-06	3.83e-05			CI01000315_00313298_00316266	muscle
CI01000315_00487202_00496249	34.0994	10.9978	-1.6325	1.1e-05	0.00023918	CI01000315_00487202_00496249	CI01000315_00487202_00496249		intestine
CI01000315_01128187_01138259	203.975	521.797	1.3551	1.51e-17	1.02e-15				intestine
CI01000315_01181862_01186477	121.94	45.8243	-1.412	1.35e-14	7.92e-13	CI01000315_01181862_01186477	CI01000315_01181862_01186477		intestine
CI01000315_01347633_01349527	69.8953	176.399	1.3356	1.1e-06	2.87e-05		CI01000315_01347633_01349527	CI01000315_01347633_01349527	intestine
CI01000316_00003477_00009146	21.6974	91.6486	2.0786	3.18e-08	1.03e-06				intestine
CI01000316_00044342_00056629	620.89	155.868	-1.994	7.44e-97	2.51e-94	CI01000316_00044342_00056629	CI01000316_00044342_00056629		muscle
CI01000316_00584409_00585328	6.16513	62.521	3.3421	1.3e-10	5.57e-09		CI01000316_00584409_00585328		intestine
CI01000316_01225426_01226351	10.6575	45.791	2.1032	7.82e-05	0.0014043	CI01000316_01225426_01226351			intestine
CI01000316_01515758_01570078	35.3973	78.3815	1.1469	3.51e-05	0.0027286	CI01000316_01515758_01570078		CI01000316_01515758_01570078	brain
CI01000319_00082962_00098821	0	16.115	5.0103	0.00013428	0.0024037	CI01000319_00082962_00098821			muscle
CI01000319_00115477_00122306	381.234	43.2581	-3.1396	1.08e-86	3.98e-84	CI01000319_00115477_00122306	CI01000319_00115477_00122306	CI01000319_00115477_00122306	intestine
CI01000319_00143560_00150809	34.5295	311.105	3.1715	5.34e-44	9.05e-42		CI01000319_00143560_00150809		intestine
CI01000319_01805927_01824581	54.8876	21.2811	-1.3669	3.13e-07	9.04e-06	CI01000319_01805927_01824581	CI01000319_01805927_01824581		muscle
CI01000319_01840653_01855838	72.7389	33.4601	-1.1203	1.55e-07	4.6e-06	CI01000319_01840653_01855838	CI01000319_01840653_01855838		intestine
CI01000319_02427407_02432553	96.1808	30.5273	-1.6556	1.01e-13	5.51e-12	CI01000319_02427407_02432553	CI01000319_02427407_02432553		intestine
CI01000319_02609118_02656959	44.4858	9.3781	-2.246	7.85e-07	9.8e-05	CI01000319_02609118_02656959	CI01000319_02609118_02656959		brain
CI01000319_02609118_02656959	0.181919	22.9388	6.9784	3.75e-06	9.07e-05	CI01000319_02609118_02656959	CI01000319_02609118_02656959		muscle
CI01000319_03180932_03187841	13.7162	1.13311	-3.5975	9.41e-05	0.0016551				intestine
CI01000319_04751528_04753425	81.5432	26.5201	-1.6205	8.24e-08	1.22e-05	CI01000319_04751528_04753425	CI01000319_04751528_04753425	CI01000319_04751528_04753425	brain
CI01000319_04751528_04753425	8.94003	145.729	4.0269	9.54e-27	1.01e-24	CI01000319_04751528_04753425	CI01000319_04751528_04753425	CI01000319_04751528_04753425	muscle
CI01000319_04759154_04760920	300.905	80.3288	-1.9053	7.8e-31	9.39e-28		CI01000319_04759154_04760920		brain
CI01000319_04759154_04760920	77.2377	342.695	2.1495	7.87e-28	8.89e-26		CI01000319_04759154_04760920		muscle
CI01000319_04949418_04952350	92.8353	374.659	2.0128	1.6e-27	1.61e-25	CI01000319_04949418_04952350	CI01000319_04949418_04952350	CI01000319_04949418_04952350	intestine
CI01000319_04949418_04952350	783.136	128.573	-2.6067	2.19e-154	9.55e-152	CI01000319_04949418_04952350	CI01000319_04949418_04952350	CI01000319_04949418_04952350	muscle
CI01000319_05812788_05816097	13.5967	0	-4.7652	4.05e-05	0.0007764				intestine
CI01000319_05893821_05921638	0.389827	16.7704	5.4269	7.74e-05	0.0014857				muscle
CI01000319_05963499_05970334	235.741	105.018	-1.1666	2.07e-22	1.81e-20				muscle
CI01000319_05972558_05973833	34.6426	15.1512	-1.1931	0.00015789	0.0027848				muscle
CI01000319_06067077_06067334	169.185	69.8575	-1.2761	4.83e-18	3.36e-16				muscle
CI01000319_06070748_06083546	67.518	16.3078	-2.0497	3e-12	1.42e-10				muscle
CI01000319_06133262_06139477	68.4276	26.2544	-1.382	9.19e-09	3.2e-07				muscle
CI01000319_06289240_06294387	95.6635	31.0735	-1.6223	1.47e-13	7.63e-12				muscle
CI01000319_06299220_06303590	16.6554	74.7852	2.1668	2.24e-07	6.46e-06				intestine
CI01000320_00331521_00343779	112.167	296.841	1.404	2.06e-11	9.48e-10	CI01000320_00331521_00343779	CI01000320_00331521_00343779		intestine
CI01000320_00586900_00592523	81.1879	31.7674	-1.3537	6.04e-10	2.35e-08	CI01000320_00586900_00592523	CI01000320_00586900_00592523		muscle
CI01000320_00745852_00758696	54.2675	26.7614	-1.0199	1.66e-05	0.0003522	CI01000320_00745852_00758696	CI01000320_00745852_00758696		intestine
CI01000320_00745852_00758696	57.7204	27.4495	-1.0723	4.13e-06	9.93e-05	CI01000320_00745852_00758696	CI01000320_00745852_00758696		muscle
CI01000320_01415533_01416476	40.9097	19.7628	-1.0497	0.00014599	0.0024623		CI01000320_01415533_01416476		intestine
CI01000320_03653954_03661389	156.709	74.452	-1.0737	5.25e-14	2.95e-12	CI01000320_03653954_03661389	CI01000320_03653954_03661389	CI01000320_03653954_03661389	intestine
CI01000321_00887320_00899893	44.4922	21.8594	-1.0253	7.93e-05	0.0015185	CI01000321_00887320_00899893	CI01000321_00887320_00899893		muscle
CI01000321_01174323_01177482	16.1058	2.43285	-2.7269	0.00011894	0.0020498				intestine
CI01000321_01185036_01186172	87.6022	16.0635	-2.4472	9.71e-18	6.64e-16		CI01000321_01185036_01186172		intestine
CI01000321_01203252_01204312	25.0428	8.69828	-1.5256	0.00027631	0.0043091				intestine
CI01000321_01473475_01476619	18.2564	3.83258	-2.252	0.00016175	0.0026814		CI01000321_01473475_01476619	CI01000321_01473475_01476619	intestine
CI01000321_01734972_01738515	30.5884	11.5273	-1.4079	0.00010481	0.0019352				muscle
CI01000321_01741333_01755566	27.8864	10.7979	-1.3688	0.00029285	0.0045457				intestine
CI01000321_02940651_02989599	24.9019	3.33102	-2.9022	1.97e-05	0.001648				brain
CI01000321_03191343_03195029	187.663	77.3367	-1.2789	6.95e-20	5.4e-18	CI01000321_03191343_03195029	CI01000321_03191343_03195029	CI01000321_03191343_03195029	muscle
CI01000321_03294654_03298670	912.507	224.839	-2.0209	2.94e-143	1.24e-140				muscle
CI01000321_03303567_03306121	38.6635	144.738	1.9044	1.34e-10	5.73e-09				intestine
CI01000321_03303567_03306121	790.829	217.861	-1.86	7.36e-115	2.69e-112				muscle
CI01000321_03375884_03385622	55.6153	24.8279	-1.1635	2.32e-06	5.83e-05		CI01000321_03375884_03385622		muscle
CI01000321_03401671_03403757	399.921	872.061	1.1247	2.89e-18	2.01e-16		CI01000321_03401671_03403757		intestine
CI01000321_03415680_03424668	45.6877	13.532	-1.7554	1.05e-07	3.24e-06	CI01000321_03415680_03424668	CI01000321_03415680_03424668	CI01000321_03415680_03424668	muscle
CI01000321_03490261_03505373	0	21.5124	5.4271	7.6e-06	0.00017529		CI01000321_03490261_03505373		muscle
CI01000321_03510111_03528045	11.6134	60.5214	2.3817	4.82e-07	1.33e-05	CI01000321_03510111_03528045	CI01000321_03510111_03528045		intestine
CI01000321_04369871_04373281	236.859	115.003	-1.0424	4.01e-20	3.16e-18				muscle
CI01000321_04406222_04413266	103.995	35.0597	-1.5686	5.46e-14	3.06e-12				intestine
CI01000321_04515562_04517953	40.594	15.5367	-1.3856	9.38e-06	0.00021315		CI01000321_04515562_04517953		muscle
CI01000321_05141500_05146892	22.2231	2.19957	-3.3368	1.17e-06	3.03e-05				intestine
CI01000322_00008829_00019784	65.7853	30.0274	-1.1315	5.25e-07	1.44e-05	CI01000322_00008829_00019784	CI01000322_00008829_00019784		intestine
CI01000322_00164439_00171833	72.7867	223.556	1.6189	1.06e-11	4.97e-10	CI01000322_00164439_00171833	CI01000322_00164439_00171833	CI01000322_00164439_00171833	intestine
CI01000324_01708694_01724055	870.932	3031.2	1.7993	7.15e-171	5.36e-168	CI01000324_01708694_01724055	CI01000324_01708694_01724055		intestine
CI01000325_01235461_01249364	15.0305	52.9229	1.816	0.00020558	0.0033057		CI01000325_01235461_01249364		intestine
CI01000325_01342491_01349333	40.0222	19.392	-1.0453	0.00015542	0.002751		CI01000325_01342491_01349333		muscle
CI01000325_02087565_02183755	135.946	66.966	-1.0215	5.77e-12	2.69e-10	CI01000325_02087565_02183755			muscle
CI01000325_02532897_02550596	33.3108	9.33149	-1.8358	3.91e-06	9.23e-05				intestine
CI01000325_03097491_03100127	93.3246	195.154	1.0643	0.00017825	0.0031003		CI01000325_03097491_03100127		muscle
CI01000325_04548811_04554697	46.2623	11.9976	-1.9471	2.12e-08	7.02e-07			CI01000325_04548811_04554697	intestine
CI01000325_04596912_04601334	7.74225	56.0889	2.8569	3.19e-08	1.04e-06		CI01000325_04596912_04601334	CI01000325_04596912_04601334	intestine
CI01000325_04646437_04650931	49.4405	268.947	2.4436	2.62e-27	2.62e-25		CI01000325_04646437_04650931		intestine
CI01000325_04689061_04697144	165.311	38.6257	-2.0976	4.78e-28	4.83e-26	CI01000325_04689061_04697144	CI01000325_04689061_04697144		intestine
[truncated: 533 more rows]
