# Supplementary material for: Transcriptomic analysis to elucidate the effects of high stocking density on grass carp (Ctenopharyngodon idella)
Source: BMC Genomics. 2021 Aug 16;22:620. doi: 10.1186/s12864-021-07924-4 (PMC8369720; doi:10.1186/s12864-021-07924-4)
Supplement: Supplementary file 7 — Additional file 7: DEGs simultaneously dysregulated in three tissue. [file 12864_2021_7924_MOESM7_ESM.xlsx]

## Sheet: Table S6
Gene name	Gene ID	Description	log2(FC) in brain	p_value in brain	log2(FC) in muscle	p_value in muscle	log2(FC) in intestine	p_value in intestine
angptl4	CI01000004_07775338_07780352	Angiopoietin-like 4	-1.8112	1.3189e-05	-3.4381	9.8688e-20	-1.4262	1.2359e-63
lcnl	CI01000018_02125709_02126759	Lipocalin-like	-1.1564	6.132e-07	1.2604	0.00010111	-2.4008	5.4401e-07
lpl	CI01000030_00937645_00942188	Lipoprotein lipase	-2.4577	1.7525e-17	-1.5827	1.1297e-05	1.3679	1.7339e-41
irs2	CI01000049_00439527_00443722	Insulin receptor substrate 2	-1.1105	9.5434e-07	-1.4836	1.5481e-15	-2.5614	6.6543e-09
pdk4	CI01000054_02417068_02430580	Pyruvate dehydrogenase kinase	-1.4639	2.3093e-08	-2.2491	1.7604e-11	-1.5983	1.6065e-78
txnip	CI01000054_11409512_11412290	Thioredoxin-interacting protein-like	-1.615	1.3905e-12	-2.29	1.0219e-39	-1.0844	1.6816e-72
hbb	CI01000113_00254945_00255661	Hemoglobin subunit	-2.8054	0	-1.1575	5.2763e-37	-1.6528	3.4529e-155
per2	CI01000118_00519523_00546014	Period circadian protein homolog 2-like	1.1062	1.9348e-06	1.8192	3.5915e-28	2.4354	2.4827e-05
hla-dra	CI01000146_02272881_02275284	MHC class II alpha antigen	-6.9301	1.6828e-15	-6.0344	8.8181e-14	-6.5213	1.7005e-10
hla-dpb	CI01000146_02278636_02311063	DP beta chain, MHC class II antigen	-6.4997	4.1991e-12	-5.8215	1.7018e-10	-6.0413	2.656e-09
h2-aa	CI01000146_02312993_02317927	A-Q alpha chain, MHC class II antigen	-3.9991	6.3071e-05	-5.3045	3.0407e-06	-3.2288	8.8862e-05
h2-eb	CI01000146_02413749_02415254	E-S beta chain, MHC class II antigen	-2.3162	4.6307e-08	-2.1622	7.0012e-19	-2.3215	1.48e-07
bhmt	CI01000211_00234633_00237817	Betaine--homocysteine S-methyltransferase 1	-1.7423	1.5418e-19	1.438	4.7939e-68	1.8466	8.0372e-23
tmem86a	CI01000330_00483566_00485212	Lysoplasmalogenase-like protein	-1.1045	5.7663e-15	-1.4432	7.2739e-09	-2.0887	0.00017495
CI01000004_11666900_11667179	CI01000004_11666900_11667179	None	-1.9983	1.3467e-28	-1.0519	5.2059e-23	-1.4108	2.4084e-14
CI01000016_05956820_05958904	CI01000016_05956820_05958904	None	-3.326	5.6529e-09	-7.5158	6.6865e-07	-9.7716	6.6864e-05
Novelgene1627	Novelgene1627	None	-1.7526	4.7148e-09	-1.0961	7.5755e-05	-1.0774	6.7107e-06
