# Supplementary material for: Transcriptomic analysis to elucidate the effects of high stocking density on grass carp (Ctenopharyngodon idella)
Source: BMC Genomics. 2021 Aug 16;22:620. doi: 10.1186/s12864-021-07924-4 (PMC8369720; doi:10.1186/s12864-021-07924-4)
Supplement: Supplementary file 8 — Additional file 8: DEGs related to Gene Ontology enrichment analysis. [file 12864_2021_7924_MOESM8_ESM.xlsx]

## Sheet: Table S7
Number	ONTOLOGY	ID	Description	GeneRatio	BgRatio	pvalue	p.adjust	qvalue	Organ
1	BP	GO:0051290	protein heterotetramerization	9/213	52/17411	1.20896e-08	4.14914e-05	3.90939e-05	Brain
2	CC	GO:0005833	hemoglobin complex	5/217	12/17282	2.1975e-07	7.86705e-05	6.77755e-05	Brain
4	MF	GO:0005344	oxygen carrier activity	5/200	14/15335	6.53112e-07	0.00030435	0.000269495	Brain
3	BP	GO:0015669	gas transport	6/213	23/17411	2.65097e-07	0.000454906	0.000428619	Brain
5	BP	GO:0015671	oxygen transport	5/213	17/17411	1.43534e-06	0.00164203	0.00154715	Brain
6	CC	GO:0031012	extracellular matrix	17/217	413/17282	1.91708e-05	0.00343157	0.00295633	Brain
8	CC	GO:0045095	keratin filament	4/217	15/17282	2.96083e-05	0.00353325	0.00304394	Brain
15	CC	GO:0099513	polymeric cytoskeletal fiber	16/217	448/17282	0.00017803	0.0149841	0.012909	Brain
16	CC	GO:0005882	intermediate filament	6/217	68/17282	0.000209275	0.0149841	0.012909	Brain
7	BP	GO:0015893	drug transport	15/213	341/17411	2.06976e-05	0.0177585	0.0167324	Brain
9	BP	GO:1903825	organic acid transmembrane transport	12/213	239/17411	3.97333e-05	0.0227274	0.0214142	Brain
10	BP	GO:1905039	carboxylic acid transmembrane transport	12/213	239/17411	3.97333e-05	0.0227274	0.0214142	Brain
13	MF	GO:0140104	molecular carrier activity	5/200	37/15335	0.000111433	0.0259638	0.0229903	Brain
11	BP	GO:0051262	protein tetramerization	11/213	211/17411	5.95502e-05	0.0291966	0.0275095	Brain
17	MF	GO:0030280	structural constituent of epidermis	3/200	10/15335	0.00024512	0.0342359	0.030315	Brain
18	MF	GO:0042287	MHC protein binding	4/200	26/15335	0.00033517	0.0342359	0.030315	Brain
19	MF	GO:0050840	extracellular matrix binding	6/200	73/15335	0.000376032	0.0342359	0.030315	Brain
20	MF	GO:0042289	MHC class II protein binding	3/200	12/15335	0.000440805	0.0342359	0.030315	Brain
12	BP	GO:0043249	erythrocyte maturation	4/213	21/17411	0.000110684	0.0435625	0.0410452	Brain
14	BP	GO:0051291	protein heterooligomerization	10/213	189/17411	0.000114237	0.0435625	0.0410452	Brain
21	MF	GO:0032395	MHC class II receptor activity	3/200	14/15335	0.000715423	0.0476267	0.0421723	Brain
1	BP	GO:0008202	steroid metabolic process	86/1098	372/17411	9.83712e-27	6.39019e-23	5.88881e-23	Intestine
2	BP	GO:0006695	cholesterol biosynthetic process	36/1098	69/17411	2.51827e-25	6.75515e-22	6.22513e-22	Intestine
3	BP	GO:0008203	cholesterol metabolic process	51/1098	145/17411	3.11968e-25	6.75515e-22	6.22513e-22	Intestine
4	BP	GO:1902652	secondary alcohol metabolic process	53/1098	162/17411	1.90379e-24	3.09176e-21	2.84918e-21	Intestine
5	BP	GO:1902653	secondary alcohol biosynthetic process	37/1098	82/17411	4.01974e-23	5.22245e-20	4.81269e-20	Intestine
6	BP	GO:0016126	sterol biosynthetic process	37/1098	83/17411	6.82157e-23	7.38548e-20	6.80601e-20	Intestine
7	BP	GO:0016125	sterol metabolic process	53/1098	176/17411	1.54755e-22	1.43612e-19	1.32344e-19	Intestine
8	BP	GO:0006631	fatty acid metabolic process	84/1098	416/17411	5.85359e-22	4.75311e-19	4.38018e-19	Intestine
9	BP	GO:0062012	regulation of small molecule metabolic process	91/1098	485/17411	2.15623e-21	1.55632e-18	1.43421e-18	Intestine
10	BP	GO:0045540	regulation of cholesterol biosynthetic process	27/1098	50/17411	7.67077e-20	4.52994e-17	4.17451e-17	Intestine
11	BP	GO:0106118	regulation of sterol biosynthetic process	27/1098	50/17411	7.67077e-20	4.52994e-17	4.17451e-17	Intestine
12	BP	GO:0006694	steroid biosynthetic process	56/1098	228/17411	4.34574e-19	2.35249e-16	2.16792e-16	Intestine
13	BP	GO:0006633	fatty acid biosynthetic process	44/1098	147/17411	8.1662e-19	4.08059e-16	3.76042e-16	Intestine
14	BP	GO:0072330	monocarboxylic acid biosynthetic process	70/1098	343/17411	9.77428e-19	4.53527e-16	4.17942e-16	Intestine
15	BP	GO:0090181	regulation of cholesterol metabolic process	29/1098	65/17411	3.0411e-18	1.317e-15	1.21366e-15	Intestine
16	BP	GO:0016053	organic acid biosynthetic process	84/1098	485/17411	1.38825e-17	5.30473e-15	4.88852e-15	Intestine
17	BP	GO:0046394	carboxylic acid biosynthetic process	84/1098	485/17411	1.38825e-17	5.30473e-15	4.88852e-15	Intestine
18	BP	GO:0007584	response to nutrient	80/1098	449/17411	1.54766e-17	5.58532e-15	5.14709e-15	Intestine
19	BP	GO:0019218	regulation of steroid metabolic process	44/1098	163/17411	6.31203e-17	2.15805e-14	1.98873e-14	Intestine
20	BP	GO:0050810	regulation of steroid biosynthetic process	37/1098	124/17411	5.49965e-16	1.78628e-13	1.64613e-13	Intestine
21	BP	GO:0006066	alcohol metabolic process	70/1098	396/17411	2.65547e-15	8.21425e-13	7.56975e-13	Intestine
22	BP	GO:0034384	high-density lipoprotein particle clearance	14/1098	17/17411	8.26977e-15	2.44184e-12	2.25025e-12	Intestine
23	BP	GO:0046165	alcohol biosynthetic process	44/1098	186/17411	1.21869e-14	3.39371e-12	3.12743e-12	Intestine
24	BP	GO:0016042	lipid catabolic process	64/1098	353/17411	1.25383e-14	3.39371e-12	3.12743e-12	Intestine
25	BP	GO:0046890	regulation of lipid biosynthetic process	56/1098	292/17411	5.1082e-14	1.32731e-11	1.22317e-11	Intestine
26	BP	GO:0055088	lipid homeostasis	48/1098	227/17411	7.50199e-14	1.87434e-11	1.72728e-11	Intestine
27	BP	GO:0097006	regulation of plasma lipoprotein particle levels	30/1098	97/17411	1.10987e-13	2.67026e-11	2.46075e-11	Intestine
29	BP	GO:1902930	regulation of alcohol biosynthetic process	30/1098	98/17411	1.50453e-13	3.4905e-11	3.21663e-11	Intestine
28	CC	GO:0005903	brush border	46/1089	214/17282	1.28531e-13	7.72469e-11	6.96772e-11	Intestine
30	BP	GO:0044242	cellular lipid catabolic process	52/1098	278/17411	1.14313e-12	2.56062e-10	2.35971e-10	Intestine
31	CC	GO:0031232	extrinsic component of external side of plasma membrane	13/1089	18/17282	1.46861e-12	4.41318e-10	3.98071e-10	Intestine
32	BP	GO:1901617	organic hydroxy compound biosynthetic process	55/1098	317/17411	5.86544e-12	1.27006e-09	1.17041e-09	Intestine
33	BP	GO:0034381	plasma lipoprotein particle clearance	22/1098	61/17411	6.63974e-12	1.36723e-09	1.25995e-09	Intestine
34	BP	GO:0006732	coenzyme metabolic process	68/1098	443/17411	6.7351e-12	1.36723e-09	1.25995e-09	Intestine
35	BP	GO:0010565	regulation of cellular ketone metabolic process	37/1098	166/17411	1.06029e-11	2.08716e-09	1.9234e-09	Intestine
36	BP	GO:0042180	cellular ketone metabolic process	48/1098	260/17411	1.38557e-11	2.64725e-09	2.43955e-09	Intestine
37	BP	GO:0009744	response to sucrose	18/1098	43/17411	2.92374e-11	5.27573e-09	4.86179e-09	Intestine
38	BP	GO:0034285	response to disaccharide	18/1098	43/17411	2.92374e-11	5.27573e-09	4.86179e-09	Intestine
39	BP	GO:0006641	triglyceride metabolic process	38/1098	183/17411	5.31178e-11	9.12788e-09	8.4117e-09	Intestine
40	BP	GO:0006707	cholesterol catabolic process	10/1098	12/17411	5.62062e-11	9.12788e-09	8.4117e-09	Intestine
41	BP	GO:0016127	sterol catabolic process	10/1098	12/17411	5.62062e-11	9.12788e-09	8.4117e-09	Intestine
42	BP	GO:0044245	polysaccharide digestion	10/1098	12/17411	5.62062e-11	9.12788e-09	8.4117e-09	Intestine
43	BP	GO:0006869	lipid transport	58/1098	383/17411	4.19758e-10	6.6506e-08	6.12879e-08	Intestine
44	BP	GO:0007586	digestion	36/1098	179/17411	4.35559e-10	6.73664e-08	6.20807e-08	Intestine
45	BP	GO:0044282	small molecule catabolic process	69/1098	500/17411	5.92519e-10	8.95117e-08	8.24885e-08	Intestine
46	BP	GO:0046949	fatty-acyl-CoA biosynthetic process	16/1098	40/17411	8.36723e-10	1.23531e-07	1.13838e-07	Intestine
47	BP	GO:0031669	cellular response to nutrient levels	56/1098	372/17411	1.05687e-09	1.52565e-07	1.40595e-07	Intestine
48	BP	GO:0042632	cholesterol homeostasis	26/1098	105/17411	1.12952e-09	1.56115e-07	1.43866e-07	Intestine
49	BP	GO:0055092	sterol homeostasis	26/1098	105/17411	1.12952e-09	1.56115e-07	1.43866e-07	Intestine
50	BP	GO:0006706	steroid catabolic process	15/1098	36/17411	1.432e-09	1.93797e-07	1.78592e-07	Intestine
51	BP	GO:0006637	acyl-CoA metabolic process	27/1098	114/17411	1.57438e-09	2.04543e-07	1.88495e-07	Intestine
52	BP	GO:0035383	thioester metabolic process	27/1098	114/17411	1.57438e-09	2.04543e-07	1.88495e-07	Intestine
53	BP	GO:0042594	response to starvation	60/1098	418/17411	1.76454e-09	2.24754e-07	2.0712e-07	Intestine
54	BP	GO:1901570	fatty acid derivative biosynthetic process	25/1098	100/17411	1.89803e-09	2.37108e-07	2.18504e-07	Intestine
55	BP	GO:0031668	cellular response to extracellular stimulus	60/1098	419/17411	1.93695e-09	2.37404e-07	2.18777e-07	Intestine
56	BP	GO:0006638	neutral lipid metabolic process	38/1098	207/17411	2.20111e-09	2.59971e-07	2.39573e-07	Intestine
57	BP	GO:0006639	acylglycerol metabolic process	38/1098	207/17411	2.20111e-09	2.59971e-07	2.39573e-07	Intestine
58	BP	GO:0015909	long-chain fatty acid transport	22/1098	80/17411	2.56061e-09	2.81158e-07	2.59098e-07	Intestine
59	BP	GO:0033865	nucleoside bisphosphate metabolic process	30/1098	140/17411	2.56979e-09	2.81158e-07	2.59098e-07	Intestine
60	BP	GO:0033875	ribonucleoside bisphosphate metabolic process	30/1098	140/17411	2.56979e-09	2.81158e-07	2.59098e-07	Intestine
61	BP	GO:0034032	purine nucleoside bisphosphate metabolic process	30/1098	140/17411	2.56979e-09	2.81158e-07	2.59098e-07	Intestine
62	BP	GO:0030301	cholesterol transport	23/1098	87/17411	2.5969e-09	2.81158e-07	2.59098e-07	Intestine
63	BP	GO:0009743	response to carbohydrate	60/1098	424/17411	3.06881e-09	3.26803e-07	3.01162e-07	Intestine
65	BP	GO:0035384	thioester biosynthetic process	19/1098	62/17411	4.28664e-09	4.42e-07	4.0732e-07	Intestine
66	BP	GO:0071616	acyl-CoA biosynthetic process	19/1098	62/17411	4.28664e-09	4.42e-07	4.0732e-07	Intestine
67	BP	GO:0035337	fatty-acyl-CoA metabolic process	17/1098	50/17411	4.72233e-09	4.79316e-07	4.41708e-07	Intestine
64	CC	GO:0098862	cluster of actin-based cell projections	46/1089	284/17282	3.10788e-09	6.22611e-07	5.61599e-07	Intestine
68	BP	GO:0046942	carboxylic acid transport	60/1098	432/17411	6.28057e-09	6.2767e-07	5.78422e-07	Intestine
69	BP	GO:0009108	coenzyme biosynthetic process	44/1098	271/17411	6.51244e-09	6.40982e-07	5.9069e-07	Intestine
70	BP	GO:0015849	organic acid transport	60/1098	433/17411	6.85708e-09	6.6483e-07	6.12666e-07	Intestine
71	BP	GO:0033866	nucleoside bisphosphate biosynthetic process	21/1098	78/17411	8.91946e-09	8.27726e-07	7.62781e-07	Intestine
72	BP	GO:0034030	ribonucleoside bisphosphate biosynthetic process	21/1098	78/17411	8.91946e-09	8.27726e-07	7.62781e-07	Intestine
73	BP	GO:0034033	purine nucleoside bisphosphate biosynthetic process	21/1098	78/17411	8.91946e-09	8.27726e-07	7.62781e-07	Intestine
74	BP	GO:0019217	regulation of fatty acid metabolic process	25/1098	108/17411	1.04076e-08	9.52226e-07	8.77513e-07	Intestine
76	BP	GO:0009750	response to fructose	12/1098	26/17411	1.57629e-08	1.41809e-06	1.30682e-06	Intestine
77	BP	GO:0015908	fatty acid transport	26/1098	118/17411	1.5936e-08	1.41809e-06	1.30682e-06	Intestine
78	BP	GO:0051188	cofactor biosynthetic process	50/1098	339/17411	1.65139e-08	1.44965e-06	1.33591e-06	Intestine
79	BP	GO:0071827	plasma lipoprotein particle organization	16/1098	48/17411	1.85722e-08	1.6086e-06	1.48239e-06	Intestine
75	CC	GO:0031526	brush border membrane	25/1089	109/17282	1.24938e-08	1.8772e-06	1.69324e-06	Intestine
80	BP	GO:0015918	sterol transport	23/1098	97/17411	2.47634e-08	2.11662e-06	1.95055e-06	Intestine
83	BP	GO:1901568	fatty acid derivative metabolic process	33/1098	186/17411	5.8521e-08	4.87735e-06	4.49467e-06	Intestine
84	BP	GO:0071825	protein-lipid complex subunit organization	17/1098	58/17411	5.85642e-08	4.87735e-06	4.49467e-06	Intestine
85	BP	GO:0034377	plasma lipoprotein particle assembly	13/1098	34/17411	6.21074e-08	5.08515e-06	4.68616e-06	Intestine
86	BP	GO:0001676	long-chain fatty acid metabolic process	27/1098	134/17411	6.2625e-08	5.08515e-06	4.68616e-06	Intestine
88	BP	GO:0070328	triglyceride homeostasis	19/1098	73/17411	8.20311e-08	6.57869e-06	6.06252e-06	Intestine
89	BP	GO:0045940	positive regulation of steroid metabolic process	16/1098	53/17411	9.06095e-08	7.17804e-06	6.61484e-06	Intestine
90	BP	GO:0010873	positive regulation of cholesterol esterification	8/1098	12/17411	9.61672e-08	7.34944e-06	6.77279e-06	Intestine
91	BP	GO:0034378	chylomicron assembly	8/1098	12/17411	9.61672e-08	7.34944e-06	6.77279e-06	Intestine
92	BP	GO:0042365	water-soluble vitamin catabolic process	8/1098	12/17411	9.61672e-08	7.34944e-06	6.77279e-06	Intestine
93	BP	GO:0055090	acylglycerol homeostasis	19/1098	74/17411	1.0391e-07	7.8488e-06	7.23297e-06	Intestine
94	BP	GO:0006665	sphingolipid metabolic process	31/1098	173/17411	1.16112e-07	8.61576e-06	7.93976e-06	Intestine
95	BP	GO:0010878	cholesterol storage	9/1098	16/17411	1.16716e-07	8.61576e-06	7.93976e-06	Intestine
96	BP	GO:0009267	cellular response to starvation	40/1098	261/17411	1.58079e-07	1.1538e-05	1.06327e-05	Intestine
97	BP	GO:0032371	regulation of sterol transport	15/1098	49/17411	1.86284e-07	1.32978e-05	1.22544e-05	Intestine
98	BP	GO:0032374	regulation of cholesterol transport	15/1098	49/17411	1.86284e-07	1.32978e-05	1.22544e-05	Intestine
99	BP	GO:0034433	steroid esterification	9/1098	17/17411	2.34108e-07	1.61479e-05	1.48809e-05	Intestine
100	BP	GO:0034434	sterol esterification	9/1098	17/17411	2.34108e-07	1.61479e-05	1.48809e-05	Intestine
101	BP	GO:0034435	cholesterol esterification	9/1098	17/17411	2.34108e-07	1.61479e-05	1.48809e-05	Intestine
102	BP	GO:0015889	cobalamin transport	8/1098	13/17411	2.36153e-07	1.61479e-05	1.48809e-05	Intestine
103	BP	GO:0042737	drug catabolic process	23/1098	109/17411	2.45033e-07	1.65806e-05	1.52796e-05	Intestine
104	BP	GO:0065005	protein-lipid complex assembly	14/1098	44/17411	2.79092e-07	1.86905e-05	1.72241e-05	Intestine
105	BP	GO:0070207	protein homotrimerization	17/1098	64/17411	2.85234e-07	1.89069e-05	1.74235e-05	Intestine
106	BP	GO:0032868	response to insulin	60/1098	482/17411	3.32597e-07	2.18237e-05	2.01114e-05	Intestine
81	MF	GO:0004312	fatty acid synthase activity	10/1003	18/15335	3.70153e-08	2.34476e-05	2.1718e-05	Intestine
82	MF	GO:0004558	alpha-1,4-glucosidase activity	8/1003	11/15335	4.50482e-08	2.34476e-05	2.1718e-05	Intestine
87	MF	GO:0017127	cholesterol transporter activity	10/1003	19/15335	7.3558e-08	2.55246e-05	2.36418e-05	Intestine
108	BP	GO:0010872	regulation of cholesterol esterification	8/1098	14/17411	5.20454e-07	3.36455e-05	3.10056e-05	Intestine
109	BP	GO:0015718	monocarboxylic acid transport	35/1098	223/17411	5.23121e-07	3.36455e-05	3.10056e-05	Intestine
111	BP	GO:0045834	positive regulation of lipid metabolic process	36/1098	237/17411	8.11593e-07	5.16873e-05	4.76319e-05	Intestine
112	BP	GO:0033015	tetrapyrrole catabolic process	10/1098	24/17411	8.2965e-07	5.23243e-05	4.82189e-05	Intestine
107	CC	GO:0071682	endocytic vesicle lumen	10/1089	23/17282	5.0906e-07	6.1189e-05	5.51928e-05	Intestine
114	BP	GO:0044241	lipid digestion	7/1098	11/17411	1.02636e-06	6.4108e-05	5.9078e-05	Intestine
115	BP	GO:0006790	sulfur compound metabolic process	54/1098	431/17411	1.05315e-06	6.45574e-05	5.94921e-05	Intestine
116	BP	GO:0043691	reverse cholesterol transport	8/1098	15/17411	1.05343e-06	6.45574e-05	5.94921e-05	Intestine
118	BP	GO:1905953	negative regulation of lipid localization	19/1098	86/17411	1.28585e-06	7.80641e-05	7.19391e-05	Intestine
120	BP	GO:0016054	organic acid catabolic process	42/1098	304/17411	1.36341e-06	8.1254e-05	7.48787e-05	Intestine
121	BP	GO:0046395	carboxylic acid catabolic process	42/1098	304/17411	1.36341e-06	8.1254e-05	7.48787e-05	Intestine
123	BP	GO:0009746	response to hexose	46/1098	348/17411	1.5232e-06	8.99517e-05	8.2894e-05	Intestine
124	BP	GO:0062013	positive regulation of small molecule metabolic process	33/1098	214/17411	1.64224e-06	9.61081e-05	8.85673e-05	Intestine
125	BP	GO:0033559	unsaturated fatty acid metabolic process	21/1098	104/17411	1.72895e-06	0.000100279	9.24112e-05	Intestine
126	BP	GO:0006720	isoprenoid metabolic process	26/1098	148/17411	1.76609e-06	0.000101527	9.35607e-05	Intestine
127	BP	GO:0019915	lipid storage	36/1098	246/17411	1.99519e-06	0.000113691	0.00010477	Intestine
128	BP	GO:0034284	response to monosaccharide	47/1098	363/17411	2.10842e-06	0.000119098	0.000109754	Intestine
130	BP	GO:0033700	phospholipid efflux	7/1098	12/17411	2.32863e-06	0.000128193	0.000118135	Intestine
131	BP	GO:0036109	alpha-linolenic acid metabolic process	7/1098	12/17411	2.32863e-06	0.000128193	0.000118135	Intestine
132	BP	GO:0098856	intestinal lipid absorption	7/1098	12/17411	2.32863e-06	0.000128193	0.000118135	Intestine
119	CC	GO:0034663	endoplasmic reticulum chaperone complex	9/1089	20/17282	1.35126e-06	0.000135351	0.000122088	Intestine
133	BP	GO:0044272	sulfur compound biosynthetic process	33/1098	218/17411	2.49285e-06	0.00013608	0.000125403	Intestine
134	BP	GO:0033344	cholesterol efflux	14/1098	52/17411	2.67063e-06	0.000144466	0.000133131	Intestine
135	BP	GO:1903825	organic acid transmembrane transport	35/1098	239/17411	2.71319e-06	0.000144466	0.000133131	Intestine
136	BP	GO:1905039	carboxylic acid transmembrane transport	35/1098	239/17411	2.71319e-06	0.000144466	0.000133131	Intestine
139	BP	GO:0033189	response to vitamin A	13/1098	46/17411	3.34826e-06	0.000176832	0.000162957	Intestine
110	MF	GO:0016746	transferase activity, transferring acyl groups	38/1003	248/15335	7.71401e-07	0.000179351	0.000166121	Intestine
113	MF	GO:0005319	lipid transporter activity	26/1003	138/15335	8.61438e-07	0.000179351	0.000166121	Intestine
140	BP	GO:0015886	heme transport	9/1098	22/17411	3.59107e-06	0.000188125	0.000173365	Intestine
117	MF	GO:0015926	glucosidase activity	10/1003	24/15335	1.15475e-06	0.00020035	0.000185571	Intestine
122	MF	GO:0090599	alpha-glucosidase activity	8/1003	15/15335	1.38623e-06	0.000206152	0.000190945	Intestine
141	BP	GO:0032373	positive regulation of sterol transport	11/1098	34/17411	4.43851e-06	0.000225255	0.000207581	Intestine
142	BP	GO:0032376	positive regulation of cholesterol transport	11/1098	34/17411	4.43851e-06	0.000225255	0.000207581	Intestine
143	BP	GO:0042953	lipoprotein transport	11/1098	34/17411	4.43851e-06	0.000225255	0.000207581	Intestine
144	BP	GO:0044872	lipoprotein localization	11/1098	34/17411	4.43851e-06	0.000225255	0.000207581	Intestine
145	BP	GO:0006111	regulation of gluconeogenesis	15/1098	62/17411	5.07093e-06	0.000255355	0.000235319	Intestine
146	BP	GO:1905952	regulation of lipid localization	39/1098	288/17411	5.25672e-06	0.000262674	0.000242064	Intestine
147	BP	GO:0042304	regulation of fatty acid biosynthetic process	12/1098	41/17411	5.32838e-06	0.000264223	0.000243491	Intestine
148	BP	GO:0034368	protein-lipid complex remodeling	9/1098	23/17411	5.56986e-06	0.000270014	0.000248828	Intestine
149	BP	GO:0034369	plasma lipoprotein particle remodeling	9/1098	23/17411	5.56986e-06	0.000270014	0.000248828	Intestine
150	BP	GO:0035338	long-chain fatty-acyl-CoA biosynthetic process	9/1098	23/17411	5.56986e-06	0.000270014	0.000248828	Intestine
151	BP	GO:0051180	vitamin transport	13/1098	48/17411	5.64078e-06	0.000271426	0.00025013	Intestine
152	BP	GO:0071397	cellular response to cholesterol	8/1098	18/17411	6.03834e-06	0.00028842	0.00026579	Intestine
129	MF	GO:0016747	transferase activity, transferring acyl groups other than amino-acyl groups	33/1003	210/15335	2.31034e-06	0.000300633	0.000278457	Intestine
137	MF	GO:0048037	cofactor binding	49/1003	377/15335	3.08376e-06	0.000332651	0.000308113	Intestine
138	MF	GO:0015248	sterol transporter activity	11/1003	32/15335	3.19549e-06	0.000332651	0.000308113	Intestine
153	BP	GO:0006575	cellular modified amino acid metabolic process	34/1098	239/17411	7.15137e-06	0.00033909	0.000312484	Intestine
154	BP	GO:1901678	iron coordination entity transport	9/1098	24/17411	8.41399e-06	0.000396067	0.000364991	Intestine
155	BP	GO:0035336	long-chain fatty-acyl-CoA metabolic process	10/1098	30/17411	8.97221e-06	0.000409713	0.000377567	Intestine
156	BP	GO:0006723	cuticle hydrocarbon biosynthetic process	7/1098	14/17411	9.01925e-06	0.000409713	0.000377567	Intestine
157	BP	GO:0010885	regulation of cholesterol storage	7/1098	14/17411	9.01925e-06	0.000409713	0.000377567	Intestine
158	BP	GO:0034375	high-density lipoprotein particle remodeling	7/1098	14/17411	9.01925e-06	0.000409713	0.000377567	Intestine
159	BP	GO:0043651	linoleic acid metabolic process	7/1098	14/17411	9.01925e-06	0.000409713	0.000377567	Intestine
160	BP	GO:0015748	organophosphate ester transport	22/1098	124/17411	9.17959e-06	0.000414102	0.000381611	Intestine
161	BP	GO:0034370	triglyceride-rich lipoprotein particle remodeling	6/1098	10/17411	1.04584e-05	0.000468535	0.000431773	Intestine
162	BP	GO:0097164	ammonium ion metabolic process	38/1098	286/17411	1.07908e-05	0.000480117	0.000442447	Intestine
164	BP	GO:0009235	cobalamin metabolic process	9/1098	25/17411	1.2413e-05	0.000548535	0.000505497	Intestine
167	BP	GO:0072329	monocarboxylic acid catabolic process	26/1098	165/17411	1.37161e-05	0.000602024	0.000554789	Intestine
168	BP	GO:0006643	membrane lipid metabolic process	33/1098	236/17411	1.39874e-05	0.000609814	0.000561968	Intestine
169	BP	GO:0009062	fatty acid catabolic process	23/1098	137/17411	1.48821e-05	0.000644493	0.000593926	Intestine
170	BP	GO:0019433	triglyceride catabolic process	12/1098	45/17411	1.53425e-05	0.000660034	0.000608246	Intestine
171	BP	GO:0034379	very-low-density lipoprotein particle assembly	7/1098	15/17411	1.59893e-05	0.000683334	0.000629718	Intestine
174	BP	GO:0045923	positive regulation of fatty acid metabolic process	12/1098	46/17411	1.95758e-05	0.00083114	0.000765928	Intestine
175	BP	GO:0046889	positive regulation of lipid biosynthetic process	23/1098	140/17411	2.1363e-05	0.00090113	0.000830426	Intestine
163	CC	GO:0030666	endocytic vesicle membrane	26/1089	163/17282	1.08147e-05	0.000928523	0.000837533	Intestine
166	CC	GO:0030139	endocytic vesicle	48/1089	400/17282	1.30963e-05	0.000983859	0.000887446	Intestine
177	BP	GO:0009111	vitamin catabolic process	8/1098	21/17411	2.36799e-05	0.000992417	0.00091455	Intestine
178	BP	GO:0032922	circadian regulation of gene expression	15/1098	70/17411	2.4446e-05	0.00101796	0.000938088	Intestine
179	BP	GO:0006721	terpenoid metabolic process	22/1098	132/17411	2.54652e-05	0.00105364	0.000970973	Intestine
181	BP	GO:0015914	phospholipid transport	17/1098	87/17411	2.58301e-05	0.00106198	0.000978654	Intestine
182	BP	GO:0006520	cellular amino acid metabolic process	49/1098	422/17411	2.62467e-05	0.00107232	0.000988184	Intestine
172	CC	GO:0005777	peroxisome	27/1089	178/17282	1.89052e-05	0.0011362	0.00102486	Intestine
173	CC	GO:0042579	microbody	27/1089	178/17282	1.89052e-05	0.0011362	0.00102486	Intestine
176	CC	GO:0034385	triglyceride-rich plasma lipoprotein particle	6/1089	11/17282	2.16761e-05	0.00118431	0.00106825	Intestine
183	BP	GO:0032869	cellular response to insulin stimulus	46/1098	389/17411	2.92001e-05	0.00118552	0.00109251	Intestine
165	MF	GO:0050662	coenzyme binding	33/1003	227/15335	1.26877e-05	0.00120072	0.00111214	Intestine
184	BP	GO:1905954	positive regulation of lipid localization	25/1098	163/17411	3.18823e-05	0.00128638	0.00118545	Intestine
185	BP	GO:0008299	isoprenoid biosynthetic process	9/1098	28/17411	3.53312e-05	0.00141674	0.00130558	Intestine
186	BP	GO:0070206	protein trimerization	17/1098	90/17411	4.07952e-05	0.00161324	0.00148666	Intestine
187	BP	GO:0032372	negative regulation of sterol transport	6/1098	12/17411	4.1225e-05	0.00161324	0.00148666	Intestine
188	BP	GO:0032375	negative regulation of cholesterol transport	6/1098	12/17411	4.1225e-05	0.00161324	0.00148666	Intestine
189	BP	GO:0032489	regulation of Cdc42 protein signal transduction	6/1098	12/17411	4.1225e-05	0.00161324	0.00148666	Intestine
190	BP	GO:0046164	alcohol catabolic process	11/1098	42/17411	4.16571e-05	0.00162039	0.00149325	Intestine
193	BP	GO:0019432	triglyceride biosynthetic process	15/1098	74/17411	4.87546e-05	0.00188518	0.00173726	Intestine
194	BP	GO:0006094	gluconeogenesis	20/1098	119/17411	5.17861e-05	0.00199055	0.00183437	Intestine
180	MF	GO:0004553	hydrolase activity, hydrolyzing O-glycosyl compounds	19/1003	101/15335	2.56356e-05	0.00222389	0.00205984	Intestine
195	BP	GO:0006164	purine nucleotide biosynthetic process	40/1098	331/17411	5.86667e-05	0.00224176	0.00206587	Intestine
199	BP	GO:2000644	regulation of receptor catabolic process	7/1098	18/17411	6.68584e-05	0.00253984	0.00234056	Intestine
200	BP	GO:0042359	vitamin D metabolic process	10/1098	37/17411	6.93943e-05	0.00261581	0.00241057	Intestine
201	BP	GO:0072522	purine-containing compound biosynthetic process	41/1098	345/17411	6.96637e-05	0.00261581	0.00241057	Intestine
202	BP	GO:0098656	anion transmembrane transport	52/1098	475/17411	7.27929e-05	0.00271284	0.00249999	Intestine
203	BP	GO:0050892	intestinal absorption	12/1098	52/17411	7.30831e-05	0.00271284	0.00249999	Intestine
204	BP	GO:0046364	monosaccharide biosynthetic process	21/1098	132/17411	7.78076e-05	0.00287181	0.00264648	Intestine
205	BP	GO:0019319	hexose biosynthetic process	20/1098	123/17411	8.36549e-05	0.00307018	0.00282929	Intestine
206	BP	GO:0033273	response to vitamin	26/1098	183/17411	8.44125e-05	0.00308058	0.00283888	Intestine
208	BP	GO:0034367	protein-containing complex remodeling	9/1098	31/17411	8.68524e-05	0.00313441	0.00288848	Intestine
209	BP	GO:0042759	long-chain fatty acid biosynthetic process	9/1098	31/17411	8.68524e-05	0.00313441	0.00288848	Intestine
210	BP	GO:0008206	bile acid metabolic process	12/1098	53/17411	8.91112e-05	0.00317058	0.00292181	Intestine
211	BP	GO:0042149	cellular response to glucose starvation	12/1098	53/17411	8.91112e-05	0.00317058	0.00292181	Intestine
212	BP	GO:0051187	cofactor catabolic process	13/1098	61/17411	8.9319e-05	0.00317058	0.00292181	Intestine
214	BP	GO:0030258	lipid modification	44/1098	384/17411	9.09252e-05	0.00321005	0.00295819	Intestine
215	BP	GO:0046460	neutral lipid biosynthetic process	15/1098	78/17411	9.21299e-05	0.00321761	0.00296515	Intestine
216	BP	GO:0046463	acylglycerol biosynthetic process	15/1098	78/17411	9.21299e-05	0.00321761	0.00296515	Intestine
198	CC	GO:0032994	protein-lipid complex	7/1089	18/17282	6.65134e-05	0.00333121	0.00300477	Intestine
191	MF	GO:0015485	cholesterol binding	12/1003	48/15335	4.44015e-05	0.0034454	0.00319125	Intestine
192	MF	GO:0016705	oxidoreductase activity, acting on paired donors, with incorporation or reduction of molecular oxygen	25/1003	161/15335	4.63358e-05	0.0034454	0.00319125	Intestine
217	BP	GO:1901605	alpha-amino acid metabolic process	37/1098	305/17411	0.000101123	0.00351279	0.00323717	Intestine
196	MF	GO:0038024	cargo receptor activity	16/1003	81/15335	5.92913e-05	0.0039254	0.00363584	Intestine
197	MF	GO:0005524	ATP binding	51/1003	444/15335	6.03328e-05	0.0039254	0.00363584	Intestine
213	CC	GO:0031983	vesicle lumen	45/1089	396/17282	9.05951e-05	0.00418828	0.00377785	Intestine
220	BP	GO:0060192	negative regulation of lipase activity	6/1098	14/17411	0.000120062	0.00414852	0.00382303	Intestine
221	BP	GO:0046503	glycerolipid catabolic process	17/1098	98/17411	0.000123938	0.00425981	0.00392558	Intestine
225	BP	GO:0046461	neutral lipid catabolic process	12/1098	55/17411	0.000130393	0.00443473	0.00408677	Intestine
226	BP	GO:0046464	acylglycerol catabolic process	12/1098	55/17411	0.000130393	0.00443473	0.00408677	Intestine
218	CC	GO:0060205	cytoplasmic vesicle lumen	44/1089	387/17282	0.000106727	0.00458163	0.00413266	Intestine
227	BP	GO:0032799	low-density lipoprotein receptor particle metabolic process	8/1098	26/17411	0.000136969	0.00463411	0.00427051	Intestine
228	BP	GO:0000038	very long-chain fatty acid metabolic process	10/1098	40/17411	0.000142049	0.00478108	0.00440595	Intestine
223	CC	GO:0043202	lysosomal lumen	19/1089	117/17282	0.000125582	0.00489631	0.0044165	Intestine
224	CC	GO:0005811	lipid droplet	20/1089	127/17282	0.000130351	0.00489631	0.0044165	Intestine
229	BP	GO:0032365	intracellular lipid transport	9/1098	33/17411	0.000148208	0.00496267	0.00457329	Intestine
230	BP	GO:0006006	glucose metabolic process	34/1098	277/17411	0.000151667	0.00505244	0.00465602	Intestine
207	MF	GO:0043177	organic acid binding	31/1003	228/15335	8.44646e-05	0.00517222	0.00479069	Intestine
231	BP	GO:0009152	purine ribonucleotide biosynthetic process	37/1098	312/17411	0.000161169	0.00532177	0.00490422	Intestine
232	BP	GO:0010883	regulation of lipid storage	23/1098	159/17411	0.00016139	0.00532177	0.00490422	Intestine
233	BP	GO:0005996	monosaccharide metabolic process	41/1098	359/17411	0.000167334	0.0054899	0.00505915	Intestine
234	BP	GO:0055094	response to lipoprotein particle	10/1098	41/17411	0.000177358	0.00578955	0.00533529	Intestine
235	BP	GO:0006636	unsaturated fatty acid biosynthetic process	9/1098	34/17411	0.000190379	0.00613107	0.00565002	Intestine
236	BP	GO:0070723	response to cholesterol	9/1098	34/17411	0.000190379	0.00613107	0.00565002	Intestine
237	BP	GO:0032803	regulation of low-density lipoprotein particle receptor catabolic process	5/1098	10/17411	0.000190652	0.00613107	0.00565002	Intestine
238	BP	GO:0044262	cellular carbohydrate metabolic process	44/1098	397/17411	0.000193927	0.00620565	0.00571875	Intestine
239	CC	GO:0005782	peroxisomal matrix	12/1089	58/17282	0.00022082	0.00635999	0.00573674	Intestine
240	CC	GO:0031907	microbody lumen	12/1089	58/17282	0.00022082	0.00635999	0.00573674	Intestine
243	CC	GO:0044438	microbody part	18/1089	113/17282	0.00024012	0.00635999	0.00573674	Intestine
244	CC	GO:0044439	peroxisomal part	18/1089	113/17282	0.00024012	0.00635999	0.00573674	Intestine
247	CC	GO:0042581	specific granule	25/1089	185/17282	0.000251563	0.00635999	0.00573674	Intestine
250	CC	GO:0019898	extrinsic component of membrane	52/1089	500/17282	0.000258034	0.00635999	0.00573674	Intestine
252	CC	GO:0005775	vacuolar lumen	28/1089	218/17282	0.000262643	0.00635999	0.00573674	Intestine
254	CC	GO:0005905	clathrin-coated pit	16/1089	95/17282	0.000273382	0.00635999	0.00573674	Intestine
256	CC	GO:0031227	intrinsic component of endoplasmic reticulum membrane	28/1089	219/17282	0.000283484	0.00635999	0.00573674	Intestine
257	CC	GO:0034358	plasma lipoprotein particle	6/1089	16/17282	0.000285723	0.00635999	0.00573674	Intestine
258	CC	GO:1990777	lipoprotein particle	6/1089	16/17282	0.000285723	0.00635999	0.00573674	Intestine
219	MF	GO:0031406	carboxylic acid binding	30/1003	221/15335	0.000112469	0.00650445	0.00602465	Intestine
222	MF	GO:0032934	sterol binding	12/1003	53/15335	0.00012556	0.00687935	0.00637189	Intestine
241	BP	GO:0043255	regulation of carbohydrate biosynthetic process	20/1098	132/17411	0.000225312	0.00717464	0.00661171	Intestine
242	BP	GO:0009260	ribonucleotide biosynthetic process	38/1098	329/17411	0.000227432	0.00720683	0.00664137	Intestine
245	BP	GO:0030149	sphingolipid catabolic process	9/1098	35/17411	0.00024207	0.00763343	0.0070345	Intestine
246	BP	GO:0034440	lipid oxidation	20/1098	133/17411	0.00024979	0.00783883	0.00722378	Intestine
248	BP	GO:0030968	endoplasmic reticulum unfolded protein response	23/1098	164/17411	0.000256909	0.00798509	0.00735857	Intestine
249	BP	GO:0034754	cellular hormone metabolic process	23/1098	164/17411	0.000256909	0.00798509	0.00735857	Intestine
272	CC	GO:0005798	Golgi-associated vesicle	26/1089	201/17282	0.000383659	0.00823497	0.00742799	Intestine
253	BP	GO:0046390	ribose phosphate biosynthetic process	38/1098	332/17411	0.00027311	0.00844821	0.00778535	Intestine
255	BP	GO:0006767	water-soluble vitamin metabolic process	16/1098	95/17411	0.000275927	0.00849489	0.00782837	Intestine
259	BP	GO:0050872	white fat cell differentiation	7/1098	22/17411	0.000286686	0.00875232	0.0080656	Intestine
260	BP	GO:0042761	very long-chain fatty acid biosynthetic process	6/1098	16/17411	0.000286983	0.00875232	0.0080656	Intestine
262	BP	GO:0006898	receptor-mediated endocytosis	44/1098	405/17411	0.000301064	0.00909932	0.00838538	Intestine
263	BP	GO:0034620	cellular response to unfolded protein	25/1098	187/17411	0.000301163	0.00909932	0.00838538	Intestine
264	BP	GO:0090077	foam cell differentiation	9/1098	36/17411	0.000304877	0.0091689	0.0084495	Intestine
265	BP	GO:0006775	fat-soluble vitamin metabolic process	12/1098	60/17411	0.000310747	0.00925969	0.00853316	Intestine
266	BP	GO:0051181	cofactor transport	12/1098	60/17411	0.000310747	0.00925969	0.00853316	Intestine
267	BP	GO:0010877	lipid transport involved in lipid storage	5/1098	11/17411	0.000331382	0.0097848	0.00901707	Intestine
268	BP	GO:2000646	positive regulation of receptor catabolic process	5/1098	11/17411	0.000331382	0.0097848	0.00901707	Intestine
287	CC	GO:0005788	endoplasmic reticulum lumen	39/1089	354/17282	0.000484561	0.0100421	0.00905803	Intestine
269	BP	GO:0032368	regulation of lipid transport	22/1098	157/17411	0.000350623	0.0103061	0.00949746	Intestine
295	CC	GO:0034364	high-density lipoprotein particle	5/1089	12/17282	0.000536635	0.0107506	0.00969708	Intestine
297	CC	GO:0070062	extracellular exosome	19/1089	131/17282	0.000555253	0.0107647	0.00970986	Intestine
270	BP	GO:0009615	response to virus	39/1098	349/17411	0.000371356	0.0108664	0.0100138	Intestine
271	BP	GO:0070229	negative regulation of lymphocyte apoptotic process	9/1098	37/17411	0.000380568	0.011086	0.0102161	Intestine
273	BP	GO:0046337	phosphatidylethanolamine metabolic process	7/1098	23/17411	0.000389825	0.0113049	0.0104179	Intestine
275	BP	GO:0032369	negative regulation of lipid transport	10/1098	45/17411	0.000401005	0.0115775	0.0106691	Intestine
308	CC	GO:0030176	integral component of endoplasmic reticulum membrane	26/1089	208/17282	0.000650421	0.0118754	0.0107116	Intestine
309	CC	GO:0009897	external side of plasma membrane	36/1089	324/17282	0.000671022	0.0118754	0.0107116	Intestine
310	CC	GO:0005902	microvillus	19/1089	133/17282	0.000671818	0.0118754	0.0107116	Intestine
277	BP	GO:0009226	nucleotide-sugar biosynthetic process	8/1098	30/17411	0.00040948	0.0117698	0.0108464	Intestine
278	BP	GO:0006805	xenobiotic metabolic process	17/1098	108/17411	0.000412248	0.0117972	0.0108716	Intestine
279	BP	GO:0032488	Cdc42 protein signal transduction	6/1098	17/17411	0.000419953	0.0118609	0.0109303	Intestine
280	BP	GO:0032802	low-density lipoprotein particle receptor catabolic process	6/1098	17/17411	0.000419953	0.0118609	0.0109303	Intestine
281	BP	GO:0034380	high-density lipoprotein particle assembly	6/1098	17/17411	0.000419953	0.0118609	0.0109303	Intestine
283	BP	GO:0035883	enteroendocrine cell differentiation	11/1098	54/17411	0.000464491	0.0130621	0.0120372	Intestine
284	BP	GO:0006084	acetyl-CoA metabolic process	9/1098	38/17411	0.000471086	0.0131904	0.0121555	Intestine
285	BP	GO:0019318	hexose metabolic process	36/1098	318/17411	0.000481211	0.0134014	0.0123499	Intestine
286	BP	GO:0097193	intrinsic apoptotic signaling pathway	44/1098	414/17411	0.000482749	0.0134014	0.0123499	Intestine
251	MF	GO:0000062	fatty-acyl-CoA binding	7/1003	21/15335	0.000258604	0.0134604	0.0124675	Intestine
288	BP	GO:0033013	tetrapyrrole metabolic process	14/1098	81/17411	0.000497189	0.013721	0.0126444	Intestine
289	BP	GO:0010906	regulation of glucose metabolic process	22/1098	161/17411	0.000499476	0.013721	0.0126444	Intestine
290	BP	GO:0031670	cellular response to nutrient	16/1098	100/17411	0.000500596	0.013721	0.0126444	Intestine
291	BP	GO:0015850	organic hydroxy compound transport	35/1098	307/17411	0.000503202	0.0137345	0.0126568	Intestine
292	BP	GO:0019395	fatty acid oxidation	19/1098	130/17411	0.000508969	0.0138337	0.0127483	Intestine
293	BP	GO:0010875	positive regulation of cholesterol efflux	7/1098	24/17411	0.00052061	0.0140912	0.0129856	Intestine
294	BP	GO:0006986	response to unfolded protein	27/1098	216/17411	0.000523797	0.0141186	0.0130108	Intestine
331	CC	GO:1904724	tertiary granule lumen	11/1089	58/17282	0.000871171	0.0149592	0.0134933	Intestine
296	BP	GO:0001889	liver development	33/1098	285/17411	0.000546588	0.014672	0.0135209	Intestine
261	MF	GO:0004620	phospholipase activity	22/1003	150/15335	0.000299405	0.0148419	0.0137471	Intestine
298	BP	GO:0062014	negative regulation of small molecule metabolic process	17/1098	111/17411	0.00057102	0.0152237	0.0140292	Intestine
299	BP	GO:0046466	membrane lipid catabolic process	9/1098	39/17411	0.000578555	0.0152237	0.0140292	Intestine
300	BP	GO:0036315	cellular response to sterol	10/1098	47/17411	0.000580311	0.0152237	0.0140292	Intestine
301	BP	GO:0071402	cellular response to lipoprotein particle stimulus	10/1098	47/17411	0.000580311	0.0152237	0.0140292	Intestine
302	BP	GO:0006984	ER-nucleus signaling pathway	13/1098	73/17411	0.000581199	0.0152237	0.0140292	Intestine
303	BP	GO:0009066	aspartate family amino acid metabolic process	13/1098	73/17411	0.000581199	0.0152237	0.0140292	Intestine
304	BP	GO:0006646	phosphatidylethanolamine biosynthetic process	6/1098	18/17411	0.0005965	0.0155617	0.0143407	Intestine
305	BP	GO:0031018	endocrine pancreas development	15/1098	92/17411	0.000604759	0.0157141	0.0144811	Intestine
307	BP	GO:0006672	ceramide metabolic process	16/1098	102/17411	0.000626854	0.0162233	0.0149504	Intestine
311	BP	GO:0046514	ceramide catabolic process	7/1098	25/17411	0.000684048	0.0175636	0.0161855	Intestine
312	BP	GO:1902001	fatty acid transmembrane transport	7/1098	25/17411	0.000684048	0.0175636	0.0161855	Intestine
313	BP	GO:0006109	regulation of carbohydrate metabolic process	30/1098	254/17411	0.000690903	0.0176697	0.0162833	Intestine
314	BP	GO:0061008	hepaticobiliary system development	33/1098	289/17411	0.00069836	0.0177904	0.0163945	Intestine
315	BP	GO:0010893	positive regulation of steroid biosynthetic process	9/1098	40/17411	0.000705283	0.0178966	0.0164924	Intestine
274	MF	GO:0016614	oxidoreductase activity, acting on CH-OH group of donors	20/1003	133/15335	0.0003976	0.0183709	0.0170158	Intestine
276	MF	GO:0034185	apolipoprotein binding	8/1003	29/15335	0.000405889	0.0183709	0.0170158	Intestine
345	CC	GO:1903561	extracellular vesicle	19/1089	139/17282	0.00115616	0.0193015	0.01741	Intestine
316	BP	GO:0050796	regulation of insulin secretion	31/1098	267/17411	0.000757654	0.019011	0.0175194	Intestine
317	BP	GO:0060337	type I interferon signaling pathway	13/1098	75/17411	0.000758919	0.019011	0.0175194	Intestine
318	BP	GO:0071357	cellular response to type I interferon	13/1098	75/17411	0.000758919	0.019011	0.0175194	Intestine
319	BP	GO:0010675	regulation of cellular carbohydrate metabolic process	26/1098	210/17411	0.000760909	0.019011	0.0175194	Intestine
282	MF	GO:0005496	steroid binding	17/1003	105/15335	0.000444074	0.0192617	0.0178409	Intestine
320	BP	GO:0050994	regulation of lipid catabolic process	14/1098	85/17411	0.00081947	0.0201179	0.0185395	Intestine
321	BP	GO:0090200	positive regulation of release of cytochrome c from mitochondria	10/1098	49/17411	0.000821253	0.0201179	0.0185395	Intestine
322	BP	GO:0046500	S-adenosylmethionine metabolic process	6/1098	19/17411	0.000825602	0.0201179	0.0185395	Intestine
323	BP	GO:0051004	regulation of lipoprotein lipase activity	6/1098	19/17411	0.000825602	0.0201179	0.0185395	Intestine
324	BP	GO:0032000	positive regulation of fatty acid beta-oxidation	5/1098	13/17411	0.000829989	0.0201179	0.0185395	Intestine
325	BP	GO:0044341	sodium-dependent phosphate transport	5/1098	13/17411	0.000829989	0.0201179	0.0185395	Intestine
326	BP	GO:1902931	negative regulation of alcohol biosynthetic process	5/1098	13/17411	0.000829989	0.0201179	0.0185395	Intestine
327	BP	GO:1904251	regulation of bile acid metabolic process	5/1098	13/17411	0.000829989	0.0201179	0.0185395	Intestine
328	BP	GO:0009165	nucleotide biosynthetic process	46/1098	450/17411	0.000840563	0.0202985	0.0187059	Intestine
332	BP	GO:0070542	response to fatty acid	19/1098	136/17411	0.000894714	0.0215262	0.0198372	Intestine
335	BP	GO:0046470	phosphatidylcholine metabolic process	17/1098	116/17411	0.000952344	0.0227913	0.0210031	Intestine
336	BP	GO:1990542	mitochondrial transmembrane transport	15/1098	96/17411	0.000954316	0.0227913	0.0210031	Intestine
367	CC	GO:0030135	coated vesicle	34/1089	315/17282	0.00153417	0.0249199	0.0224779	Intestine
340	BP	GO:0009225	nucleotide-sugar metabolic process	14/1098	87/17411	0.0010376	0.0246895	0.0227523	Intestine
306	MF	GO:0033293	monocarboxylic acid binding	14/1003	80/15335	0.000624441	0.0260017	0.0240837	Intestine
342	BP	GO:0055081	anion homeostasis	13/1098	78/17411	0.00110968	0.0262901	0.0242273	Intestine
343	BP	GO:0006544	glycine metabolic process	6/1098	20/17411	0.001117	0.0262901	0.0242273	Intestine
344	BP	GO:0061179	negative regulation of insulin secretion involved in cellular response to glucose stimulus	6/1098	20/17411	0.001117	0.0262901	0.0242273	Intestine
347	BP	GO:1901293	nucleoside phosphate biosynthetic process	46/1098	457/17411	0.00115823	0.0271263	0.0249979	Intestine
348	BP	GO:2001242	regulation of intrinsic apoptotic signaling pathway	28/1098	239/17411	0.00116088	0.0271263	0.0249979	Intestine
350	BP	GO:0006635	fatty acid beta-oxidation	15/1098	98/17411	0.00118511	0.0275931	0.0254281	Intestine
351	BP	GO:0035966	response to topologically incorrect protein	29/1098	251/17411	0.00119085	0.0276276	0.0254599	Intestine
352	BP	GO:1990822	basic amino acid transmembrane transport	5/1098	14/17411	0.00122439	0.0282615	0.0260441	Intestine
353	BP	GO:0006654	phosphatidic acid biosynthetic process	9/1098	43/17411	0.00122687	0.0282615	0.0260441	Intestine
354	BP	GO:0010742	macrophage derived foam cell differentiation	8/1098	35/17411	0.0012433	0.0284383	0.026207	Intestine
355	BP	GO:0045939	negative regulation of steroid metabolic process	8/1098	35/17411	0.0012433	0.0284383	0.026207	Intestine
356	BP	GO:0034340	response to type I interferon	13/1098	79/17411	0.0012531	0.0285619	0.0263209	Intestine
359	BP	GO:0006140	regulation of nucleotide metabolic process	19/1098	140/17411	0.00127277	0.0289088	0.0266406	Intestine
360	BP	GO:0042445	hormone metabolic process	34/1098	312/17411	0.001323	0.0299449	0.0275954	Intestine
361	BP	GO:0009395	phospholipid catabolic process	11/1098	61/17411	0.00135484	0.0304534	0.028064	Intestine
362	BP	GO:1901616	organic hydroxy compound catabolic process	11/1098	61/17411	0.00135484	0.0304534	0.028064	Intestine
363	BP	GO:0051260	protein homooligomerization	47/1098	474/17411	0.00140576	0.0314891	0.0290185	Intestine
364	BP	GO:0003309	type B pancreatic cell differentiation	9/1098	44/17411	0.00145741	0.0325338	0.0299812	Intestine
329	MF	GO:0071813	lipoprotein particle binding	7/1003	25/15335	0.000848985	0.0325081	0.0301101	Intestine
330	MF	GO:0071814	protein-lipid complex binding	7/1003	25/15335	0.000848985	0.0325081	0.0301101	Intestine
333	MF	GO:0016798	hydrolase activity, acting on glycosyl bonds	21/1003	152/15335	0.000907194	0.0325081	0.0301101	Intestine
334	MF	GO:0016298	lipase activity	23/1003	173/15335	0.000909429	0.0325081	0.0301101	Intestine
337	MF	GO:0015174	basic amino acid transmembrane transporter activity	5/1003	13/15335	0.000979377	0.0325081	0.0301101	Intestine
338	MF	GO:0043178	alcohol binding	15/1003	93/15335	0.000982133	0.0325081	0.0301101	Intestine
339	MF	GO:0008525	phosphatidylcholine transporter activity	6/1003	19/15335	0.000999288	0.0325081	0.0301101	Intestine
365	BP	GO:0002021	response to dietary excess	8/1098	36/17411	0.00151142	0.0336239	0.0309857	Intestine
366	BP	GO:0006766	vitamin metabolic process	20/1098	153/17411	0.00153265	0.0339798	0.0313137	Intestine
341	MF	GO:0050661	NADP binding	9/1003	41/15335	0.0011041	0.034572	0.0320218	Intestine
346	MF	GO:0016616	oxidoreductase activity, acting on the CH-OH group of donors, NAD or NADP as acceptor	18/1003	124/15335	0.00115731	0.034572	0.0320218	Intestine
349	MF	GO:0008514	organic anion transmembrane transporter activity	32/1003	276/15335	0.00116236	0.034572	0.0320218	Intestine
369	BP	GO:1900542	regulation of purine nucleotide metabolic process	18/1098	132/17411	0.00159728	0.0352923	0.0325233	Intestine
370	BP	GO:0035967	cellular response to topologically incorrect protein	26/1098	221/17411	0.0016097	0.0354462	0.0326651	Intestine
357	MF	GO:0005342	organic acid transmembrane transporter activity	24/1003	188/15335	0.00126407	0.0355648	0.0329414	Intestine
358	MF	GO:0046943	carboxylic acid transmembrane transporter activity	24/1003	188/15335	0.00126407	0.0355648	0.0329414	Intestine
395	CC	GO:0034045	phagophore assembly site membrane	5/1089	16/17282	0.00239467	0.037322	0.0336647	Intestine
399	CC	GO:0042824	MHC class I peptide loading complex	4/1089	10/17282	0.0024219	0.037322	0.0336647	Intestine
371	BP	GO:0043903	regulation of symbiosis, encompassing mutualism through parasitism	29/1098	257/17411	0.00171354	0.0373543	0.0344234	Intestine
372	BP	GO:2001235	positive regulation of apoptotic signaling pathway	29/1098	257/17411	0.00171354	0.0373543	0.0344234	Intestine
373	BP	GO:0009749	response to glucose	35/1098	329/17411	0.00171603	0.0373543	0.0344234	Intestine
374	BP	GO:0010888	negative regulation of lipid storage	9/1098	45/17411	0.00172151	0.0373543	0.0344234	Intestine
375	BP	GO:0002903	negative regulation of B cell apoptotic process	5/1098	15/17411	0.00174187	0.0373543	0.0344234	Intestine
376	BP	GO:0046349	amino sugar biosynthetic process	5/1098	15/17411	0.00174187	0.0373543	0.0344234	Intestine
377	BP	GO:0055091	phospholipid homeostasis	5/1098	15/17411	0.00174187	0.0373543	0.0344234	Intestine
378	BP	GO:0034612	response to tumor necrosis factor	32/1098	293/17411	0.00174236	0.0373543	0.0344234	Intestine
379	BP	GO:0008654	phospholipid biosynthetic process	37/1098	354/17411	0.00176173	0.0376454	0.0346917	Intestine
381	BP	GO:0030850	prostate gland development	15/1098	102/17411	0.00178914	0.0381058	0.035116	Intestine
410	CC	GO:0043230	extracellular organelle	19/1089	149/17282	0.0026183	0.03934	0.0354849	Intestine
382	BP	GO:0006733	oxidoreduction coenzyme metabolic process	26/1098	223/17411	0.00183013	0.0388515	0.0358031	Intestine
383	BP	GO:0002902	regulation of B cell apoptotic process	6/1098	22/17411	0.00192907	0.0405541	0.0373722	Intestine
384	BP	GO:0044794	positive regulation by host of viral process	6/1098	22/17411	0.00192907	0.0405541	0.0373722	Intestine
385	BP	GO:0045723	positive regulation of fatty acid biosynthetic process	6/1098	22/17411	0.00192907	0.0405541	0.0373722	Intestine
386	BP	GO:0009069	serine family amino acid metabolic process	10/1098	55/17411	0.00207452	0.0433314	0.0399315	Intestine
387	BP	GO:0043124	negative regulation of I-kappaB kinase/NF-kappaB signaling	10/1098	55/17411	0.00207452	0.0433314	0.0399315	Intestine
368	MF	GO:0016765	transferase activity, transferring alkyl or aryl (other than methyl) groups	12/1003	69/15335	0.00158056	0.043299	0.0401051	Intestine
388	BP	GO:0042593	glucose homeostasis	39/1098	383/17411	0.00215764	0.0448962	0.0413736	Intestine
389	BP	GO:1900371	regulation of purine nucleotide biosynthetic process	15/1098	104/17411	0.00217635	0.0448962	0.0413736	Intestine
390	BP	GO:0010661	positive regulation of muscle cell apoptotic process	8/1098	38/17411	0.00218399	0.0448962	0.0413736	Intestine
391	BP	GO:0044788	modulation by host of viral process	8/1098	38/17411	0.00218399	0.0448962	0.0413736	Intestine
392	BP	GO:0050996	positive regulation of lipid catabolic process	8/1098	38/17411	0.00218399	0.0448962	0.0413736	Intestine
393	BP	GO:2001268	negative regulation of cysteine-type endopeptidase activity involved in apoptotic signaling pathway	7/1098	30/17411	0.00219726	0.0450265	0.0414936	Intestine
411	CC	GO:0016281	eukaryotic translation initiation factor 4F complex	5/1089	17/17282	0.00321823	0.0471746	0.0425517	Intestine
380	MF	GO:0016638	oxidoreductase activity, acting on the CH-NH2 group of donors	6/1003	21/15335	0.00178554	0.0476601	0.0441445	Intestine
394	BP	GO:0030808	regulation of nucleotide biosynthetic process	15/1098	105/17411	0.00239461	0.0482869	0.0444983	Intestine
396	BP	GO:0014012	peripheral nervous system axon regeneration	5/1098	16/17411	0.00240318	0.0482869	0.0444983	Intestine
397	BP	GO:0030497	fatty acid elongation	5/1098	16/17411	0.00240318	0.0482869	0.0444983	Intestine
398	BP	GO:0032530	regulation of microvillus organization	5/1098	16/17411	0.00240318	0.0482869	0.0444983	Intestine
400	BP	GO:0006048	UDP-N-acetylglucosamine biosynthetic process	4/1098	10/17411	0.00242907	0.0482869	0.0444983	Intestine
401	BP	GO:0048733	sebaceous gland development	4/1098	10/17411	0.00242907	0.0482869	0.0444983	Intestine
402	BP	GO:0070857	regulation of bile acid biosynthetic process	4/1098	10/17411	0.00242907	0.0482869	0.0444983	Intestine
403	BP	GO:1904478	regulation of intestinal absorption	4/1098	10/17411	0.00242907	0.0482869	0.0444983	Intestine
404	BP	GO:0010884	positive regulation of lipid storage	12/1098	75/17411	0.0024307	0.0482869	0.0444983	Intestine
405	BP	GO:1990928	response to amino acid starvation	12/1098	75/17411	0.0024307	0.0482869	0.0444983	Intestine
406	BP	GO:0015669	gas transport	6/1098	23/17411	0.00247233	0.0488153	0.0449852	Intestine
407	BP	GO:0034975	protein folding in endoplasmic reticulum	6/1098	23/17411	0.00247233	0.0488153	0.0449852	Intestine
408	BP	GO:0032496	response to lipopolysaccharide	42/1098	424/17411	0.00250109	0.0492335	0.0453706	Intestine
409	BP	GO:0030148	sphingolipid biosynthetic process	16/1098	116/17411	0.00251711	0.0493992	0.0455233	Intestine
1	CC	GO:0098798	mitochondrial protein complex	73/933	261/17282	1.09492e-32	6.51475e-30	5.11729e-30	Muscle
2	CC	GO:0005743	mitochondrial inner membrane	89/933	466/17282	3.34947e-26	9.96468e-24	7.82719e-24	Muscle
3	CC	GO:0005759	mitochondrial matrix	90/933	481/17282	8.12488e-26	1.61143e-23	1.26577e-23	Muscle
5	CC	GO:0000502	proteasome complex	32/933	71/17282	3.40108e-22	5.0591e-20	3.97389e-20	Muscle
6	CC	GO:1905369	endopeptidase complex	32/933	72/17282	5.81182e-22	6.91607e-20	5.43252e-20	Muscle
4	BP	GO:0070125	mitochondrial translational elongation	34/924	79/17411	6.27992e-23	3.53811e-19	3.34687e-19	Muscle
7	BP	GO:0006415	translational termination	34/924	90/17411	1.00062e-20	2.81876e-17	2.6664e-17	Muscle
9	CC	GO:0044449	contractile fiber part	73/933	421/17282	4.01749e-19	3.98401e-17	3.12941e-17	Muscle
8	BP	GO:0070126	mitochondrial translational termination	32/924	81/17411	2.78026e-20	5.22133e-17	4.93911e-17	Muscle
11	CC	GO:0030016	myofibril	71/933	413/17282	2.05032e-18	1.74277e-16	1.36893e-16	Muscle
12	CC	GO:0030017	sarcomere	66/933	369/17282	4.17428e-18	3.10462e-16	2.43866e-16	Muscle
13	CC	GO:0043292	contractile fiber	74/933	453/17282	7.35964e-18	4.86554e-16	3.82185e-16	Muscle
10	BP	GO:0032543	mitochondrial translation	38/924	126/17411	4.6301e-19	6.5215e-16	6.16901e-16	Muscle
16	CC	GO:1905368	peptidase complex	32/933	102/17282	1.30674e-16	7.77511e-15	6.1073e-15	Muscle
14	BP	GO:0006414	translational elongation	38/924	136/17411	8.43411e-18	9.50356e-15	8.98987e-15	Muscle
17	CC	GO:0000313	organellar ribosome	28/933	80/17282	4.2314e-16	2.09807e-14	1.64802e-14	Muscle
18	CC	GO:0005761	mitochondrial ribosome	28/933	80/17282	4.2314e-16	2.09807e-14	1.64802e-14	Muscle
15	BP	GO:0140053	mitochondrial gene expression	40/924	161/17411	1.05286e-16	9.88635e-14	9.35198e-14	Muscle
19	CC	GO:0016459	myosin complex	30/933	99/17282	3.39221e-15	1.55259e-13	1.21955e-13	Muscle
20	CC	GO:1990204	oxidoreductase complex	32/933	116/17282	8.0509e-15	3.42163e-13	2.68767e-13	Muscle
22	CC	GO:0005838	proteasome regulatory particle	17/933	30/17282	1.50281e-14	5.58857e-13	4.38978e-13	Muscle
23	CC	GO:0022624	proteasome accessory complex	17/933	30/17282	1.50281e-14	5.58857e-13	4.38978e-13	Muscle
24	CC	GO:0016460	myosin II complex	22/933	58/17282	8.88024e-14	3.10808e-12	2.44138e-12	Muscle
21	BP	GO:0045333	cellular respiration	44/924	219/17411	1.36382e-14	1.09768e-11	1.03835e-11	Muscle
25	CC	GO:0000314	organellar small ribosomal subunit	16/933	31/17282	6.42125e-13	2.01087e-11	1.57952e-11	Muscle
26	CC	GO:0005763	mitochondrial small ribosomal subunit	16/933	31/17282	6.42125e-13	2.01087e-11	1.57952e-11	Muscle
35	CC	GO:0005859	muscle myosin complex	15/933	32/17282	2.05799e-11	6.12251e-10	4.80919e-10	Muscle
36	CC	GO:0005840	ribosome	36/933	189/17282	2.89547e-11	8.20384e-10	6.44406e-10	Muscle
37	CC	GO:0008541	proteasome regulatory particle, lid subcomplex	9/933	10/17282	3.57484e-11	9.66831e-10	7.59439e-10	Muscle
27	BP	GO:0042773	ATP synthesis coupled electron transport	25/924	86/17411	1.33268e-12	8.34256e-10	7.89163e-10	Muscle
28	BP	GO:0042775	mitochondrial ATP synthesis coupled electron transport	25/924	86/17411	1.33268e-12	8.34256e-10	7.89163e-10	Muscle
29	BP	GO:0030239	myofibril assembly	41/924	222/17411	2.01169e-12	1.12527e-09	1.06444e-09	Muscle
30	BP	GO:0022904	respiratory electron transport chain	28/924	110/17411	2.23122e-12	1.12527e-09	1.06444e-09	Muscle
31	BP	GO:0015980	energy derivation by oxidation of organic compounds	56/924	377/17411	2.39673e-12	1.12527e-09	1.06444e-09	Muscle
32	BP	GO:0022900	electron transport chain	36/924	178/17411	2.85602e-12	1.23776e-09	1.17085e-09	Muscle
33	BP	GO:0006119	oxidative phosphorylation	31/924	136/17411	3.52577e-12	1.41887e-09	1.34218e-09	Muscle
34	MF	GO:0003735	structural constituent of ribosome	30/813	129/15335	4.25545e-12	3.81714e-09	3.39988e-09	Muscle
43	CC	GO:0044455	mitochondrial membrane part	37/933	212/17282	2.15204e-10	5.56723e-09	4.37302e-09	Muscle
44	CC	GO:0044391	ribosomal subunit	30/933	149/17282	3.16728e-10	7.85221e-09	6.16786e-09	Muscle
47	CC	GO:0098800	inner mitochondrial membrane protein complex	27/933	126/17282	5.65278e-10	1.34536e-08	1.05677e-08	Muscle
38	BP	GO:0043624	cellular protein complex disassembly	44/924	274/17411	4.2193e-11	1.58477e-08	1.49911e-08	Muscle
39	BP	GO:0006888	ER to Golgi vesicle-mediated transport	37/924	205/17411	4.87006e-11	1.71487e-08	1.62218e-08	Muscle
40	BP	GO:0046034	ATP metabolic process	47/924	309/17411	6.287e-11	2.05805e-08	1.94681e-08	Muscle
41	BP	GO:0030049	muscle filament sliding	16/924	40/17411	6.57525e-11	2.05805e-08	1.94681e-08	Muscle
42	BP	GO:0043687	post-translational protein modification	53/924	381/17411	1.1631e-10	3.44891e-08	3.26249e-08	Muscle
49	CC	GO:0031674	I band	39/933	249/17282	1.84792e-09	4.2289e-08	3.32177e-08	Muscle
55	CC	GO:0000315	organellar large ribosomal subunit	16/933	50/17282	3.98425e-09	8.46653e-08	6.6504e-08	Muscle
56	CC	GO:0005762	mitochondrial large ribosomal subunit	16/933	50/17282	3.98425e-09	8.46653e-08	6.6504e-08	Muscle
60	CC	GO:0005746	mitochondrial respiratory chain	19/933	73/17282	6.79525e-09	1.3942e-07	1.09513e-07	Muscle
45	BP	GO:0051188	cofactor biosynthetic process	48/924	339/17411	4.8526e-10	1.36698e-07	1.29309e-07	Muscle
46	BP	GO:0033275	actin-myosin filament sliding	16/924	45/17411	5.2633e-10	1.41207e-07	1.33574e-07	Muscle
62	CC	GO:0070469	respiratory chain	19/933	74/17282	8.68525e-09	1.72257e-07	1.35307e-07	Muscle
48	BP	GO:0045214	sarcomere organization	32/924	176/17411	8.1492e-10	2.08694e-07	1.97413e-07	Muscle
66	CC	GO:0012507	ER to Golgi transport vesicle membrane	16/933	54/17282	1.39197e-08	2.67169e-07	2.09859e-07	Muscle
69	CC	GO:0098803	respiratory chain complex	18/933	69/17282	1.62831e-08	3.02763e-07	2.37818e-07	Muscle
72	CC	GO:0030018	Z disc	34/933	218/17282	2.24896e-08	4.05494e-07	3.18512e-07	Muscle
76	CC	GO:0005839	proteasome core complex	11/933	25/17282	2.37418e-08	4.15481e-07	3.26358e-07	Muscle
50	BP	GO:0042254	ribosome biogenesis	39/924	254/17411	2.04931e-09	4.88553e-07	4.62146e-07	Muscle
51	BP	GO:0009167	purine ribonucleoside monophosphate metabolic process	50/924	377/17411	2.08116e-09	4.88553e-07	4.62146e-07	Muscle
52	BP	GO:0032984	protein-containing complex disassembly	54/924	426/17411	2.43394e-09	5.48513e-07	5.18865e-07	Muscle
53	BP	GO:0009161	ribonucleoside monophosphate metabolic process	51/924	391/17411	2.5588e-09	5.54471e-07	5.24501e-07	Muscle
54	BP	GO:0009126	purine nucleoside monophosphate metabolic process	50/924	380/17411	2.72959e-09	5.69575e-07	5.38789e-07	Muscle
57	BP	GO:0009199	ribonucleoside triphosphate metabolic process	49/924	373/17411	4.15974e-09	8.36999e-07	7.91758e-07	Muscle
58	BP	GO:0048194	Golgi vesicle budding	20/924	81/17411	5.51302e-09	1.07105e-06	1.01316e-06	Muscle
59	BP	GO:0009141	nucleoside triphosphate metabolic process	51/924	402/17411	6.62163e-09	1.24354e-06	1.17633e-06	Muscle
61	BP	GO:0009205	purine ribonucleoside triphosphate metabolic process	48/924	368/17411	7.56933e-09	1.37566e-06	1.30131e-06	Muscle
83	CC	GO:0030134	COPII-coated ER to Golgi transport vesicle	18/933	77/17282	1.02595e-07	1.74412e-06	1.36999e-06	Muscle
84	CC	GO:0015935	small ribosomal subunit	16/933	62/17282	1.19989e-07	1.98315e-06	1.55775e-06	Muscle
63	BP	GO:0006901	vesicle coating	18/924	68/17411	9.71954e-09	1.66106e-06	1.57127e-06	Muscle
64	BP	GO:0006732	coenzyme metabolic process	54/924	443/17411	9.72929e-09	1.66106e-06	1.57127e-06	Muscle
65	BP	GO:0090114	COPII-coated vesicle budding	18/924	69/17411	1.25046e-08	2.07208e-06	1.96008e-06	Muscle
68	BP	GO:0006457	protein folding	36/924	240/17411	1.59795e-08	2.57224e-06	2.43321e-06	Muscle
87	CC	GO:0005788	endoplasmic reticulum lumen	44/933	354/17282	2.124e-07	3.41563e-06	2.68295e-06	Muscle
71	BP	GO:0009060	aerobic respiration	21/924	95/17411	1.92338e-08	3.01009e-06	2.84739e-06	Muscle
73	BP	GO:0009123	nucleoside monophosphate metabolic process	51/924	417/17411	2.25772e-08	3.41205e-06	3.22762e-06	Muscle
74	BP	GO:0048207	vesicle targeting, rough ER to cis-Golgi	17/924	64/17411	2.36191e-08	3.41205e-06	3.22762e-06	Muscle
75	BP	GO:0048208	COPII vesicle coating	17/924	64/17411	2.36191e-08	3.41205e-06	3.22762e-06	Muscle
77	BP	GO:0009144	purine nucleoside triphosphate metabolic process	48/924	382/17411	2.5127e-08	3.50192e-06	3.31263e-06	Muscle
78	BP	GO:0006101	citrate metabolic process	16/924	57/17411	2.58279e-08	3.50192e-06	3.31263e-06	Muscle
79	BP	GO:0006099	tricarboxylic acid cycle	15/924	50/17411	2.61059e-08	3.50192e-06	3.31263e-06	Muscle
89	CC	GO:0031597	cytosolic proteasome complex	8/933	15/17282	3.20988e-07	4.90905e-06	3.85602e-06	Muscle
90	CC	GO:0036379	myofilament	14/933	51/17282	3.21769e-07	4.90905e-06	3.85602e-06	Muscle
80	BP	GO:0034976	response to endoplasmic reticulum stress	48/924	386/17411	3.49171e-08	4.57495e-06	4.32767e-06	Muscle
67	MF	GO:0051082	unfolded protein binding	23/813	111/15335	1.45564e-08	5.09547e-06	4.53848e-06	Muscle
70	MF	GO:0051087	chaperone binding	25/813	130/15335	1.70417e-08	5.09547e-06	4.53848e-06	Muscle
81	BP	GO:0048199	vesicle targeting, to, from or within Golgi	18/924	74/17411	4.10068e-08	5.25073e-06	4.96692e-06	Muscle
82	BP	GO:0031034	myosin filament assembly	16/924	59/17411	4.4276e-08	5.54336e-06	5.24373e-06	Muscle
94	CC	GO:0030662	coated vesicle membrane	28/933	183/17282	5.78377e-07	8.53555e-06	6.70462e-06	Muscle
95	CC	GO:0030660	Golgi-associated vesicle membrane	21/933	113/17282	5.88164e-07	8.53555e-06	6.70462e-06	Muscle
85	BP	GO:0009108	coenzyme biosynthetic process	37/924	271/17411	1.23992e-07	1.51864e-05	1.43655e-05	Muscle
103	CC	GO:0015934	large ribosomal subunit	18/933	91/17282	1.44941e-06	2.05333e-05	1.61288e-05	Muscle
105	CC	GO:1904813	ficolin-1-rich granule lumen	23/933	140/17282	1.66725e-06	2.30701e-05	1.81214e-05	Muscle
107	CC	GO:0008540	proteasome regulatory particle, base subcomplex	8/933	18/17282	1.88697e-06	2.53384e-05	1.99031e-05	Muscle
108	CC	GO:0043209	myelin sheath	34/933	262/17282	1.91635e-06	2.53384e-05	1.99031e-05	Muscle
86	BP	GO:0006900	vesicle budding from membrane	22/924	117/17411	1.91984e-07	2.30136e-05	2.17696e-05	Muscle
111	CC	GO:0005865	striated muscle thin filament	12/933	44/17282	2.42041e-06	3.13074e-05	2.45918e-05	Muscle
116	CC	GO:0031430	M band	18/933	95/17282	2.78019e-06	3.5196e-05	2.76462e-05	Muscle
120	CC	GO:0031672	A band	21/933	125/17282	3.23795e-06	4.01371e-05	3.15274e-05	Muscle
88	BP	GO:0072350	tricarboxylic acid metabolic process	16/924	67/17411	3.03963e-07	3.56776e-05	3.37492e-05	Muscle
91	BP	GO:0070646	protein modification by small protein removal	39/924	306/17411	3.55378e-07	4.08612e-05	3.86526e-05	Muscle
92	BP	GO:0055001	muscle cell development	50/924	443/17411	3.85597e-07	4.34491e-05	4.11006e-05	Muscle
130	CC	GO:0034663	endoplasmic reticulum chaperone complex	8/933	20/17282	4.93047e-06	5.987e-05	4.70274e-05	Muscle
93	BP	GO:0042274	ribosomal small subunit biogenesis	16/924	69/17411	4.68269e-07	5.173e-05	4.89339e-05	Muscle
143	CC	GO:0005793	endoplasmic reticulum-Golgi intermediate compartment	19/933	113/17282	9.28999e-06	0.000110551	8.68369e-05	Muscle
96	BP	GO:0006086	acetyl-CoA biosynthetic process from pyruvate	8/924	17/17411	9.66554e-07	0.000104722	9.9062e-05	Muscle
97	BP	GO:0055002	striated muscle cell development	47/924	419/17411	1.02703e-06	0.000109176	0.000103275	Muscle
98	BP	GO:0030433	ubiquitin-dependent ERAD pathway	17/924	82/17411	1.1256e-06	0.000117438	0.00011109	Muscle
99	BP	GO:0016579	protein deubiquitination	35/924	273/17411	1.22394e-06	0.000125376	0.000118599	Muscle
100	BP	GO:0070585	protein localization to mitochondrion	23/924	140/17411	1.24685e-06	0.000125442	0.000118662	Muscle
153	CC	GO:0030684	preribosome	15/933	77/17282	1.30717e-05	0.000152503	0.00011979	Muscle
101	BP	GO:0006626	protein targeting to mitochondrion	18/924	92/17411	1.34217e-06	0.000132663	0.000125493	Muscle
102	BP	GO:0035966	response to topologically incorrect protein	33/924	251/17411	1.3975e-06	0.00013575	0.000128413	Muscle
104	BP	GO:0006839	mitochondrial transport	36/924	287/17411	1.4588e-06	0.000139303	0.000131774	Muscle
156	CC	GO:0019774	proteasome core complex, beta-subunit complex	6/933	12/17282	1.69978e-05	0.000190824	0.000149891	Muscle
157	CC	GO:1990712	HFE-transferrin receptor complex	6/933	12/17282	1.69978e-05	0.000190824	0.000149891	Muscle
106	BP	GO:0006941	striated muscle contraction	32/924	242/17411	1.77406e-06	0.000166584	0.00015758	Muscle
109	BP	GO:0010257	NADH dehydrogenase complex assembly	13/924	52/17411	2.24119e-06	0.000203659	0.000192651	Muscle
110	BP	GO:0032981	mitochondrial respiratory chain complex I assembly	13/924	52/17411	2.24119e-06	0.000203659	0.000192651	Muscle
112	BP	GO:0006733	oxidoreduction coenzyme metabolic process	30/924	223/17411	2.59417e-06	0.000231993	0.000219454	Muscle
114	BP	GO:0006744	ubiquinone biosynthetic process	8/924	19/17411	2.73197e-06	0.000236799	0.000224	Muscle
115	BP	GO:1901663	quinone biosynthetic process	8/924	19/17411	2.73197e-06	0.000236799	0.000224	Muscle
118	BP	GO:0072655	establishment of protein localization to mitochondrion	22/924	137/17411	3.11788e-06	0.000266154	0.000251768	Muscle
119	BP	GO:0061136	regulation of proteasomal protein catabolic process	31/924	237/17411	3.22735e-06	0.000271386	0.000256718	Muscle
121	BP	GO:0035384	thioester biosynthetic process	14/924	62/17411	3.40655e-06	0.000278152	0.000263118	Muscle
122	BP	GO:0071616	acyl-CoA biosynthetic process	14/924	62/17411	3.40655e-06	0.000278152	0.000263118	Muscle
166	CC	GO:0005798	Golgi-associated vesicle	26/933	201/17282	3.19371e-05	0.0003519	0.000276415	Muscle
123	BP	GO:0006986	response to unfolded protein	29/924	216/17411	3.94995e-06	0.000315345	0.0002983	Muscle
124	BP	GO:0043648	dicarboxylic acid metabolic process	22/924	139/17411	3.98379e-06	0.000315345	0.0002983	Muscle
125	BP	GO:0048193	Golgi vesicle transport	46/924	427/17411	4.02997e-06	0.000315345	0.0002983	Muscle
127	BP	GO:0030490	maturation of SSU-rRNA	13/924	55/17411	4.41698e-06	0.000340894	0.000322468	Muscle
128	BP	GO:0031033	myosin filament organization	16/924	81/17411	4.51785e-06	0.000343967	0.000325375	Muscle
171	CC	GO:0005801	cis-Golgi network	11/933	48/17282	3.83407e-05	0.000414776	0.000325804	Muscle
129	BP	GO:0036503	ERAD pathway	19/924	110/17411	4.84932e-06	0.000364281	0.000344591	Muscle
133	BP	GO:0033108	mitochondrial respiratory chain complex assembly	16/924	83/17411	6.29395e-06	0.000465218	0.000440073	Muscle
134	BP	GO:0010927	cellular component assembly involved in morphogenesis	43/924	395/17411	6.35815e-06	0.000465218	0.000440073	Muscle
135	BP	GO:0006120	mitochondrial electron transport, NADH to ubiquinone	11/924	41/17411	6.44496e-06	0.000465524	0.000440362	Muscle
136	BP	GO:0006743	ubiquinone metabolic process	8/924	21/17411	6.6876e-06	0.000476936	0.000451157	Muscle
113	MF	GO:0008307	structural constituent of muscle	17/813	87/15335	2.6095e-06	0.000508962	0.000453326	Muscle
117	MF	GO:0051537	2 iron, 2 sulfur cluster binding	7/813	14/15335	2.83702e-06	0.000508962	0.000453326	Muscle
137	BP	GO:0055072	iron ion homeostasis	18/924	103/17411	7.23096e-06	0.00050924	0.000481715	Muscle
138	BP	GO:0002474	antigen processing and presentation of peptide antigen via MHC class I	11/924	42/17411	8.31615e-06	0.000573403	0.00054241	Muscle
139	BP	GO:0070252	actin-mediated cell contraction	27/924	201/17411	8.3456e-06	0.000573403	0.00054241	Muscle
141	BP	GO:0006122	mitochondrial electron transport, ubiquinol to cytochrome c	7/924	16/17411	8.69082e-06	0.000582906	0.000551399	Muscle
142	BP	GO:0030240	skeletal muscle thin filament assembly	7/924	16/17411	8.69082e-06	0.000582906	0.000551399	Muscle
175	CC	GO:0101002	ficolin-1-rich granule	27/933	222/17282	6.74319e-05	0.000716464	0.000562777	Muscle
176	CC	GO:0005790	smooth endoplasmic reticulum	11/933	51/17282	6.96673e-05	0.000727229	0.000571233	Muscle
126	MF	GO:0051371	muscle alpha-actinin binding	9/813	26/15335	4.3696e-06	0.000653255	0.000581847	Muscle
131	MF	GO:0051536	iron-sulfur cluster binding	9/813	27/15335	6.24743e-06	0.000700493	0.000623921	Muscle
132	MF	GO:0051540	metal cluster binding	9/813	27/15335	6.24743e-06	0.000700493	0.000623921	Muscle
180	CC	GO:0005581	collagen trimer	8/933	28/17282	8.26654e-05	0.000848033	0.000666124	Muscle
146	BP	GO:1990542	mitochondrial transmembrane transport	17/924	96/17411	1.0753e-05	0.000708301	0.000670016	Muscle
147	BP	GO:1903573	negative regulation of response to endoplasmic reticulum stress	12/924	51/17411	1.08118e-05	0.000708301	0.000670016	Muscle
148	BP	GO:0006790	sulfur compound metabolic process	45/924	431/17411	1.15035e-05	0.000744949	0.000704683	Muscle
149	BP	GO:0031032	actomyosin structure organization	47/924	459/17411	1.23175e-05	0.000778226	0.000736161	Muscle
150	BP	GO:0033866	nucleoside bisphosphate biosynthetic process	15/924	78/17411	1.25698e-05	0.000778226	0.000736161	Muscle
151	BP	GO:0034030	ribonucleoside bisphosphate biosynthetic process	15/924	78/17411	1.25698e-05	0.000778226	0.000736161	Muscle
152	BP	GO:0034033	purine nucleoside bisphosphate biosynthetic process	15/924	78/17411	1.25698e-05	0.000778226	0.000736161	Muscle
140	MF	GO:0043021	ribonucleoprotein complex binding	21/813	135/15335	8.40467e-06	0.000837665	0.000746099	Muscle
144	MF	GO:0097493	structural molecule activity conferring elasticity	8/813	22/15335	9.91508e-06	0.000856199	0.000762607	Muscle
145	MF	GO:0009055	electron transfer activity	17/813	96/15335	1.04997e-05	0.000856199	0.000762607	Muscle
154	BP	GO:0071281	cellular response to iron ion	7/924	17/17411	1.40978e-05	0.000863338	0.000816673	Muscle
155	BP	GO:0016999	antibiotic metabolic process	22/924	151/17411	1.55797e-05	0.000943829	0.000892813	Muscle
190	CC	GO:0031970	organelle envelope lumen	15/933	92/17282	0.000113969	0.00114935	0.000902807	Muscle
158	BP	GO:0006084	acetyl-CoA metabolic process	10/924	38/17411	2.04763e-05	0.00122727	0.00116093	Muscle
193	CC	GO:0071682	endocytic vesicle lumen	7/933	23/17282	0.000149395	0.0014815	0.00116371	Muscle
159	BP	GO:0018149	peptide cross-linking	11/924	46/17411	2.13278e-05	0.00126485	0.00119648	Muscle
196	CC	GO:0016461	unconventional myosin complex	11/933	56/17282	0.000170154	0.0016597	0.00130368	Muscle
198	CC	GO:0005747	mitochondrial respiratory chain complex I	9/933	39/17282	0.000183119	0.00170243	0.00133725	Muscle
199	CC	GO:0030964	NADH dehydrogenase complex	9/933	39/17282	0.000183119	0.00170243	0.00133725	Muscle
200	CC	GO:0045271	respiratory chain complex I	9/933	39/17282	0.000183119	0.00170243	0.00133725	Muscle
161	BP	GO:0022613	ribonucleoprotein complex biogenesis	46/924	458/17411	2.48034e-05	0.00145565	0.00137697	Muscle
162	BP	GO:0006364	rRNA processing	24/924	179/17411	2.68906e-05	0.00156187	0.00147745	Muscle
205	CC	GO:0030135	coated vesicle	33/933	315/17282	0.000211205	0.00193334	0.00151862	Muscle
160	MF	GO:0048037	cofactor binding	40/813	377/15335	2.28445e-05	0.00170763	0.00152097	Muscle
163	BP	GO:0006085	acetyl-CoA biosynthetic process	8/924	25/17411	2.93956e-05	0.00165615	0.00156663	Muscle
164	BP	GO:0014866	skeletal myofibril assembly	8/924	25/17411	2.93956e-05	0.00165615	0.00156663	Muscle
165	BP	GO:0061436	establishment of skin barrier	8/924	25/17411	2.93956e-05	0.00165615	0.00156663	Muscle
209	CC	GO:0031968	organelle outer membrane	24/933	202/17282	0.000239595	0.00207358	0.00162878	Muscle
210	CC	GO:0062023	collagen-containing extracellular matrix	24/933	202/17282	0.000239595	0.00207358	0.00162878	Muscle
213	CC	GO:0009295	nucleoid	10/933	49/17282	0.000240465	0.00207358	0.00162878	Muscle
214	CC	GO:0042645	mitochondrial nucleoid	10/933	49/17282	0.000240465	0.00207358	0.00162878	Muscle
216	CC	GO:0005758	mitochondrial intermembrane space	13/933	78/17282	0.000256044	0.00217637	0.00170953	Muscle
218	CC	GO:0098799	outer mitochondrial membrane protein complex	5/933	12/17282	0.000261275	0.00218956	0.00171988	Muscle
167	BP	GO:0016072	rRNA metabolic process	28/924	229/17411	3.35084e-05	0.00186917	0.00176814	Muscle
220	CC	GO:0060205	cytoplasmic vesicle lumen	38/933	387/17282	0.000274891	0.00227167	0.00178438	Muscle
168	BP	GO:1903050	regulation of proteolysis involved in cellular protein catabolic process	32/924	279/17411	3.44966e-05	0.00190543	0.00180244	Muscle
225	CC	GO:0030120	vesicle coat	10/933	50/17282	0.000286229	0.00233296	0.00183252	Muscle
170	BP	GO:0044272	sulfur compound biosynthetic process	27/924	218/17411	3.66692e-05	0.00200577	0.00189736	Muscle
172	BP	GO:1901800	positive regulation of proteasomal protein catabolic process	22/924	160/17411	3.89222e-05	0.00210853	0.00199456	Muscle
228	CC	GO:0019867	outer membrane	24/933	206/17282	0.000321694	0.0025866	0.00203175	Muscle
169	MF	GO:0008565	protein transporter activity	17/813	105/15335	3.52985e-05	0.0024356	0.00216936	Muscle
173	BP	GO:0006631	fatty acid metabolic process	42/924	416/17411	4.90845e-05	0.00263374	0.00249138	Muscle
235	CC	GO:0030127	COPII vesicle coat	5/933	13/17282	0.000405744	0.0032189	0.00252843	Muscle
241	CC	GO:0031983	vesicle lumen	38/933	396/17282	0.000432004	0.00338213	0.00265664	Muscle
174	BP	GO:1901661	quinone metabolic process	8/924	27/17411	5.48814e-05	0.002917	0.00275933	Muscle
177	BP	GO:0097286	iron ion import	7/924	21/17411	6.99059e-05	0.00368084	0.00348188	Muscle
178	BP	GO:0009260	ribonucleotide biosynthetic process	35/924	329/17411	7.25351e-05	0.00378391	0.00357939	Muscle
255	CC	GO:0005861	troponin complex	5/933	14/17282	0.000603208	0.00466115	0.0036613	Muscle
179	BP	GO:0030048	actin filament-based movement	27/924	228/17411	8.01521e-05	0.00414291	0.00391898	Muscle
258	CC	GO:0005741	mitochondrial outer membrane	22/933	191/17282	0.000655456	0.00499995	0.00392743	Muscle
183	BP	GO:0046390	ribose phosphate biosynthetic process	35/924	332/17411	8.70818e-05	0.00446017	0.00421909	Muscle
181	MF	GO:0030280	structural constituent of epidermis	5/813	10/15335	8.33843e-05	0.00498638	0.00444131	Muscle
182	MF	GO:0048039	ubiquinone binding	5/813	10/15335	8.33843e-05	0.00498638	0.00444131	Muscle
266	CC	GO:0016528	sarcoplasm	15/933	109/17282	0.000752692	0.00566901	0.00445297	Muscle
184	BP	GO:0006942	regulation of striated muscle contraction	18/924	124/17411	9.46608e-05	0.00480468	0.00454498	Muscle
185	BP	GO:0031036	myosin II filament assembly	8/924	29/17411	9.65205e-05	0.00485533	0.00459289	Muscle
186	BP	GO:1903052	positive regulation of proteolysis involved in cellular protein catabolic process	23/924	182/17411	9.93019e-05	0.00495103	0.00468342	Muscle
187	BP	GO:0006637	acyl-CoA metabolic process	17/924	114/17411	0.000104622	0.00512555	0.0048485	Muscle
188	BP	GO:0035383	thioester metabolic process	17/924	114/17411	0.000104622	0.00512555	0.0048485	Muscle
274	CC	GO:0016529	sarcoplasmic reticulum	13/933	88/17282	0.000848039	0.00619947	0.00486964	Muscle
275	CC	GO:0030137	COPI-coated vesicle	6/933	22/17282	0.000861499	0.00619947	0.00486964	Muscle
276	CC	GO:0045095	keratin filament	5/933	15/17282	0.000864801	0.00619947	0.00486964	Muscle
277	CC	GO:0097512	cardiac myofibril	5/933	15/17282	0.000864801	0.00619947	0.00486964	Muscle
189	BP	GO:0006879	cellular iron ion homeostasis	13/924	73/17411	0.000108332	0.00526159	0.0049772	Muscle
282	CC	GO:0031012	extracellular matrix	38/933	413/17282	0.00095793	0.00678534	0.00532984	Muscle
191	BP	GO:0071688	striated muscle myosin thick filament assembly	8/924	30/17411	0.00012554	0.00604525	0.00571849	Muscle
192	BP	GO:0009152	purine ribonucleotide biosynthetic process	33/924	312/17411	0.000128861	0.00615257	0.00582002	Muscle
301	CC	GO:0030663	COPI-coated vesicle membrane	5/933	16/17282	0.00120235	0.00841642	0.00661104	Muscle
318	CC	GO:0005750	mitochondrial respiratory chain complex III	4/933	10/17282	0.00136364	0.00922004	0.00724228	Muscle
319	CC	GO:0019773	proteasome core complex, alpha-subunit complex	4/933	10/17282	0.00136364	0.00922004	0.00724228	Muscle
320	CC	GO:0045275	respiratory chain complex III	4/933	10/17282	0.00136364	0.00922004	0.00724228	Muscle
194	MF	GO:0031625	ubiquitin protein ligase binding	42/813	439/15335	0.000155503	0.00859508	0.00765554	Muscle
195	MF	GO:0051787	misfolded protein binding	6/813	17/15335	0.000162894	0.00859508	0.00765554	Muscle
327	CC	GO:0034774	secretory granule lumen	34/933	366/17282	0.00147481	0.0098597	0.00774473	Muscle
197	BP	GO:0006575	cellular modified amino acid metabolic process	27/924	239/17411	0.000177168	0.00838794	0.00793456	Muscle
201	BP	GO:0072522	purine-containing compound biosynthetic process	35/924	345/17411	0.00018552	0.00871015	0.00823936	Muscle
202	BP	GO:1901605	alpha-amino acid metabolic process	32/924	305/17411	0.000187945	0.00875108	0.00827807	Muscle
203	BP	GO:1903362	regulation of cellular protein catabolic process	34/924	332/17411	0.000190809	0.00881161	0.00833533	Muscle
204	BP	GO:0006090	pyruvate metabolic process	20/924	155/17411	0.000208147	0.00953413	0.0090188	Muscle
206	BP	GO:1901607	alpha-amino acid biosynthetic process	13/924	78/17411	0.000216717	0.00984663	0.00931441	Muscle
339	CC	GO:0070062	extracellular exosome	16/933	131/17282	0.00186102	0.0123034	0.00966426	Muscle
341	CC	GO:0030686	90S preribosome	7/933	34/17282	0.00195036	0.0126138	0.00990802	Muscle
342	CC	GO:0032040	small-subunit processome	7/933	34/17282	0.00195036	0.0126138	0.00990802	Muscle
207	BP	GO:0006105	succinate metabolic process	6/924	18/17411	0.000235117	0.0105131	0.00994484	Muscle
208	BP	GO:0051131	chaperone-mediated protein complex assembly	6/924	18/17411	0.000235117	0.0105131	0.00994484	Muscle
212	BP	GO:0043248	proteasome assembly	7/924	25/17411	0.00023982	0.0106389	0.0100639	Muscle
345	CC	GO:0030688	preribosome, small subunit precursor	4/933	11/17282	0.00205172	0.0131266	0.0103108	Muscle
215	BP	GO:0003009	skeletal muscle contraction	10/924	50/17411	0.000249449	0.0109796	0.0103862	Muscle
217	BP	GO:0048002	antigen processing and presentation of peptide antigen	18/924	134/17411	0.000257153	0.011231	0.010624	Muscle
211	MF	GO:0031433	telethonin binding	5/813	12/15335	0.000239705	0.0119453	0.0106395	Muscle
219	BP	GO:0002478	antigen processing and presentation of exogenous peptide antigen	17/924	123/17411	0.000268114	0.0116197	0.0109916	Muscle
221	BP	GO:1903364	positive regulation of cellular protein catabolic process	25/924	220/17411	0.000276944	0.0119107	0.0112669	Muscle
222	BP	GO:0006520	cellular amino acid metabolic process	40/924	422/17411	0.000281207	0.0119573	0.011311	Muscle
223	BP	GO:0017038	protein import	34/924	339/17411	0.000282272	0.0119573	0.011311	Muscle
226	BP	GO:0033561	regulation of water loss via skin	10/924	51/17411	0.000295729	0.0124339	0.0117618	Muscle
224	MF	GO:0042623	ATPase activity, coupled	39/813	409/15335	0.000282792	0.0133508	0.0118914	Muscle
351	CC	GO:0044420	extracellular matrix component	11/933	76/17282	0.00245167	0.0155185	0.0121897	Muscle
227	MF	GO:0042287	MHC protein binding	7/813	26/15335	0.000310662	0.0139332	0.0124101	Muscle
229	BP	GO:0042026	protein refolding	6/924	19/17411	0.000328281	0.0137003	0.0129598	Muscle
231	MF	GO:0005048	signal sequence binding	10/813	52/15335	0.000344877	0.0147312	0.0131209	Muscle
230	BP	GO:0006903	vesicle targeting	18/924	137/17411	0.000339135	0.0140491	0.0132898	Muscle
232	MF	GO:0048038	quinone binding	5/813	13/15335	0.000372567	0.0149555	0.0133207	Muscle
233	MF	GO:0044389	ubiquitin-like protein ligase binding	42/813	458/15335	0.000383474	0.0149555	0.0133207	Muscle
352	CC	GO:0033017	sarcoplasmic reticulum membrane	7/933	36/17282	0.00275534	0.0172571	0.0135553	Muscle
355	CC	GO:0042383	sarcolemma	21/933	201/17282	0.00290435	0.0178209	0.0139982	Muscle
356	CC	GO:0005604	basement membrane	18/933	162/17282	0.00290526	0.0178209	0.0139982	Muscle
357	CC	GO:0032982	myosin filament	4/933	12/17282	0.00294694	0.0178921	0.0140542	Muscle
234	BP	GO:0006164	purine nucleotide biosynthetic process	33/924	331/17411	0.000383817	0.0157841	0.014931	Muscle
236	BP	GO:1903825	organic acid transmembrane transport	26/924	239/17411	0.000418671	0.0169551	0.0160387	Muscle
237	BP	GO:1905039	carboxylic acid transmembrane transport	26/924	239/17411	0.000418671	0.0169551	0.0160387	Muscle
238	BP	GO:0006890	retrograde vesicle-mediated transport, Golgi to ER	14/924	94/17411	0.00042132	0.0169551	0.0160387	Muscle
358	CC	GO:1903561	extracellular vesicle	16/933	139/17282	0.00341028	0.0204961	0.0160995	Muscle
239	BP	GO:0002931	response to ischemia	11/924	63/17411	0.000431523	0.0170914	0.0161676	Muscle
240	BP	GO:0019884	antigen processing and presentation of exogenous antigen	17/924	128/17411	0.000431919	0.0170914	0.0161676	Muscle
242	BP	GO:0030968	endoplasmic reticulum unfolded protein response	20/924	164/17411	0.000441806	0.0170914	0.0161676	Muscle
243	BP	GO:0033865	nucleoside bisphosphate metabolic process	18/924	140/17411	0.000442907	0.0170914	0.0161676	Muscle
244	BP	GO:0033875	ribonucleoside bisphosphate metabolic process	18/924	140/17411	0.000442907	0.0170914	0.0161676	Muscle
245	BP	GO:0034032	purine nucleoside bisphosphate metabolic process	18/924	140/17411	0.000442907	0.0170914	0.0161676	Muscle
246	BP	GO:0006544	glycine metabolic process	6/924	20/17411	0.000448045	0.017172	0.0162438	Muscle
248	MF	GO:0031072	heat shock protein binding	20/813	167/15335	0.000546791	0.0191254	0.0170347	Muscle
249	MF	GO:0043022	ribosome binding	10/813	55/15335	0.000552297	0.0191254	0.0170347	Muscle
250	MF	GO:0032395	MHC class II receptor activity	5/813	14/15335	0.000554358	0.0191254	0.0170347	Muscle
359	CC	GO:1904724	tertiary granule lumen	9/933	58/17282	0.00367773	0.0217385	0.0170754	Muscle
360	CC	GO:0005643	nuclear pore	11/933	80/17282	0.00369006	0.0217385	0.0170754	Muscle
247	BP	GO:0019395	fatty acid oxidation	17/924	130/17411	0.000518327	0.0197314	0.0186649	Muscle
256	MF	GO:0019843	rRNA binding	10/813	56/15335	0.000640957	0.021294	0.0189663	Muscle
261	MF	GO:0016860	intramolecular oxidoreductase activity	9/813	47/15335	0.00069987	0.0213161	0.018986	Muscle
262	MF	GO:0042887	amide transmembrane transporter activity	9/813	47/15335	0.00069987	0.0213161	0.018986	Muscle
264	MF	GO:0003954	NADH dehydrogenase activity	8/813	38/15335	0.000712914	0.0213161	0.018986	Muscle
251	BP	GO:0048821	erythrocyte development	10/924	55/17411	0.000558677	0.0211247	0.0199829	Muscle
252	BP	GO:0071806	protein transmembrane transport	11/924	65/17411	0.000569467	0.0212475	0.0200991	Muscle
253	BP	GO:1903115	regulation of actin filament-based movement	11/924	65/17411	0.000569467	0.0212475	0.0200991	Muscle
271	MF	GO:0015037	peptide disulfide oxidoreductase activity	5/813	15/15335	0.000795444	0.0230166	0.0205006	Muscle
273	MF	GO:0005506	iron ion binding	11/813	68/15335	0.000833647	0.0233682	0.0208137	Muscle
254	BP	GO:0035026	leading edge cell differentiation	8/924	37/17411	0.000595324	0.0220662	0.0208735	Muscle
361	CC	GO:0005776	autophagosome	13/933	106/17282	0.00461678	0.0269312	0.0211543	Muscle
362	CC	GO:0030658	transport vesicle membrane	19/933	183/17282	0.00479974	0.0277266	0.0217791	Muscle
257	BP	GO:0006635	fatty acid beta-oxidation	14/924	98/17411	0.000648271	0.0238716	0.0225813	Muscle
259	BP	GO:0034440	lipid oxidation	17/924	133/17411	0.000675659	0.0246579	0.0233251	Muscle
260	BP	GO:0042180	cellular ketone metabolic process	27/924	260/17411	0.000678377	0.0246579	0.0233251	Muscle
263	BP	GO:0035967	cellular response to topologically incorrect protein	24/924	221/17411	0.000702951	0.0253874	0.0240151	Muscle
265	BP	GO:1905897	regulation of response to endoplasmic reticulum stress	14/924	99/17411	0.00071894	0.0257994	0.0244049	Muscle
287	MF	GO:0070628	proteasome binding	6/813	23/15335	0.00101097	0.02748	0.0244761	Muscle
363	CC	GO:0030126	COPI vesicle coat	4/933	14/17282	0.00546562	0.0312697	0.0245621	Muscle
291	MF	GO:0031432	titin binding	5/813	16/15335	0.00110686	0.0286116	0.025484	Muscle
295	MF	GO:0001968	fibronectin binding	9/813	50/15335	0.00111639	0.0286116	0.025484	Muscle
302	MF	GO:0016651	oxidoreductase activity, acting on NAD(P)H	13/813	93/15335	0.00120956	0.0288872	0.0257295	Muscle
308	MF	GO:0030172	troponin C binding	4/813	10/15335	0.00127331	0.0288872	0.0257295	Muscle
309	MF	GO:0030544	Hsp70 protein binding	10/813	61/15335	0.00127847	0.0288872	0.0257295	Muscle
313	MF	GO:0003756	protein disulfide isomerase activity	6/813	24/15335	0.00128817	0.0288872	0.0257295	Muscle
314	MF	GO:0016864	intramolecular oxidoreductase activity, transposing S-S bonds	6/813	24/15335	0.00128817	0.0288872	0.0257295	Muscle
267	BP	GO:0016226	iron-sulfur cluster assembly	6/924	22/17411	0.000787344	0.0275521	0.0260629	Muscle
268	BP	GO:0031163	metallo-sulfur cluster assembly	6/924	22/17411	0.000787344	0.0275521	0.0260629	Muscle
269	BP	GO:0035459	cargo loading into vesicle	6/924	22/17411	0.000787344	0.0275521	0.0260629	Muscle
270	BP	GO:0048382	mesendoderm development	6/924	22/17411	0.000787344	0.0275521	0.0260629	Muscle
364	CC	GO:0005826	actomyosin contractile ring	7/933	41/17282	0.00587369	0.0332843	0.0261446	Muscle
272	BP	GO:0090110	cargo loading into COPII-coated vesicle	5/924	15/17411	0.000800007	0.0278225	0.0263186	Muscle
324	MF	GO:0016627	oxidoreductase activity, acting on the CH-CH group of donors	10/813	62/15335	0.00145336	0.0311122	0.0277113	Muscle
328	MF	GO:0005310	dicarboxylic acid transmembrane transporter activity	9/813	52/15335	0.00149144	0.0311122	0.0277113	Muscle
329	MF	GO:0031593	polyubiquitin modification-dependent protein binding	9/813	52/15335	0.00149144	0.0311122	0.0277113	Muscle
365	CC	GO:0030117	membrane coat	12/933	98/17282	0.00644284	0.035827	0.0281419	Muscle
366	CC	GO:0048475	coated membrane	12/933	98/17282	0.00644284	0.035827	0.0281419	Muscle
367	CC	GO:0043230	extracellular organelle	16/933	149/17282	0.00670246	0.0369256	0.0290048	Muscle
332	MF	GO:0016836	hydro-lyase activity	10/813	63/15335	0.00164719	0.0334919	0.0298308	Muscle
335	MF	GO:0051393	alpha-actinin binding	9/813	53/15335	0.00171363	0.0334919	0.0298308	Muscle
336	MF	GO:0008137	NADH dehydrogenase (ubiquinone) activity	7/813	34/15335	0.00175487	0.0334919	0.0298308	Muscle
337	MF	GO:0050136	NADH dehydrogenase (quinone) activity	7/813	34/15335	0.00175487	0.0334919	0.0298308	Muscle
278	BP	GO:0008637	apoptotic mitochondrial changes	20/924	174/17411	0.000942299	0.0323612	0.0306121	Muscle
279	BP	GO:0009062	fatty acid catabolic process	17/924	137/17411	0.000947746	0.0323612	0.0306121	Muscle
280	BP	GO:0043462	regulation of ATPase activity	17/924	137/17411	0.000947746	0.0323612	0.0306121	Muscle
281	BP	GO:0006826	iron ion transport	11/924	69/17411	0.000956741	0.0324695	0.0307144	Muscle
283	BP	GO:0034620	cellular response to unfolded protein	21/924	187/17411	0.000962442	0.0324695	0.0307144	Muscle
284	BP	GO:0010039	response to iron ion	9/924	49/17411	0.000969495	0.0325127	0.0307553	Muscle
285	BP	GO:0055119	relaxation of cardiac muscle	7/924	31/17411	0.000992954	0.0331024	0.0313131	Muscle
286	BP	GO:0006605	protein targeting	35/924	378/17411	0.000999491	0.0331243	0.0313339	Muscle
340	MF	GO:0004004	ATP-dependent RNA helicase activity	11/813	75/15335	0.00190308	0.0355639	0.0316763	Muscle
288	BP	GO:0034975	protein folding in endoplasmic reticulum	6/924	23/17411	0.00101785	0.0335354	0.0317227	Muscle
343	MF	GO:0015036	disulfide oxidoreductase activity	8/813	44/15335	0.00195122	0.0356537	0.0317563	Muscle
344	MF	GO:0004550	nucleoside diphosphate kinase activity	5/813	18/15335	0.00198738	0.0356537	0.0317563	Muscle
289	BP	GO:0055076	transition metal ion homeostasis	19/924	163/17411	0.00105629	0.0345995	0.0327293	Muscle
346	MF	GO:0003724	RNA helicase activity	11/813	76/15335	0.00212101	0.0373048	0.0332269	Muscle
290	BP	GO:0042181	ketone biosynthetic process	11/924	70/17411	0.00108173	0.035228	0.0333238	Muscle
292	BP	GO:0042762	regulation of sulfur metabolic process	5/924	16/17411	0.00111312	0.0357117	0.0337814	Muscle
293	BP	GO:0090151	establishment of protein localization to mitochondrial membrane	5/924	16/17411	0.00111312	0.0357117	0.0337814	Muscle
294	BP	GO:0007006	mitochondrial membrane organization	17/924	139/17411	0.00111559	0.0357117	0.0337814	Muscle
347	MF	GO:0016874	ligase activity	19/813	174/15335	0.00223162	0.0383324	0.0341422	Muscle
348	MF	GO:0032027	myosin light chain binding	8/813	45/15335	0.0022649	0.0383324	0.0341422	Muscle
349	MF	GO:0005342	organic acid transmembrane transporter activity	20/813	188/15335	0.00236397	0.0385543	0.0343398	Muscle
350	MF	GO:0046943	carboxylic acid transmembrane transporter activity	20/813	188/15335	0.00236397	0.0385543	0.0343398	Muscle
296	BP	GO:0032434	regulation of proteasomal ubiquitin-dependent protein catabolic process	20/924	177/17411	0.00116545	0.0367993	0.0348103	Muscle
297	BP	GO:0060048	cardiac muscle contraction	20/924	177/17411	0.00116545	0.0367993	0.0348103	Muscle
298	BP	GO:0051651	maintenance of location in cell	21/924	190/17411	0.00117991	0.0367993	0.0348103	Muscle
299	BP	GO:0019362	pyridine nucleotide metabolic process	22/924	203/17411	0.00118223	0.0367993	0.0348103	Muscle
300	BP	GO:0046496	nicotinamide nucleotide metabolic process	22/924	203/17411	0.00118223	0.0367993	0.0348103	Muscle
368	CC	GO:0044754	autolysosome	5/933	24/17282	0.00817207	0.044609	0.03504	Muscle
303	BP	GO:0000303	response to superoxide	7/924	32/17411	0.0012135	0.037157	0.0351486	Muscle
304	BP	GO:0007496	anterior midgut development	7/924	32/17411	0.0012135	0.037157	0.0351486	Muscle
305	BP	GO:0060289	compartment boundary maintenance	7/924	32/17411	0.0012135	0.037157	0.0351486	Muscle
306	BP	GO:0016053	organic acid biosynthetic process	42/924	485/17411	0.00126112	0.0381278	0.0360669	Muscle
307	BP	GO:0046394	carboxylic acid biosynthetic process	42/924	485/17411	0.00126112	0.0381278	0.0360669	Muscle
310	BP	GO:0007008	outer mitochondrial membrane organization	4/924	10/17411	0.00127905	0.0381278	0.0360669	Muscle
311	BP	GO:0010510	regulation of acetyl-CoA biosynthetic process from pyruvate	4/924	10/17411	0.00127905	0.0381278	0.0360669	Muscle
312	BP	GO:0050812	regulation of acyl-CoA biosynthetic process	4/924	10/17411	0.00127905	0.0381278	0.0360669	Muscle
315	BP	GO:0051546	keratinocyte migration	6/924	24/17411	0.00129683	0.0384544	0.0363759	Muscle
316	BP	GO:0042398	cellular modified amino acid biosynthetic process	9/924	51/17411	0.0013058	0.0385177	0.0364358	Muscle
317	BP	GO:0010565	regulation of cellular ketone metabolic process	19/924	166/17411	0.00131365	0.0385474	0.0364638	Muscle
369	CC	GO:0030176	integral component of endoplasmic reticulum membrane	20/933	208/17282	0.00897049	0.0485222	0.0381138	Muscle
321	BP	GO:0097193	intrinsic apoptotic signaling pathway	37/924	414/17411	0.0013808	0.0403079	0.0381292	Muscle
370	CC	GO:0030062	mitochondrial tricarboxylic acid cycle enzyme complex	4/933	16/17282	0.00911742	0.0488726	0.0383891	Muscle
353	MF	GO:0042289	MHC class II protein binding	4/813	12/15335	0.0027562	0.0441484	0.0393225	Muscle
322	BP	GO:0015682	ferric iron transport	8/924	42/17411	0.00143927	0.0415839	0.0393363	Muscle
323	BP	GO:0072512	trivalent inorganic cation transport	8/924	42/17411	0.00143927	0.0415839	0.0393363	Muscle
325	BP	GO:0032469	endoplasmic reticulum calcium ion homeostasis	7/924	33/17411	0.00147063	0.0420585	0.0397852	Muscle
326	BP	GO:0046663	dorsal closure, leading edge cell differentiation	7/924	33/17411	0.00147063	0.0420585	0.0397852	Muscle
354	MF	GO:0008186	RNA-dependent ATPase activity	11/813	79/15335	0.00289898	0.0456208	0.0406339	Muscle
330	BP	GO:0050879	multicellular organismal movement	11/924	73/17411	0.00153975	0.0435927	0.0412365	Muscle
331	BP	GO:0050881	musculoskeletal movement	11/924	73/17411	0.00153975	0.0435927	0.0412365	Muscle
333	BP	GO:0035159	regulation of tube length, open tracheal system	13/924	96/17411	0.00164836	0.0464343	0.0439244	Muscle
334	BP	GO:0007386	compartment pattern specification	8/924	43/17411	0.00168735	0.0472962	0.0447398	Muscle
338	BP	GO:0000305	response to oxygen radical	7/924	34/17411	0.00176831	0.0493201	0.0466543	Muscle
