# Supplementary material for: Transcriptomic analysis to elucidate the effects of high stocking density on grass carp (Ctenopharyngodon idella)
Source: BMC Genomics. 2021 Aug 16;22:620. doi: 10.1186/s12864-021-07924-4 (PMC8369720; doi:10.1186/s12864-021-07924-4)
Supplement: Supplementary file 9 — Additional file 9: DEGs related to KEGG analysis. [file 12864_2021_7924_MOESM9_ESM.xlsx]

## Sheet: Table S8
Number	PathID	Description	GeneRatio	BgRatio	RichFactor	pvalue	p.adjust	qvalue	Count	tissues
1	5014	Amyotrophic lateral sclerosis	11/242	137/12134	4.03	9.18583e-05	0.00852004	0.007578	11	Brain
2	4911	Insulin secretion	15/242	224/12134	3.36	4.27001e-05	0.00852004	0.007578	15	Brain
3	4145	Phagosome	21/242	419/12134	2.51	9.90703e-05	0.00852004	0.007578	21	Brain
4	4964	Proximal tubule bicarbonate reclamation	7/242	62/12134	5.66	0.000222392	0.0116964	0.0104032	7	Brain
5	4612	Antigen processing and presentation	13/242	204/12134	3.2	0.000226674	0.0116964	0.0104032	13	Brain
6	5033	Nicotine addiction	8/242	87/12134	4.61	0.000335398	0.0144221	0.0128275	8	Brain
7	4978	Mineral absorption	8/242	90/12134	4.46	0.000422727	0.0155805	0.0138578	8	Brain
8	410	beta-Alanine metabolism	6/242	51/12134	5.9	0.000502633	0.0157638	0.0140209	6	Brain
9	5130	Pathogenic Escherichia coli infection	10/242	142/12134	3.53	0.000549902	0.0157638	0.0140209	10	Brain
10	4960	Aldosterone-regulated sodium reabsorption	7/242	79/12134	4.44	0.000984326	0.0253956	0.0225877	7	Brain
1	4979	Cholesterol metabolism	32/633	106/12134	5.79	1.44583e-16	4.6122e-14	3.72872e-14	32	Intestine
2	4975	Fat digestion and absorption	23/633	59/12134	7.47	5.24e-15	8.36e-13	6.76e-13	23	Intestine
3	100	Steroid biosynthesis	16/633	32/12134	9.58	6.88095e-13	7.31674e-11	5.9152e-11	16	Intestine
4	4977	Vitamin digestion and absorption	20/633	57/12134	6.73	3.26e-12	2.6e-10	2.1e-10	20	Intestine
5	3320	PPAR signaling pathway	26/633	121/12134	4.12	4.84e-10	3.09e-08	2.5e-08	26	Intestine
6	1212	Fatty acid metabolism	18/633	77/12134	4.48	5.84e-08	3.1e-06	2.51e-06	18	Intestine
7	600	Sphingolipid metabolism	22/633	113/12134	3.73	7.01e-08	3.2e-06	2.58e-06	22	Intestine
8	500	Starch and sucrose metabolism	15/633	63/12134	4.56	5.77e-07	2.3e-05	1.86e-05	15	Intestine
9	4152	AMPK signaling pathway	31/633	228/12134	2.61	8.95e-07	3.17e-05	2.57e-05	31	Intestine
10	4922	Glucagon signaling pathway	29/633	213/12134	2.61	1.96e-06	5.99e-05	4.84e-05	29	Intestine
11	61	Fatty acid biosynthesis	9/633	25/12134	6.9	2.6e-06	6.38e-05	5.16e-05	9	Intestine
12	4216	Ferroptosis	17/633	88/12134	3.7	2.41e-06	6.38e-05	5.16e-05	17	Intestine
13	52	Galactose metabolism	14/633	65/12134	4.13	4.92e-06	0.000112157	9.07e-05	14	Intestine
14	2020	Two-component system	8/633	21/12134	7.3	5.83e-06	0.000123955	0.000100211	8	Intestine
15	4973	Carbohydrate digestion and absorption	16/633	94/12134	3.26	2.55e-05	0.000507854	0.000410573	16	Intestine
16	260	Glycine, serine and threonine metabolism	11/633	51/12134	4.13	5.03e-05	0.000943581	0.000762836	11	Intestine
17	4710	Circadian rhythm	12/633	63/12134	3.65	8.43e-05	0.00141543	0.0011443	12	Intestine
18	140	Steroid hormone biosynthesis	16/633	103/12134	2.98	8.05e-05	0.00141543	0.0011443	16	Intestine
19	4066	HIF-1 signaling pathway	25/633	212/12134	2.26	0.000113162	0.00180494	0.0014592	25	Intestine
20	4972	Pancreatic secretion	30/633	280/12134	2.05	0.000143109	0.00217389	0.00175748	30	Intestine
21	5204	Chemical carcinogenesis	17/633	123/12134	2.65	0.000213339	0.00309341	0.00250086	17	Intestine
22	565	Ether lipid metabolism	16/633	115/12134	2.67	0.000300558	0.0041686	0.0033701	16	Intestine
23	982	Drug metabolism - cytochrome P450	14/633	94/12134	2.85	0.000347573	0.00461983	0.00373489	14	Intestine
24	564	Glycerophospholipid metabolism	21/633	178/12134	2.26	0.000388494	0.00495718	0.00400762	21	Intestine
25	4920	Adipocytokine signaling pathway	19/633	154/12134	2.37	0.000413399	0.00507209	0.00410052	19	Intestine
26	620	Pyruvate metabolism	10/633	56/12134	3.42	0.00056072	0.00650953	0.00526261	10	Intestine
27	830	Retinol metabolism	15/633	110/12134	2.61	0.000571369	0.00650953	0.00526261	15	Intestine
28	4974	Protein digestion and absorption	25/633	241/12134	1.99	0.000807649	0.00888414	0.00718236	25	Intestine
29	2010	ABC transporters	10/633	61/12134	3.14	0.00112337	0.0119452	0.00965703	10	Intestine
30	480	Glutathione metabolism	12/633	83/12134	2.77	0.0011814	0.0121569	0.00982825	12	Intestine
31	980	Metabolism of xenobiotics by cytochrome P450	13/633	97/12134	2.57	0.00153345	0.0151083	0.0122143	13	Intestine
32	4212	Longevity regulating pathway - worm	17/633	146/12134	2.23	0.00156293	0.0151083	0.0122143	17	Intestine
33	4711	Circadian rhythm - fly	6/633	27/12134	4.26	0.00227284	0.0205562	0.0166186	6	Intestine
34	1040	Biosynthesis of unsaturated fatty acids	7/633	36/12134	3.73	0.00225787	0.0205562	0.0166186	7	Intestine
35	590	Arachidonic acid metabolism	15/633	126/12134	2.28	0.00231982	0.0205562	0.0166186	15	Intestine
36	4918	Thyroid hormone synthesis	17/633	153/12134	2.13	0.00258905	0.0223218	0.018046	17	Intestine
37	900	Terpenoid backbone biosynthesis	6/633	28/12134	4.11	0.00276717	0.0232297	0.01878	6	Intestine
38	591	Linoleic acid metabolism	10/633	71/12134	2.7	0.00360647	0.0294991	0.0238485	10	Intestine
39	71	Fatty acid degradation	9/633	61/12134	2.83	0.00411829	0.0328433	0.0265521	9	Intestine
40	4745	Phototransduction - fly	11/633	86/12134	2.45	0.00495206	0.0385294	0.031149	11	Intestine
41	4931	Insulin resistance	22/633	236/12134	1.79	0.00599577	0.0455393	0.0368161	22	Intestine
1	3050	Proteasome	29/507	63/12134	11.02	9.43e-24	2.75e-21	2.41e-21	29	Muscle
2	4260	Cardiac muscle contraction	39/507	188/12134	4.96	4.32e-17	6.31e-15	5.53e-15	39	Muscle
3	4141	Protein processing in endoplasmic reticulum	41/507	288/12134	3.41	4.36e-12	4.24e-10	3.71e-10	41	Muscle
4	20	Citrate cycle (TCA cycle)	15/507	49/12134	7.33	7.13e-10	5.21e-08	4.56e-08	15	Muscle
5	4261	Adrenergic signaling in cardiomyocytes	39/507	375/12134	2.49	1.33e-07	7.77e-06	6.8e-06	39	Muscle
6	190	Oxidative phosphorylation	22/507	147/12134	3.58	1.83e-07	8.91e-06	7.8e-06	22	Muscle
7	1200	Carbon metabolism	23/507	172/12134	3.2	7.62e-07	3.18e-05	2.78e-05	23	Muscle
8	5416	Viral myocarditis	32/507	300/12134	2.55	1.05e-06	3.84e-05	3.36e-05	32	Muscle
9	5410	Hypertrophic cardiomyopathy	22/507	178/12134	2.96	4.98e-06	0.000145305	0.000127286	22	Muscle
10	4714	Thermogenesis	34/507	358/12134	2.27	6.62e-06	0.000175624	0.000153845	34	Muscle
11	1120	Microbial metabolism in diverse environments	26/507	248/12134	2.51	1.48e-05	0.000359996	0.000315353	26	Muscle
12	5134	Legionellosis	19/507	151/12134	3.01	1.69e-05	0.000380071	0.000332939	19	Muscle
13	3010	Ribosome	17/507	127/12134	3.2	2.08e-05	0.000433405	0.000379659	17	Muscle
14	5169	Epstein-Barr virus infection	37/507	433/12134	2.05	2.82e-05	0.000549313	0.000481194	37	Muscle
15	5010	Alzheimer disease	28/507	307/12134	2.18	8.82e-05	0.00160955	0.00140995	28	Muscle
16	5414	Dilated cardiomyopathy	22/507	221/12134	2.38	0.000143483	0.00246453	0.00215891	22	Muscle
17	3060	Protein export	6/507	23/12134	6.24	0.000283899	0.00460547	0.00403435	6	Muscle
18	4978	Mineral absorption	12/507	90/12134	3.19	0.000349332	0.00536868	0.00470291	12	Muscle
19	4530	Tight junction	34/507	442/12134	1.84	0.000440511	0.00643147	0.00563391	34	Muscle
20	5012	Parkinson disease	21/507	225/12134	2.23	0.000485288	0.0064411	0.00564235	21	Muscle
21	4932	Non-alcoholic fatty liver disease	24/507	273/12134	2.1	0.000476881	0.0064411	0.00564235	24	Muscle
22	3320	PPAR signaling pathway	14/507	121/12134	2.77	0.000515358	0.00654281	0.00573145	14	Muscle
23	260	Glycine, serine and threonine metabolism	8/507	51/12134	3.75	0.00114718	0.0139573	0.0122265	8	Muscle
24	5110	Vibrio cholerae infection	12/507	105/12134	2.74	0.00141406	0.0165162	0.0144681	12	Muscle
25	4510	Focal adhesion	32/507	445/12134	1.72	0.00195147	0.0219165	0.0191986	32	Muscle
26	4612	Antigen processing and presentation	18/507	204/12134	2.11	0.00225457	0.0243828	0.0213591	18	Muscle
27	4964	Proximal tubule bicarbonate reclamation	8/507	62/12134	3.09	0.00408198	0.0425692	0.0372903	8	Muscle
28	1212	Fatty acid metabolism	9/507	77/12134	2.8	0.00466391	0.0469607	0.0411372	9	Muscle
