# Supplementary material for: Transcriptomic analysis to elucidate the effects of high stocking density on grass carp (Ctenopharyngodon idella)
Source: BMC Genomics. 2021 Aug 16;22:620. doi: 10.1186/s12864-021-07924-4 (PMC8369720; doi:10.1186/s12864-021-07924-4)
Supplement: Supplementary file 10 — Additional file 10: DEGs enriched in cholesterol metabolism pathway. [file 12864_2021_7924_MOESM10_ESM.xlsx]

## Sheet: Table S9
DEGs enriched in cholesterol metabolism pathway
PathID	Pathway	Gene Name	geneID	description	log2(FC)	p_value	direction	Organ
4979	Cholesterol metabolism	cyp7a1	CI01000004_06651958_06654716	Cytochrome P450	7.4515	6.53e-10	up	Intestine
4979	Cholesterol metabolism	apoa4	CI01000195_00989184_00990148	apolipoprotein A-IV	6.6503	1.57e-23	up	Intestine
4979	Cholesterol metabolism	apoc2	CI01000027_05082223_05082843	apolipoprotein C-II	4.7396	1.58e-45	up	Intestine
4979	Cholesterol metabolism	apoa4	CI01000195_00993847_00994487	apolipoprotein A-IV	3.8899	7.78e-29	up	Intestine
4979	Cholesterol metabolism	apoc1	CI01000027_05069310_05070638	Apolipoprotein C-I	3.6389	6.09e-12	up	Intestine
4979	Cholesterol metabolism	apoa1	CI01000039_08052093_08053571	Apolipoprotein A1/A4/E domain	3.5582	6.85e-259	up	Intestine
4979	Cholesterol metabolism	abca1	CI01000000_01411979_01443908	ATP-binding cassette sub-family A	3.2129	5.18e-45	up	Intestine
4979	Cholesterol metabolism	aoat1	CI01000010_05627867_05634808	Sterol O-acyltransferase 1	3.1602	8.67e-53	up	Intestine
4979	Cholesterol metabolism	abcg5	CI01180000_09367707_09378410	ATP-binding cassette	3.1153	3e-13	up	Intestine
4979	Cholesterol metabolism	lipg	CI01000010_01382147_01388079	Endothelial lipase	3.0911	4.04e-06	up	Intestine
4979	Cholesterol metabolism	apoa4	CI01000195_01001982_01003142	Apolipoprotein A-IV	3.0621	2.03e-242	up	Intestine
4979	Cholesterol metabolism	abcg8	CI01180000_09378759_09385799	ATP-binding cassette G8	2.7553	2.75e-09	up	Intestine
4979	Cholesterol metabolism	abcb5	CI01000016_07718096_07737432	ATP-binding cassette B5	-2.697	2.05e-07	down	Intestine
4979	Cholesterol metabolism	arp	CI01000063_00478894_00523263	Lipoprotein receptor-related protein	-2.637	1.07e-148	down	Intestine
4979	Cholesterol metabolism	apoe	CI01000195_00959548_00967537	Apolipoprotein E	2.5462	1.37e-12	up	Intestine
4979	Cholesterol metabolism	apob100	CI01000325_07939376_07954501	Apolipoprotein B100	2.3238	4.38e-170	up	Intestine
4979	Cholesterol metabolism	lpl-lk	CI01000075_01015651_01022674	Lipoprotein lipase-like	2.2628	0.00010568	up	Intestine
4979	Cholesterol metabolism	apoe	CI01000027_05061061_05063086	Apolipoprotein E	2.2037	2.73e-74	up	Intestine
4979	Cholesterol metabolism	vsac3	CI01000168_01222730_01228035	Voltage-dependent anion channel 3	-1.918	7.95e-05	down	Intestine
4979	Cholesterol metabolism	lrp	CI01000130_00742577_00751655	Lipoprotein receptor-related protein	1.8511	5.17e-22	up	Intestine
4979	Cholesterol metabolism	apob100	CI01000324_01708694_01724055	Apolipoprotein B100	1.7993	7.15e-171	up	Intestine
4979	Cholesterol metabolism	apoa1	CI01000195_00972854_00976498	Apolipoprotein A-I	1.4666	1.19e-13	up	Intestine
4979	Cholesterol metabolism	angptl4	CI01000004_07775338_07780352	Angiopoietin-related protein 4	-1.4262	9.87e-20	down	Intestine
4979	Cholesterol metabolism	lpl	CI01000030_00937645_00942188	Lipoprotein lipase	1.3679	1.13e-05	up	Intestine
4979	Cholesterol metabolism	sort1	CI01000306_08986353_09011689	Sortilin	-1.3603	0.00014865	down	Intestine
4979	Cholesterol metabolism	scarb2	CI01000080_01225510_01237270	Scavenger receptor class B	1.3556	4.04e-10	up	Intestine
4979	Cholesterol metabolism	scarb1	CI01000158_01886986_01905003	Scavenger receptor class B	1.3062	2.59e-13	up	Intestine
4979	Cholesterol metabolism	mylip	CI01000054_10389232_10412773	Myosin regulatory light chain interacting protein	-1.2504	4.14e-05	down	Intestine
4979	Cholesterol metabolism	apoe	CI01000321_03401671_03403757	Apolipoprotein E	1.1247	2.89e-18	up	Intestine
4979	Cholesterol metabolism	sort1	CI01000052_01863516_01880476	Sortilin	-1.1224	2.28e-20	down	Intestine
4979	Cholesterol metabolism	osbl5	CI01000330_00053693_00079973	Oxysterol binding protein-like 5	-1.0117	0.0001563	down	Intestine
