# Supplementary material for: Transcriptomic analysis to elucidate the effects of high stocking density on grass carp (Ctenopharyngodon idella)
Source: BMC Genomics. 2021 Aug 16;22:620. doi: 10.1186/s12864-021-07924-4 (PMC8369720; doi:10.1186/s12864-021-07924-4)
Supplement: Supplementary file 11 — Additional file 11: DEGs enriched in carbohydrate digestion and absorption. [file 12864_2021_7924_MOESM11_ESM.xlsx]

## Sheet: Table S10
DEGs enriched in carbohydrate digestion and absorption
PathID	Pathway	Gene Name	geneID	description	log2(FC)	p_value	direction	Organ
4973	Carbohydrate digestion and absorption	lct	CI01000160_01681700_01688286	Lactase-phlorizin hydrolase	11.16	1.33e-183	up	Intestine
4973	Carbohydrate digestion and absorption	mgam	CI01000238_00327887_00343486	Maltase-glucoamylase	4.2337	2.11e-189	up	Intestine
4973	Carbohydrate digestion and absorption	mgam	CI01112001_00000096_00002852	Maltase-glucoamylase	3.1959	1.77e-41	up	Intestine
4973	Carbohydrate digestion and absorption	mgam	CI01000271_00070585_00084314	Maltase-glucoamylase	3.1131	1.32e-97	up	Intestine
4973	Carbohydrate digestion and absorption	gpx	CI01033631_00000013_00000574	Glutathione peroxidase	3.1123	3.83e-52	up	Intestine
4973	Carbohydrate digestion and absorption	mgam	CI01033607_00000155_00000776	Maltase-glucoamylase	2.8624	1.06e-15	up	Intestine
4973	Carbohydrate digestion and absorption	mgam	CI01112128_00000441_00000847	Maltase-glucoamylase	2.5835	5.48e-16	up	Intestine
4973	Carbohydrate digestion and absorption	gck	CI01000053_05704944_05710574	Hexokinase 4	2.3552	1.23e-06	up	Intestine
4973	Carbohydrate digestion and absorption	amy2a	CI01000004_05113181_05116553	Pancreatic alpha-amylase-like	2.2743	5.2e-276	up	Intestine
4973	Carbohydrate digestion and absorption	ATPase	CI01000299_04645836_04651938	ATPase	1.673	2.56e-44	up	Intestine
4973	Carbohydrate digestion and absorption	gba3	CI01000043_01592922_01595491	Cytosolic beta-glucosidase	1.5461	5.84e-07	up	Intestine
4973	Carbohydrate digestion and absorption	slc2a5/glut5	CI01000001_07558102_07564471	Solute carrier family 2	1.5344	1.98e-30	up	Intestine
4973	Carbohydrate digestion and absorption	atp1b1	CI01000340_03552817_03560264	ATPase Na+/K+ transporting subunit beta 1	1.3667	6e-60	up	Intestine
4973	Carbohydrate digestion and absorption	pkc	CI01000130_00988310_01050753	Protein kinase C	1.0987	3.25e-05	up	Intestine
