# Supplementary material for: Transcriptomic analysis to elucidate the effects of high stocking density on grass carp (Ctenopharyngodon idella)
Source: BMC Genomics. 2021 Aug 16;22:620. doi: 10.1186/s12864-021-07924-4 (PMC8369720; doi:10.1186/s12864-021-07924-4)
Supplement: Supplementary file 12 — Additional file 12: Primer sequences of selected genes for quantification of expressions by qRT-PCR. [file 12864_2021_7924_MOESM12_ESM.xlsx]

## Sheet: Table S11
Primer sequences of selected genes for quantification of expressions by qRT-PCR
Gene Name	Gene ID		Forward primer (5′- 3′)	Reverse primer (5′-3′)
cpa4	CI01000115_02225346_02228790		CGAAGTGAAAAATGTTGTGGAC	CTGGTGTTATAGAGGGAGGTGA
vil1	CI01000009_13990326_14004387		AGCCAAGGTTGAGCAAGTC	AACAGTCCCCACCATAGAAG
tm4sf4	CI01000015_00861791_00863336		ACTGGTTTTCCTGGGCTT	TCGGCGTGAGTGGTGTTA
amy2a	CI01000004_05113181_05116553		GCCGACTACATGAACAAGC	CCACCGAGATCAATAACCTC
slc4a1	CI01000034_03869116_03883535		TTCGCTGCCCTTTCTCCT	CGCCTCCTCAAACACCATT
alas2	CI01000010_02088040_02092555		GGTTTTCCCTTTTGCTGA	AGGCTACGTGATAGTTACTCGT
cd99l2	CI01000026_02124326_02125256		TGGCATGGCTCTGGTTGGT	GCATTTTCCTCTGTCGGC
Bhmt	CI01000211_00234633_00237817		AAGCCGACGCCAAATACT	TTACACCTTCACAGGCACAAT
myom2b	CI01000005_01250101_01298320		ACCCACTCTGACCCTGTGTG	TGATGTCTTGACGACGATGC
ubap2b	CI01000146_00861236_00886257		TCAGGGAATGGGTAGGACG	GGAGCCAAGAGCATAGGAAG
grp78	CI01000205_00910423_00913491		GAAAACCGGGAAGGACGT	GGTGGAGCGGAACAAATC
sqstm1	CI01000116_00472107_00480868		TTTTTGTCGGTCTCGGGA	GGGCTAAAGTGGGATGCTC
18s rRNA	-		GGACACGGAAAGGATTGACAG	CGGAGTCTCGTTCGTTATCGG
